# Supplementary material for: A genetic-epigenetic interplay at 1q21.1 locus underlies CHD1L-mediated vulnerability to primary progressive multiple sclerosis
Source: Nat Commun. 2024 Jul 30;15:6419. doi: 10.1038/s41467-024-50794-z (PMC11289459; doi:10.1038/s41467-024-50794-z)
Supplement: Supplementary file 4 — Supplementary Datasets 1-12 [file 41467_2024_50794_MOESM4_ESM.xlsx]

## Sheet: Description
Description of the Supplementary Datas
Supplementary Data 1. Description of the cohorts
Supplementary Data 2. Genome-wide methylation analysis (cohort 1)
Supplementary Data 3. Genome-wide meQTL analysis (cohort 1)
Supplementary Data 4. Locus-specific meQTL analysis (cohort 2)
Supplementary Data 5. Brain meQTL data of the SNPs found to control PPMS-specific DMR methylation at 1q21.1 in blood (xQTL serve database)
Supplementary Data 6. Genetic associations (P < 0.05) with PPMS vs BOMS in the Swedish cohorts (SWE, cohort 3). RSID in bold are SNPs with significant P-value after Bonferroni correction.
Supplementary Data 7. Brain meQTLs and eQTLs for all available SNPs associating with PPMS in the SWE and META (SWE + ITA) (GTEx and xQTL serve databases).
Supplementary Data 8: Genetic associations (P < 0.05) with PPMS vs BOMS using meta-analysis of the Swedish (SWE) and Italian (ITA) cohorts with concordant effect. RSID in bold are SNPs with significant P-value after Bonferroni correction.
Supplementary Data 9. Brain correlation network analysis (RNAseq from Huynh et al., 2014 and snRNA-seq from Schirmer et al., 2019). a. Cluster trait Association. b. Modules. c. Correlations
Supplementary Data 10. Gene Ontology analysis (using Ingenuity Pathway Analysis)
Supplementary Data 11. Data sets tested for validation of network modules.
Supplementary Data 12. Primers sequences
MS, Multiple Sclerosis; RRMS, Relapsing-remitting MS; SPMS, secondary progressive MS; PPMS, primary progressive MS; 450K, Illumina 450HumanBeadChip; DMR, differentially methylated region; meQTL, methylation Quantitative Trait Loci; eQTL, expression QTL, BOMS, bout-onset MS (RRMS + SPMS); OR, odds ratio; MAF, minor allele frequency; LD, linkage desequilibrium, SWE, Swedish cohort; ITA, Italian coh…

## Sheet: SD1. Cohorts
Supplementary Data 1. Description of the cohorts
Cohort 1: genome-wide DNA methylation analysis
Status	MS total	RRMS	SPMS	PPMS	HC
Number	140	120	16	4	139
Females/Males	98/42	86/34	10/6	2/2	104/35
Mean age (±SD)	40.75 (±12.79)	40.3(±11.59)	38.23(±10.56)	51.94(±9.19)	42.04 (± 10.78)
Cohort 2: locus-specific DNA methylation analyses
	RRMS (n=48)	PPMS (n=36)
Females/Males	24/24	18/18
Age at sampling - yr (SD)	53.5 (7.25)	56.1 (5.69)
Time since symptom onset - yr (SD)	15.6 (6.74)	12.14 (6.64)
Time since diagnosis - yr (SD)	7.83 (1.98)	7.28 (1.77)
Cohort 3: genetic association
Status	PPMS	BOMS (RRMS+SPMS)
Total Number (Sweden/Italy)	1104 (603/501)	11335 (9247/2088)
Females-Males (Sweden/Italy)	337-266/261-240	6772-2475/1399-689

## Sheet: SD2. Genome-wide DMR analysis
Supplementary Data 2. Genome-wide methylation analysis (cohort 1)
2-way ANOVA test
	chr	start	end	value	area	cluster	indexStart	indexEnd	L	clusterL	p.value	fwer	p.valueArea	fwerArea	name	annotation	description	region	distance	subregion	insidedistance	exonnumber	nexons	UTR	strand	geneL	codingL
PPMS vs RRMS	chr1	146549909	146551201	0.299429	1.79657	12089	28607	28612	6	13	2.50789e-06	0.011	0.000125394	0.439	LOC728989	NR_024442	upstream	upstream	35311	NA	NA	NA	6	NA	-	23704	-1
PPMS vs SPMS	chr1	146549909	146551201	0.292106	1.75264	12089	28607	28612	6	13	7.33116e-06	0.028	0.0001677	0.49	LOC728989	NR_024442	upstream	upstream	35311	NA	NA	NA	6	NA	-	23704	-1
PPMS vs HC	chr1	146549909	146551201	0.265582	1.59349	12089	28607	28612	6	13	6.15719e-06	0.025	0.000153018	0.469	LOC728989	NR_024442	upstream	upstream	35311	NA	NA	NA	6	NA	-	23704	-1

## Sheet: SD3. Genome-wide meQTL
Supplementary Data 3. Genome-wide meQTL analysis (cohort 1)
A linear additive minor-allele dosage model. Genotype-DMR associations were corrected for multiple testing using a stringent Bonferroni-adjusted threshold of 0.05.
SNP	SNP_Chr	SNP_Position	SNP_position (hg19)	geno vs. meth estimate	geno vs. meth pval
RS10900384	1	144967972	146501348	-0.101951	< E-16
RS12141387	1	144970465	146503841	-0.0824734	3.56604e-13
RS1853782	1	144975398	146508774	-0.0933409	2.84639e-12
RS12122100	1	144975558	146508934	-0.0844945	4.2537e-10
RS1969869	1	144976736	146510112	0.194372	< E-16
RS21327	1	144995145	146528521	0.180206	< E-16
RS647596	1	145002018	146535394	0.12354	< E-16
RS6665411	1	145013719	146547095	-0.0881002	2.80419e-10
RS4950356	1	145022649	146556025	-0.0756978	4.52824e-09
RS12401360	1	145127071	146660447	0.12081	< E-16
RS6593752	1	145196592	146729968	0.0967815	1.24345e-14
RS10793656	1	145217896	146751272	0.094792	1.04494e-12
RS12726206	1	145231749	146765125	-0.0849323	2.94973e-09
RS6538	1	145233977	146767353	0.094792	1.04494e-12
RS11239984	1	145258353	146791729	0.094792	1.04494e-12
RS11240000	1	145290190	146823566	0.0912913	4.75286e-12
RS4626937	1	145293299	146826675	0.0912913	4.75286e-12
RS11240007	1	145304073	146837449	0.0832084	3.88502e-10
RS12406844	1	145436035	146969411	0.0761334	3.61785e-09

## Sheet: SD4. Locus-specific meQTL
Supplementary Data 4. Locus-specific meQTL analysis (cohort 2)
A linear additive minor-allele dosage model. Genotype-DMR associations were corrected for multiple testing using a stringent Bonferroni-adjusted threshold of 0.05.
MARKER	CHR	SNP	BP	A1	TEST	NMISS	BETA	SE	L95	U95	STAT	P	TRAIT
RS1969869	1	RS1969869	146510112	A	ADD	83	1.398	0.1085	1.186	1.611	12.89	8.1e-21	cg16814483_T
RS4950357	1	RS4950357	146556146	A	ADD	83	1.385	0.111	1.168	1.603	12.48	4.44e-20	cg16814483_T
RS1969869	1	RS1969869	146510112	A	ADD	82	1.357	0.1155	1.13	1.583	11.74	1.153e-18	POS6_T
RS4950357	1	RS4950357	146556146	A	ADD	82	1.344	0.1177	1.114	1.575	11.43	4.365e-18	POS6_T
RS1969869	1	RS1969869	146510112	A	ADD	83	1.303	0.1207	1.066	1.54	10.79	5.388e-17	POS4_T
RS1969869	1	RS1969869	146510112	A	ADD	83	1.283	0.1199	1.048	1.518	10.7	7.922e-17	cg02487331_T
RS4950357	1	RS4950357	146556146	A	ADD	83	1.295	0.1221	1.056	1.535	10.61	1.191e-16	POS4_T
RS4950357	1	RS4950357	146556146	A	ADD	83	1.259	0.1234	1.017	1.501	10.2	6.883e-16	cg02487331_T
RS1969869	1	RS1969869	146510112	A	ADD	82	1.256	0.1312	0.9988	1.513	9.572	1.227e-14	cg21263664_T
RS4950357	1	RS4950357	146556146	A	ADD	83	1.225	0.1287	0.9726	1.477	9.516	1.38e-14	POS2_T
RS1969869	1	RS1969869	146510112	A	ADD	83	1.217	0.1294	0.964	1.471	9.412	2.177e-14	POS2_T
RS4950357	1	RS4950357	146556146	A	ADD	83	1.21	0.1339	0.9471	1.472	9.032	1.161e-13	cg03526459_T
RS4950357	1	RS4950357	146556146	A	ADD	82	1.223	0.1356	0.957	1.488	9.018	1.376e-13	cg21263664_T
RS1969869	1	RS1969869	146510112	A	ADD	83	1.206	0.1341	0.9429	1.469	8.992	1.386e-13	cg03526459_T
RS647596	1	RS647596	146535394	A	ADD	83	0.8151	0.1407	0.5393	1.091	5.793	1.479e-07	cg16814483_T
RS10900384	1	RS10900384	146501348	A	ADD	83	-0.7053	0.1478	-0.995	-0.4155	-4.771	8.667e-06	cg16814483_T
RS4950437	1	RS4950437	146927395	C	ADD	83	-0.7122	0.151	-1.008	-0.4162	-4.717	1.067e-05	POS2_T
RS647596	1	RS647596	146535394	A	ADD	82	0.7004	0.1486	0.4092	0.9916	4.714	1.096e-05	POS6_T
RS4950437	1	RS4950437	146927395	C	ADD	82	-0.7315	0.1564	-1.038	-0.4249	-4.676	1.263e-05	POS6_T
RS4950437	1	RS4950437	146927395	C	ADD	83	-0.6956	0.1514	-0.9924	-0.3988	-4.594	1.697e-05	cg02487331_T
RS4950437	1	RS4950437	146927395	C	ADD	83	-0.7018	0.154	-1.004	-0.4001	-4.558	1.936e-05	cg03526459_T
RS4950437	1	RS4950437	146927395	C	ADD	83	-0.6994	0.1536	-1	-0.3984	-4.554	1.968e-05	POS4_T
RS1853782	1	RS1853782	146508774	G	ADD	82	-0.754	0.1683	-1.084	-0.4241	-4.479	2.636e-05	cg21263664_T
RS10900384	1	RS10900384	146501348	A	ADD	82	-0.6688	0.1502	-0.9631	-0.3745	-4.453	2.899e-05	POS6_T
RS12401360	1	RS12401360	146660447	G	ADD	83	0.7499	0.1689	0.4189	1.081	4.441	2.996e-05	cg16814483_T
RS4950437	1	RS4950437	146927395	C	ADD	83	-0.6863	0.1559	-0.9918	-0.3808	-4.403	3.446e-05	cg16814483_T
RS4950437	1	RS4950437	146927395	C	ADD	82	-0.6685	0.1611	-0.9842	-0.3527	-4.149	8.714e-05	cg21263664_T
RS12142005	1	RS12142005	146506691	G	ADD	83	-0.7223	0.1795	-1.074	-0.3705	-4.024	0.0001342	POS2_T
RS12142005	1	RS12142005	146506691	G	ADD	83	-0.717	0.1792	-1.068	-0.3659	-4.002	0.0001446	cg02487331_T
RS12142005	1	RS12142005	146506691	G	ADD	82	-0.7333	0.184	-1.094	-0.3726	-3.984	0.0001554	POS6_T
RS1853782	1	RS1853782	146508774	G	ADD	83	-0.6746	0.1699	-1.008	-0.3417	-3.971	0.0001609	cg03526459_T
RS647596	1	RS647596	146535394	A	ADD	83	0.5974	0.1507	0.302	0.8929	3.963	0.0001655	cg02487331_T
RS7525162	1	RS7525162	146930254	G	ADD	82	-0.8288	0.2097	-1.24	-0.4178	-3.953	0.0001735	POS2_T
RS1853782	1	RS1853782	146508774	G	ADD	83	-0.6525	0.1704	-0.9866	-0.3184	-3.828	0.0002633	POS4_T
RS11239930	1	RS11239930	146560564	G	ADD	83	0.5951	0.1559	0.2895	0.9007	3.816	0.0002743	cg16814483_T
RS2883320	1	RS2883320	146813984	C	ADD	82	-0.6477	0.1704	-0.9817	-0.3137	-3.8	0.0002918	cg02487331_T
RS1530336	1	RS1530336	146685121	G	ADD	83	0.9156	0.2413	0.4426	1.389	3.794	0.000296	cg03526459_T
RS1890039	1	RS1890039	146681951	A	ADD	83	0.9156	0.2413	0.4426	1.389	3.794	0.000296	cg03526459_T
RS4950385	1	RS4950385	146656292	A	ADD	83	0.9156	0.2413	0.4426	1.389	3.794	0.000296	cg03526459_T
RS6703847	1	RS6703847	146669444	G	ADD	83	0.9156	0.2413	0.4426	1.389	3.794	0.000296	cg03526459_T
RS7523812	1	RS7523812	146673489	G	ADD	83	0.9156	0.2413	0.4426	1.389	3.794	0.000296	cg03526459_T
RS7553584	1	RS7553584	146693429	G	ADD	83	0.9156	0.2413	0.4426	1.389	3.794	0.000296	cg03526459_T
RS894469	1	RS894469	146672906	G	ADD	83	0.9156	0.2413	0.4426	1.389	3.794	0.000296	cg03526459_T
RS894471	1	RS894471	146687913	G	ADD	83	0.9156	0.2413	0.4426	1.389	3.794	0.000296	cg03526459_T
RS10900384	1	RS10900384	146501348	A	ADD	83	-0.5729	0.1515	-0.8698	-0.2759	-3.781	0.0003095	cg02487331_T
RS12736102	1	RS12736102	146729348	G	ADD	82	0.5572	0.1476	0.268	0.8464	3.776	0.0003169	cg02487331_T
RS12736102	1	RS12736102	146729348	G	ADD	82	0.563	0.1508	0.2674	0.8586	3.734	0.0003654	cg16814483_T
RS12736102	1	RS12736102	146729348	G	ADD	81	0.5697	0.1528	0.2703	0.8692	3.729	0.0003739	cg21263664_T
RS12401360	1	RS12401360	146660447	G	ADD	83	0.6355	0.1708	0.3006	0.9703	3.72	0.0003799	cg02487331_T
RS7525162	1	RS7525162	146930254	G	ADD	81	-0.8176	0.2196	-1.248	-0.3873	-3.724	0.0003806	cg21263664_T
RS12129419	1	RS12129419	146546703	G	ADD	83	-0.6652	0.1793	-1.017	-0.3138	-3.71	0.0003927	POS2_T
RS12129691	1	RS12129691	146554147	A	ADD	83	-0.6652	0.1793	-1.017	-0.3138	-3.71	0.0003927	POS2_T
RS6674761	1	RS6674761	146942884	A	ADD	82	0.5874	0.1583	0.2772	0.8977	3.711	0.0003943	POS6_T
RS6677696	1	RS6677696	146949222	A	ADD	82	0.5874	0.1583	0.2772	0.8977	3.711	0.0003943	POS6_T
RS6674761	1	RS6674761	146942884	A	ADD	83	0.5766	0.1563	0.2703	0.883	3.689	0.0004207	cg16814483_T
RS6677696	1	RS6677696	146949222	A	ADD	83	0.5766	0.1563	0.2703	0.883	3.689	0.0004207	cg16814483_T
RS10900374	1	RS10900374	146970946	A	ADD	83	0.5947	0.1616	0.2779	0.9114	3.68	0.000434	cg16814483_T
RS6674761	1	RS6674761	146942884	A	ADD	83	0.5655	0.1537	0.2641	0.8668	3.678	0.0004361	POS2_T
RS6677696	1	RS6677696	146949222	A	ADD	83	0.5655	0.1537	0.2641	0.8668	3.678	0.0004361	POS2_T
RS11239930	1	RS11239930	146560564	G	ADD	82	0.5752	0.1579	0.2657	0.8846	3.643	0.000494	cg21263664_T
RS647596	1	RS647596	146535394	A	ADD	83	0.5628	0.1547	0.2597	0.866	3.639	0.0004972	POS4_T
RS6674761	1	RS6674761	146942884	A	ADD	83	0.5642	0.1555	0.2595	0.8689	3.629	0.0005134	POS4_T
RS6677696	1	RS6677696	146949222	A	ADD	83	0.5642	0.1555	0.2595	0.8689	3.629	0.0005134	POS4_T
RS17160340	1	RS17160340	146999835	G	ADD	82	-1.518	0.4202	-2.341	-0.6941	-3.612	0.0005473	cg21263664_T
RS1853782	1	RS1853782	146508774	G	ADD	83	-0.6133	0.1705	-0.9475	-0.2791	-3.597	0.0005701	POS2_T
RS12726206	1	RS12726206	146765125	A	ADD	82	-0.6713	0.1867	-1.037	-0.3054	-3.596	0.0005766	POS6_T
RS6674761	1	RS6674761	146942884	A	ADD	83	0.5514	0.1539	0.2499	0.853	3.584	0.0005952	cg02487331_T
RS6677696	1	RS6677696	146949222	A	ADD	83	0.5514	0.1539	0.2499	0.853	3.584	0.0005952	cg02487331_T
RS12736102	1	RS12736102	146729348	G	ADD	82	0.5336	0.1492	0.2412	0.8259	3.577	0.0006131	POS2_T
RS11239984	1	RS11239984	146791729	A	ADD	83	0.5907	0.1655	0.2663	0.915	3.569	0.0006242	cg16814483_T
RS6538	1	RS6538	146767353	A	ADD	83	0.5907	0.1655	0.2663	0.915	3.569	0.0006242	cg16814483_T
RS12726206	1	RS12726206	146765125	A	ADD	83	-0.6501	0.1822	-1.007	-0.293	-3.569	0.0006259	cg02487331_T
RS12401360	1	RS12401360	146660447	G	ADD	82	0.6238	0.1765	0.2779	0.9697	3.534	0.000704	POS6_T
RS1530336	1	RS1530336	146685121	G	ADD	82	0.8671	0.2471	0.3829	1.351	3.51	0.0007624	cg21263664_T
RS1890039	1	RS1890039	146681951	A	ADD	82	0.8671	0.2471	0.3829	1.351	3.51	0.0007624	cg21263664_T
RS4950385	1	RS4950385	146656292	A	ADD	82	0.8671	0.2471	0.3829	1.351	3.51	0.0007624	cg21263664_T
RS6703847	1	RS6703847	146669444	G	ADD	82	0.8671	0.2471	0.3829	1.351	3.51	0.0007624	cg21263664_T
RS7523812	1	RS7523812	146673489	G	ADD	82	0.8671	0.2471	0.3829	1.351	3.51	0.0007624	cg21263664_T
RS7553584	1	RS7553584	146693429	G	ADD	82	0.8671	0.2471	0.3829	1.351	3.51	0.0007624	cg21263664_T
RS894469	1	RS894469	146672906	G	ADD	82	0.8671	0.2471	0.3829	1.351	3.51	0.0007624	cg21263664_T
RS894471	1	RS894471	146687913	G	ADD	82	0.8671	0.2471	0.3829	1.351	3.51	0.0007624	cg21263664_T
RS11239968	1	RS11239968	146767908	A	ADD	83	0.5445	0.1567	0.2373	0.8516	3.474	0.00085	cg02487331_T
RS11239968	1	RS11239968	146767908	A	ADD	83	0.5539	0.16	0.2403	0.8674	3.462	0.0008824	cg16814483_T
RS976620	1	RS976620	146564908	A	ADD	83	-0.562	0.1625	-0.8805	-0.2436	-3.459	0.0008913	cg16814483_T
RS1530336	1	RS1530336	146685121	G	ADD	83	0.8325	0.2419	0.3584	1.307	3.442	0.0009431	POS2_T
RS1890039	1	RS1890039	146681951	A	ADD	83	0.8325	0.2419	0.3584	1.307	3.442	0.0009431	POS2_T
RS4950385	1	RS4950385	146656292	A	ADD	83	0.8325	0.2419	0.3584	1.307	3.442	0.0009431	POS2_T
RS6703847	1	RS6703847	146669444	G	ADD	83	0.8325	0.2419	0.3584	1.307	3.442	0.0009431	POS2_T
RS7523812	1	RS7523812	146673489	G	ADD	83	0.8325	0.2419	0.3584	1.307	3.442	0.0009431	POS2_T
RS7553584	1	RS7553584	146693429	G	ADD	83	0.8325	0.2419	0.3584	1.307	3.442	0.0009431	POS2_T
RS894469	1	RS894469	146672906	G	ADD	83	0.8325	0.2419	0.3584	1.307	3.442	0.0009431	POS2_T
RS894471	1	RS894471	146687913	G	ADD	83	0.8325	0.2419	0.3584	1.307	3.442	0.0009431	POS2_T
RS12142005	1	RS12142005	146506691	G	ADD	83	-0.6328	0.1859	-0.9971	-0.2685	-3.404	0.001062	POS4_T
RS17160790	1	RS17160790	146580837	A	ADD	83	1.719	0.5061	0.7271	2.711	3.397	0.001088	cg03526459_T
RS2883320	1	RS2883320	146813984	C	ADD	81	-0.6005	0.1768	-0.947	-0.2539	-3.396	0.001103	POS6_T
RS12129419	1	RS12129419	146546703	G	ADD	83	-0.6134	0.1811	-0.9684	-0.2584	-3.387	0.001123	cg02487331_T
RS12129691	1	RS12129691	146554147	A	ADD	83	-0.6134	0.1811	-0.9684	-0.2584	-3.387	0.001123	cg02487331_T
RS10900374	1	RS10900374	146970946	A	ADD	83	0.541	0.1603	0.2268	0.8553	3.374	0.001168	cg02487331_T
RS517201	1	RS517201	146528706	A	ADD	83	-0.5951	0.1764	-0.9408	-0.2493	-3.373	0.001171	cg16814483_T
RS580852	1	RS580852	146523045	G	ADD	83	-0.5951	0.1764	-0.9408	-0.2493	-3.373	0.001171	cg16814483_T
RS647596	1	RS647596	146535394	A	ADD	83	0.5199	0.155	0.2161	0.8237	3.354	0.001245	POS2_T
RS1530336	1	RS1530336	146685121	G	ADD	83	0.8093	0.2421	0.3348	1.284	3.343	0.001289	cg02487331_T
RS1890039	1	RS1890039	146681951	A	ADD	83	0.8093	0.2421	0.3348	1.284	3.343	0.001289	cg02487331_T
RS4950385	1	RS4950385	146656292	A	ADD	83	0.8093	0.2421	0.3348	1.284	3.343	0.001289	cg02487331_T
RS6703847	1	RS6703847	146669444	G	ADD	83	0.8093	0.2421	0.3348	1.284	3.343	0.001289	cg02487331_T
RS7523812	1	RS7523812	146673489	G	ADD	83	0.8093	0.2421	0.3348	1.284	3.343	0.001289	cg02487331_T
RS7553584	1	RS7553584	146693429	G	ADD	83	0.8093	0.2421	0.3348	1.284	3.343	0.001289	cg02487331_T
RS894469	1	RS894469	146672906	G	ADD	83	0.8093	0.2421	0.3348	1.284	3.343	0.001289	cg02487331_T
RS894471	1	RS894471	146687913	G	ADD	83	0.8093	0.2421	0.3348	1.284	3.343	0.001289	cg02487331_T
RS12142005	1	RS12142005	146506691	G	ADD	83	-0.6215	0.1881	-0.9901	-0.2529	-3.305	0.001451	cg16814483_T
RS11239930	1	RS11239930	146560564	G	ADD	83	0.5211	0.158	0.2115	0.8307	3.299	0.00148	POS4_T
RS4950361	1	RS4950361	146559165	A	ADD	83	-0.5358	0.1634	-0.8562	-0.2155	-3.278	0.001576	cg16814483_T
RS11239968	1	RS11239968	146767908	A	ADD	82	0.5281	0.1612	0.2122	0.8441	3.276	0.001594	POS6_T
RS10900384	1	RS10900384	146501348	A	ADD	83	-0.5069	0.1551	-0.811	-0.2029	-3.268	0.001627	POS2_T
RS6674761	1	RS6674761	146942884	A	ADD	83	0.5164	0.1581	0.2065	0.8264	3.266	0.001638	cg03526459_T
RS6677696	1	RS6677696	146949222	A	ADD	83	0.5164	0.1581	0.2065	0.8264	3.266	0.001638	cg03526459_T
RS7525162	1	RS7525162	146930254	G	ADD	82	-0.7061	0.2166	-1.131	-0.2816	-3.26	0.001677	POS4_T
RS12401360	1	RS12401360	146660447	G	ADD	83	0.568	0.1745	0.2259	0.91	3.254	0.001699	POS2_T
RS12129419	1	RS12129419	146546703	G	ADD	82	-0.6064	0.187	-0.973	-0.2398	-3.242	0.001771	POS6_T
RS12129691	1	RS12129691	146554147	A	ADD	82	-0.6064	0.187	-0.973	-0.2398	-3.242	0.001771	POS6_T
RS12736102	1	RS12736102	146729348	G	ADD	81	0.5028	0.155	0.1989	0.8066	3.243	0.001773	POS6_T
RS647596	1	RS647596	146535394	A	ADD	82	0.513	0.1593	0.2006	0.8253	3.219	0.001901	cg21263664_T
RS10900374	1	RS10900374	146970946	A	ADD	82	0.531	0.1658	0.206	0.8559	3.203	0.001998	POS6_T
RS4950484	1	RS4950484	146516199	A	ADD	83	-0.6965	0.2182	-1.124	-0.2689	-3.193	0.002052	cg16814483_T
RS6661540	1	RS6661540	146512899	A	ADD	83	-0.6965	0.2182	-1.124	-0.2689	-3.193	0.002052	cg16814483_T
RS17160340	1	RS17160340	146999835	G	ADD	83	-1.344	0.4251	-2.177	-0.5111	-3.162	0.002249	cg16814483_T
RS10900384	1	RS10900384	146501348	A	ADD	83	-0.4968	0.1572	-0.8049	-0.1887	-3.161	0.002261	POS4_T
RS12401360	1	RS12401360	146660447	G	ADD	83	0.5584	0.1768	0.212	0.9049	3.159	0.002272	POS4_T
RS12142005	1	RS12142005	146506691	G	ADD	83	-0.5899	0.1883	-0.959	-0.2208	-3.133	0.002462	cg03526459_T
RS1036851	1	RS1036851	146633750	G	ADD	82	-0.4782	0.1527	-0.7774	-0.1789	-3.132	0.002477	cg21263664_T
RS930495	1	RS930495	146634514	C	ADD	82	-0.4782	0.1527	-0.7774	-0.1789	-3.132	0.002477	cg21263664_T
RS647596	1	RS647596	146535394	A	ADD	83	0.4923	0.1583	0.182	0.8025	3.11	0.002637	cg03526459_T
RS10494244	1	RS10494244	146741598	A	ADD	82	-0.916	0.2966	-1.497	-0.3346	-3.088	0.002826	cg21263664_T
RS1123333	1	RS1123333	146694571	G	ADD	81	-0.4692	0.1532	-0.7694	-0.169	-3.064	0.00305	cg21263664_T
RS12736102	1	RS12736102	146729348	G	ADD	82	0.4693	0.1537	0.1681	0.7705	3.054	0.003129	cg03526459_T
RS17160305	1	RS17160305	146981725	A	ADD	81	-0.6917	0.2273	-1.137	-0.2462	-3.044	0.003236	cg21263664_T
RS17160790	1	RS17160790	146580837	A	ADD	82	1.562	0.5162	0.5498	2.573	3.025	0.003403	POS6_T
RS12401360	1	RS12401360	146660447	G	ADD	82	0.5468	0.1809	0.1923	0.9013	3.023	0.003419	cg21263664_T
RS11239968	1	RS11239968	146767908	A	ADD	82	0.4934	0.1636	0.1729	0.814	3.017	0.003486	cg21263664_T
RS17160790	1	RS17160790	146580837	A	ADD	83	1.555	0.516	0.5433	2.566	3.013	0.003515	cg16814483_T
RS12129419	1	RS12129419	146546703	G	ADD	83	-0.5601	0.1859	-0.9244	-0.1957	-3.013	0.003517	POS4_T
RS12129691	1	RS12129691	146554147	A	ADD	83	-0.5601	0.1859	-0.9244	-0.1957	-3.013	0.003517	POS4_T
RS7525162	1	RS7525162	146930254	G	ADD	82	-0.6627	0.2204	-1.095	-0.2307	-3.007	0.003594	cg03526459_T
RS11239968	1	RS11239968	146767908	A	ADD	83	0.4799	0.16	0.1663	0.7935	2.999	0.003659	POS2_T
RS17160305	1	RS17160305	146981725	A	ADD	82	-0.67	0.2236	-1.108	-0.2318	-2.997	0.003699	POS2_T
RS6593757	1	RS6593757	146769831	A	ADD	83	-0.4486	0.15	-0.7426	-0.1546	-2.991	0.003748	cg02487331_T
RS10900384	1	RS10900384	146501348	A	ADD	83	-0.4742	0.1586	-0.785	-0.1634	-2.99	0.003755	cg03526459_T
RS10900374	1	RS10900374	146970946	A	ADD	83	0.4908	0.1647	0.168	0.8136	2.98	0.003871	POS4_T
RS1470261	1	RS1470261	146694922	G	ADD	82	-0.453	0.1523	-0.7515	-0.1545	-2.974	0.003949	cg21263664_T
RS12726206	1	RS12726206	146765125	A	ADD	83	-0.5554	0.1869	-0.9217	-0.1892	-2.973	0.003954	POS2_T
RS2883320	1	RS2883320	146813984	C	ADD	82	-0.5231	0.1761	-0.8683	-0.1779	-2.97	0.003996	POS2_T
RS11239930	1	RS11239930	146560564	G	ADD	83	0.4757	0.1603	0.1615	0.79	2.967	0.004015	cg03526459_T
RS12736102	1	RS12736102	146729348	G	ADD	82	0.4566	0.1542	0.1544	0.7587	2.962	0.004098	POS4_T
RS6674761	1	RS6674761	146942884	A	ADD	82	0.4845	0.1638	0.1635	0.8055	2.958	0.004139	cg21263664_T
RS6677696	1	RS6677696	146949222	A	ADD	82	0.4845	0.1638	0.1635	0.8055	2.958	0.004139	cg21263664_T
RS11239930	1	RS11239930	146560564	G	ADD	82	0.4751	0.1614	0.1588	0.7914	2.944	0.004313	POS6_T
RS11239984	1	RS11239984	146791729	A	ADD	83	0.4869	0.1661	0.1613	0.8125	2.931	0.004464	cg02487331_T
RS6538	1	RS6538	146767353	A	ADD	83	0.4869	0.1661	0.1613	0.8125	2.931	0.004464	cg02487331_T
RS11239968	1	RS11239968	146767908	A	ADD	83	0.4702	0.162	0.1526	0.7878	2.902	0.004856	POS4_T
RS12129419	1	RS12129419	146546703	G	ADD	83	-0.5425	0.1872	-0.9093	-0.1757	-2.899	0.004896	cg03526459_T
RS12129691	1	RS12129691	146554147	A	ADD	83	-0.5425	0.1872	-0.9093	-0.1757	-2.899	0.004896	cg03526459_T
RS17160790	1	RS17160790	146580837	A	ADD	82	1.499	0.5215	0.4767	2.521	2.874	0.005272	cg21263664_T
RS1867142	1	RS1867142	146556821	C	ADD	83	-0.5792	0.2019	-0.9749	-0.1834	-2.868	0.005339	POS4_T
RS12726206	1	RS12726206	146765125	A	ADD	83	-0.5466	0.1908	-0.9205	-0.1727	-2.865	0.005388	cg16814483_T
RS1530336	1	RS1530336	146685121	G	ADD	83	0.7081	0.2496	0.2189	1.197	2.837	0.005839	POS4_T
RS1890039	1	RS1890039	146681951	A	ADD	83	0.7081	0.2496	0.2189	1.197	2.837	0.005839	POS4_T
RS4950385	1	RS4950385	146656292	A	ADD	83	0.7081	0.2496	0.2189	1.197	2.837	0.005839	POS4_T
RS6703847	1	RS6703847	146669444	G	ADD	83	0.7081	0.2496	0.2189	1.197	2.837	0.005839	POS4_T
RS7523812	1	RS7523812	146673489	G	ADD	83	0.7081	0.2496	0.2189	1.197	2.837	0.005839	POS4_T
RS7553584	1	RS7553584	146693429	G	ADD	83	0.7081	0.2496	0.2189	1.197	2.837	0.005839	POS4_T
RS894469	1	RS894469	146672906	G	ADD	83	0.7081	0.2496	0.2189	1.197	2.837	0.005839	POS4_T
RS894471	1	RS894471	146687913	G	ADD	83	0.7081	0.2496	0.2189	1.197	2.837	0.005839	POS4_T
RS2353958	1	RS2353958	146913370	G	ADD	83	-0.4647	0.1644	-0.7869	-0.1425	-2.827	0.006001	cg16814483_T
RS11239984	1	RS11239984	146791729	A	ADD	82	0.4825	0.1711	0.1471	0.8179	2.82	0.006146	POS6_T
RS6538	1	RS6538	146767353	A	ADD	82	0.4825	0.1711	0.1471	0.8179	2.82	0.006146	POS6_T
RS17160790	1	RS17160790	146580837	A	ADD	83	1.446	0.5157	0.4357	2.457	2.805	0.006388	POS4_T
RS7541090	1	RS7541090	146887062	G	ADD	83	-0.4491	0.1607	-0.764	-0.1342	-2.796	0.006558	cg02487331_T
RS17160790	1	RS17160790	146580837	A	ADD	83	1.422	0.5097	0.4229	2.421	2.79	0.006665	cg02487331_T
RS2353958	1	RS2353958	146913370	G	ADD	83	-0.4483	0.1614	-0.7646	-0.132	-2.778	0.006895	cg02487331_T
RS2883320	1	RS2883320	146813984	C	ADD	82	-0.5011	0.1808	-0.8555	-0.1466	-2.771	0.007043	cg16814483_T
RS10900374	1	RS10900374	146970946	A	ADD	83	0.4539	0.1666	0.1274	0.7804	2.725	0.007977	cg03526459_T
RS1530336	1	RS1530336	146685121	G	ADD	82	0.6882	0.2531	0.1921	1.184	2.719	0.00813	POS6_T
RS1890039	1	RS1890039	146681951	A	ADD	82	0.6882	0.2531	0.1921	1.184	2.719	0.00813	POS6_T
RS4950385	1	RS4950385	146656292	A	ADD	82	0.6882	0.2531	0.1921	1.184	2.719	0.00813	POS6_T
RS6703847	1	RS6703847	146669444	G	ADD	82	0.6882	0.2531	0.1921	1.184	2.719	0.00813	POS6_T
RS7523812	1	RS7523812	146673489	G	ADD	82	0.6882	0.2531	0.1921	1.184	2.719	0.00813	POS6_T
RS7553584	1	RS7553584	146693429	G	ADD	82	0.6882	0.2531	0.1921	1.184	2.719	0.00813	POS6_T
RS894469	1	RS894469	146672906	G	ADD	82	0.6882	0.2531	0.1921	1.184	2.719	0.00813	POS6_T
RS894471	1	RS894471	146687913	G	ADD	82	0.6882	0.2531	0.1921	1.184	2.719	0.00813	POS6_T
RS12726206	1	RS12726206	146765125	A	ADD	83	-0.5166	0.1908	-0.8905	-0.1426	-2.707	0.008373	cg03526459_T
RS11239968	1	RS11239968	146767908	A	ADD	83	0.4426	0.1635	0.122	0.7631	2.706	0.008401	cg03526459_T
RS12129419	1	RS12129419	146546703	G	ADD	83	-0.5102	0.1894	-0.8814	-0.1389	-2.694	0.008696	cg16814483_T
RS12129691	1	RS12129691	146554147	A	ADD	83	-0.5102	0.1894	-0.8814	-0.1389	-2.694	0.008696	cg16814483_T
RS11239984	1	RS11239984	146791729	A	ADD	82	0.463	0.1728	0.1244	0.8016	2.68	0.009042	cg21263664_T
RS6538	1	RS6538	146767353	A	ADD	82	0.463	0.1728	0.1244	0.8016	2.68	0.009042	cg21263664_T
RS1853782	1	RS1853782	146508774	G	ADD	82	-0.4806	0.1802	-0.8338	-0.1274	-2.667	0.00938	POS6_T
RS17160305	1	RS17160305	146981725	A	ADD	82	-0.6097	0.2289	-1.058	-0.161	-2.664	0.00946	cg03526459_T
RS1853782	1	RS1853782	146508774	G	ADD	83	-0.476	0.1795	-0.8278	-0.1242	-2.652	0.009745	cg16814483_T
RS1867142	1	RS1867142	146556821	C	ADD	83	-0.5342	0.2015	-0.9292	-0.1393	-2.651	0.009756	POS2_T
RS1853782	1	RS1853782	146508774	G	ADD	83	-0.4656	0.176	-0.8105	-0.1207	-2.646	0.009898	cg02487331_T
RS11240043	1	RS11240043	146909164	A	ADD	83	-0.4249	0.1615	-0.7414	-0.1083	-2.63	0.01032	cg02487331_T
RS2883320	1	RS2883320	146813984	C	ADD	82	-0.4739	0.1802	-0.827	-0.1208	-2.631	0.01034	cg03526459_T
RS976620	1	RS976620	146564908	A	ADD	82	-0.4445	0.169	-0.7757	-0.1132	-2.63	0.01036	cg21263664_T
RS10494244	1	RS10494244	146741598	A	ADD	83	-0.7517	0.2863	-1.313	-0.1905	-2.625	0.01046	POS2_T
RS17160305	1	RS17160305	146981725	A	ADD	82	-0.5985	0.2285	-1.046	-0.1507	-2.62	0.01065	POS4_T
RS11240043	1	RS11240043	146909164	A	ADD	83	-0.4296	0.1649	-0.7528	-0.1064	-2.605	0.01105	cg16814483_T
RS1867142	1	RS1867142	146556821	C	ADD	83	-0.5309	0.2043	-0.9312	-0.1305	-2.599	0.01122	cg03526459_T
RS17160790	1	RS17160790	146580837	A	ADD	83	1.336	0.5144	0.3275	2.344	2.597	0.01129	POS2_T
RS2353958	1	RS2353958	146913370	G	ADD	82	-0.4375	0.1686	-0.768	-0.1069	-2.594	0.0114	POS6_T
RS1867142	1	RS1867142	146556821	C	ADD	82	-0.5381	0.2081	-0.9459	-0.1302	-2.586	0.01166	cg21263664_T
RS12726206	1	RS12726206	146765125	A	ADD	83	-0.4929	0.1911	-0.8674	-0.1184	-2.58	0.01182	POS4_T
RS2477569	1	RS2477569	146547809	C	ADD	83	-0.4548	0.1764	-0.8005	-0.1091	-2.579	0.01185	cg16814483_T
RS604716	1	RS604716	146544721	A	ADD	83	-0.4548	0.1764	-0.8005	-0.1091	-2.579	0.01185	cg16814483_T
RS11239984	1	RS11239984	146791729	A	ADD	83	0.4341	0.1686	0.1036	0.7645	2.575	0.01198	POS2_T
RS6538	1	RS6538	146767353	A	ADD	83	0.4341	0.1686	0.1036	0.7645	2.575	0.01198	POS2_T
RS17160340	1	RS17160340	146999835	G	ADD	82	-1.109	0.4346	-1.96	-0.2568	-2.551	0.01279	POS6_T
RS11239930	1	RS11239930	146560564	G	ADD	83	0.4066	0.1607	0.09159	0.7216	2.53	0.01348	POS2_T
RS12727330	1	RS12727330	146838138	A	ADD	83	-0.4507	0.1782	-0.7999	-0.1014	-2.529	0.0135	cg02487331_T
RS10494244	1	RS10494244	146741598	A	ADD	83	-0.7348	0.2906	-1.304	-0.1651	-2.528	0.01354	cg03526459_T
RS4504949	1	RS4504949	146901677	A	ADD	83	-0.7997	0.3165	-1.42	-0.1794	-2.527	0.01359	POS2_T
RS10900374	1	RS10900374	146970946	A	ADD	82	0.4306	0.1705	0.0964	0.7649	2.525	0.01367	cg21263664_T
RS661678	1	RS661678	146978395	G	ADD	83	-0.4313	0.1709	-0.7664	-0.09626	-2.523	0.01372	cg02487331_T
RS976620	1	RS976620	146564908	A	ADD	82	-0.4235	0.1688	-0.7543	-0.09262	-2.509	0.01428	POS6_T
RS10900374	1	RS10900374	146970946	A	ADD	83	0.4153	0.1657	0.09048	0.7402	2.506	0.01435	POS2_T
RS17160340	1	RS17160340	146999835	G	ADD	83	-1.078	0.4313	-1.924	-0.2332	-2.501	0.01455	POS4_T
RS6593757	1	RS6593757	146769831	A	ADD	83	-0.3822	0.1529	-0.6818	-0.08253	-2.5	0.01458	POS2_T
RS17160305	1	RS17160305	146981725	A	ADD	81	-0.5788	0.2316	-1.033	-0.125	-2.5	0.01465	POS6_T
RS6937	1	RS6937	146626922	G	ADD	82	-0.602	0.2409	-1.074	-0.1298	-2.499	0.01465	cg21263664_T
RS11240009	1	RS11240009	146842342	G	ADD	83	-0.4153	0.1666	-0.7419	-0.08867	-2.492	0.01488	cg02487331_T
RS6683579	1	RS6683579	146909375	G	ADD	83	-0.4135	0.1662	-0.7393	-0.08781	-2.488	0.01502	cg02487331_T
RS6683579	1	RS6683579	146909375	G	ADD	83	-0.4219	0.1696	-0.7542	-0.08959	-2.488	0.01502	cg16814483_T
RS6593732	1	RS6593732	146566324	A	ADD	83	0.3777	0.1519	0.07998	0.6754	2.486	0.0151	POS2_T
RS7541090	1	RS7541090	146887062	G	ADD	83	-0.4109	0.1655	-0.7353	-0.08641	-2.482	0.01527	cg16814483_T
RS4504949	1	RS4504949	146901677	A	ADD	82	-0.8368	0.3371	-1.497	-0.1761	-2.483	0.01528	cg21263664_T
RS4950484	1	RS4950484	146516199	A	ADD	82	-0.5552	0.2254	-0.9969	-0.1135	-2.464	0.01605	cg21263664_T
RS6661540	1	RS6661540	146512899	A	ADD	82	-0.5552	0.2254	-0.9969	-0.1135	-2.464	0.01605	cg21263664_T
RS6593732	1	RS6593732	146566324	A	ADD	83	0.3777	0.1534	0.07702	0.6784	2.462	0.01608	POS4_T
RS10494244	1	RS10494244	146741598	A	ADD	83	-0.7205	0.2927	-1.294	-0.1468	-2.461	0.01611	cg16814483_T
RS12727330	1	RS12727330	146838138	A	ADD	82	-0.4495	0.1828	-0.8078	-0.09125	-2.459	0.01623	POS6_T
RS1530336	1	RS1530336	146685121	G	ADD	83	0.6257	0.2546	0.1267	1.125	2.458	0.01627	cg16814483_T
RS1890039	1	RS1890039	146681951	A	ADD	83	0.6257	0.2546	0.1267	1.125	2.458	0.01627	cg16814483_T
RS4950385	1	RS4950385	146656292	A	ADD	83	0.6257	0.2546	0.1267	1.125	2.458	0.01627	cg16814483_T
RS6703847	1	RS6703847	146669444	G	ADD	83	0.6257	0.2546	0.1267	1.125	2.458	0.01627	cg16814483_T
RS7523812	1	RS7523812	146673489	G	ADD	83	0.6257	0.2546	0.1267	1.125	2.458	0.01627	cg16814483_T
RS7553584	1	RS7553584	146693429	G	ADD	83	0.6257	0.2546	0.1267	1.125	2.458	0.01627	cg16814483_T
RS894469	1	RS894469	146672906	G	ADD	83	0.6257	0.2546	0.1267	1.125	2.458	0.01627	cg16814483_T
RS894471	1	RS894471	146687913	G	ADD	83	0.6257	0.2546	0.1267	1.125	2.458	0.01627	cg16814483_T
RS11239984	1	RS11239984	146791729	A	ADD	83	0.419	0.1708	0.08424	0.7537	2.453	0.01645	POS4_T
RS6538	1	RS6538	146767353	A	ADD	83	0.419	0.1708	0.08424	0.7537	2.453	0.01645	POS4_T
RS4950484	1	RS4950484	146516199	A	ADD	82	-0.5496	0.2243	-0.9893	-0.1099	-2.45	0.01663	POS6_T
RS6661540	1	RS6661540	146512899	A	ADD	82	-0.5496	0.2243	-0.9893	-0.1099	-2.45	0.01663	POS6_T
RS6593757	1	RS6593757	146769831	A	ADD	82	-0.3874	0.1582	-0.6975	-0.0773	-2.449	0.01668	POS6_T
RS2883320	1	RS2883320	146813984	C	ADD	82	-0.4434	0.1812	-0.7985	-0.08832	-2.447	0.01673	POS4_T
RS6593732	1	RS6593732	146566324	A	ADD	83	0.3705	0.1516	0.0733	0.6677	2.443	0.01687	cg02487331_T
RS11240099	1	RS11240099	146506626	G	ADD	83	0.8099	0.3379	0.1475	1.472	2.397	0.01901	POS2_T
RS6686480	1	RS6686480	146583568	A	ADD	82	-0.4184	0.1753	-0.7619	-0.07477	-2.386	0.01953	cg21263664_T
RS517201	1	RS517201	146528706	A	ADD	82	-0.4372	0.1833	-0.7964	-0.07792	-2.385	0.0196	POS6_T
RS580852	1	RS580852	146523045	G	ADD	82	-0.4372	0.1833	-0.7964	-0.07792	-2.385	0.0196	POS6_T
RS17355509	1	RS17355509	146594721	A	ADD	82	-0.4248	0.1783	-0.7744	-0.0753	-2.382	0.01975	cg21263664_T
RS6593757	1	RS6593757	146769831	A	ADD	83	-0.3706	0.1561	-0.6766	-0.06471	-2.375	0.02009	cg16814483_T
RS10494244	1	RS10494244	146741598	A	ADD	83	-0.6823	0.2877	-1.246	-0.1185	-2.372	0.02024	cg02487331_T
RS12141187	1	RS12141187	146982763	A	ADD	83	0.4039	0.1707	0.06925	0.7385	2.366	0.02055	cg02487331_T
RS12142005	1	RS12142005	146506691	G	ADD	82	-0.4636	0.1964	-0.8486	-0.07861	-2.36	0.02087	cg21263664_T
RS17355509	1	RS17355509	146594721	A	ADD	83	-0.4165	0.1769	-0.7632	-0.06985	-2.355	0.02111	cg16814483_T
RS10900384	1	RS10900384	146501348	A	ADD	82	-0.3856	0.1638	-0.7066	-0.06467	-2.355	0.02115	cg21263664_T
RS7541090	1	RS7541090	146887062	G	ADD	82	-0.3977	0.169	-0.7289	-0.06652	-2.354	0.02121	POS6_T
RS12401360	1	RS12401360	146660447	G	ADD	83	0.4272	0.1821	0.07041	0.784	2.347	0.02155	cg03526459_T
RS4950484	1	RS4950484	146516199	A	ADD	83	-0.5152	0.2199	-0.9462	-0.08416	-2.343	0.02177	cg02487331_T
RS6661540	1	RS6661540	146512899	A	ADD	83	-0.5152	0.2199	-0.9462	-0.08416	-2.343	0.02177	cg02487331_T
RS6686480	1	RS6686480	146583568	A	ADD	83	-0.407	0.1739	-0.7479	-0.06606	-2.34	0.02192	cg16814483_T
RS17160305	1	RS17160305	146981725	A	ADD	82	-0.543	0.2321	-0.9978	-0.08815	-2.34	0.02196	cg16814483_T
RS596561	1	RS596561	146980988	A	ADD	82	0.4474	0.1922	0.07072	0.8241	2.328	0.02261	cg21263664_T
RS1036851	1	RS1036851	146633750	G	ADD	83	-0.3602	0.1558	-0.6656	-0.05477	-2.311	0.02352	cg16814483_T
RS930495	1	RS930495	146634514	C	ADD	83	-0.3602	0.1558	-0.6656	-0.05477	-2.311	0.02352	cg16814483_T
RS11239930	1	RS11239930	146560564	G	ADD	83	0.3702	0.1614	0.05392	0.6864	2.294	0.02455	cg02487331_T
RS11240009	1	RS11240009	146842342	G	ADD	82	-0.3928	0.1714	-0.7288	-0.05677	-2.291	0.02477	POS6_T
RS517201	1	RS517201	146528706	A	ADD	82	-0.4199	0.1848	-0.7821	-0.0577	-2.272	0.02594	cg21263664_T
RS580852	1	RS580852	146523045	G	ADD	82	-0.4199	0.1848	-0.7821	-0.0577	-2.272	0.02594	cg21263664_T
RS1123333	1	RS1123333	146694571	G	ADD	82	-0.3524	0.1554	-0.6571	-0.04773	-2.267	0.02627	cg16814483_T
RS2354434	1	RS2354434	146679428	A	ADD	83	0.6179	0.2748	0.07929	1.156	2.249	0.02744	POS2_T
RS7546434	1	RS7546434	146676339	A	ADD	83	0.6179	0.2748	0.07929	1.156	2.249	0.02744	POS2_T
RS894470	1	RS894470	146671947	A	ADD	83	0.6179	0.2748	0.07929	1.156	2.249	0.02744	POS2_T
RS4950382	1	RS4950382	146648224	A	ADD	81	-0.4667	0.208	-0.8744	-0.05899	-2.244	0.02785	cg21263664_T
RS7525162	1	RS7525162	146930254	G	ADD	82	-0.5068	0.2271	-0.9518	-0.06181	-2.232	0.02859	cg16814483_T
RS7525162	1	RS7525162	146930254	G	ADD	81	-0.5139	0.2303	-0.9652	-0.0625	-2.231	0.02869	POS6_T
RS17160340	1	RS17160340	146999835	G	ADD	83	-0.9535	0.4309	-1.798	-0.109	-2.213	0.0299	POS2_T
RS11240099	1	RS11240099	146506626	G	ADD	83	0.7608	0.3438	0.08696	1.435	2.213	0.02991	cg03526459_T
RS894467	1	RS894467	146662018	G	ADD	82	0.6065	0.2742	0.06913	1.144	2.212	0.03	POS2_T
RS6593749	1	RS6593749	146724923	A	ADD	81	-0.5147	0.2345	-0.9743	-0.05501	-2.195	0.03134	cg21263664_T
RS2354434	1	RS2354434	146679428	A	ADD	83	0.6096	0.2786	0.06363	1.156	2.188	0.03171	cg03526459_T
RS7546434	1	RS7546434	146676339	A	ADD	83	0.6096	0.2786	0.06363	1.156	2.188	0.03171	cg03526459_T
RS894470	1	RS894470	146671947	A	ADD	83	0.6096	0.2786	0.06363	1.156	2.188	0.03171	cg03526459_T
RS11240043	1	RS11240043	146909164	A	ADD	82	-0.372	0.17	-0.7052	-0.03876	-2.188	0.03179	POS6_T
RS596561	1	RS596561	146980988	A	ADD	83	0.4135	0.1899	0.04133	0.7857	2.178	0.03254	cg03526459_T
RS7541090	1	RS7541090	146887062	G	ADD	83	-0.3597	0.1657	-0.6845	-0.03488	-2.17	0.0331	POS4_T
RS2354434	1	RS2354434	146679428	A	ADD	82	0.6121	0.2821	0.0592	1.165	2.17	0.03319	cg21263664_T
RS7546434	1	RS7546434	146676339	A	ADD	82	0.6121	0.2821	0.0592	1.165	2.17	0.03319	cg21263664_T
RS894470	1	RS894470	146671947	A	ADD	82	0.6121	0.2821	0.0592	1.165	2.17	0.03319	cg21263664_T
RS1348316	1	RS1348316	146643555	G	ADD	82	-0.3351	0.1547	-0.6382	-0.03187	-2.166	0.03349	cg21263664_T
RS894467	1	RS894467	146662018	G	ADD	82	0.6073	0.2805	0.0576	1.157	2.165	0.03354	cg03526459_T
RS4950484	1	RS4950484	146516199	A	ADD	83	-0.4853	0.2243	-0.925	-0.04561	-2.163	0.03366	cg03526459_T
RS6661540	1	RS6661540	146512899	A	ADD	83	-0.4853	0.2243	-0.925	-0.04561	-2.163	0.03366	cg03526459_T
RS6937	1	RS6937	146626922	G	ADD	83	-0.5027	0.2346	-0.9625	-0.04294	-2.143	0.03531	POS2_T
RS894467	1	RS894467	146662018	G	ADD	81	0.6054	0.2833	0.05012	1.161	2.137	0.03591	cg21263664_T
RS1470261	1	RS1470261	146694922	G	ADD	83	-0.3306	0.1553	-0.635	-0.02611	-2.128	0.03658	cg16814483_T
RS596561	1	RS596561	146980988	A	ADD	83	0.3973	0.1879	0.02898	0.7657	2.114	0.03778	POS2_T
RS12141187	1	RS12141187	146982763	A	ADD	83	0.3704	0.1754	0.02662	0.7142	2.112	0.038	cg16814483_T
RS4950484	1	RS4950484	146516199	A	ADD	83	-0.4719	0.2241	-0.9111	-0.03279	-2.106	0.03848	POS4_T
RS6661540	1	RS6661540	146512899	A	ADD	83	-0.4719	0.2241	-0.9111	-0.03279	-2.106	0.03848	POS4_T
RS6683579	1	RS6683579	146909375	G	ADD	82	-0.3683	0.1748	-0.7109	-0.02564	-2.107	0.03849	POS6_T
RS17160340	1	RS17160340	146999835	G	ADD	83	-0.9192	0.4373	-1.776	-0.06204	-2.102	0.03888	cg03526459_T
RS2353958	1	RS2353958	146913370	G	ADD	83	-0.3442	0.1652	-0.6681	-0.02034	-2.083	0.04061	POS2_T
RS2883320	1	RS2883320	146813984	C	ADD	81	-0.381	0.1835	-0.7407	-0.02144	-2.077	0.04129	cg21263664_T
RS17160340	1	RS17160340	146999835	G	ADD	83	-0.8928	0.4312	-1.738	-0.0476	-2.07	0.04182	cg02487331_T
RS4950361	1	RS4950361	146559165	A	ADD	82	-0.3534	0.1712	-0.689	-0.01792	-2.065	0.04241	POS6_T
RS2353958	1	RS2353958	146913370	G	ADD	83	-0.3444	0.1669	-0.6714	-0.01734	-2.064	0.04244	POS4_T
RS2354434	1	RS2354434	146679428	A	ADD	83	0.5662	0.2754	0.02645	1.106	2.056	0.04322	cg02487331_T
RS7546434	1	RS7546434	146676339	A	ADD	83	0.5662	0.2754	0.02645	1.106	2.056	0.04322	cg02487331_T
RS894470	1	RS894470	146671947	A	ADD	83	0.5662	0.2754	0.02645	1.106	2.056	0.04322	cg02487331_T
RS12727330	1	RS12727330	146838138	A	ADD	83	-0.3696	0.1812	-0.7247	-0.01452	-2.04	0.04482	POS2_T
RS12129419	1	RS12129419	146546703	G	ADD	82	-0.3986	0.1953	-0.7814	-0.0157	-2.04	0.04484	cg21263664_T
RS12129691	1	RS12129691	146554147	A	ADD	82	-0.3986	0.1953	-0.7814	-0.0157	-2.04	0.04484	cg21263664_T
RS17353143	1	RS17353143	146564378	A	ADD	83	-0.5411	0.2675	-1.065	-0.01688	-2.023	0.04658	cg03526459_T
RS894467	1	RS894467	146662018	G	ADD	82	0.5559	0.2752	0.01641	1.095	2.02	0.047	cg02487331_T
RS6593732	1	RS6593732	146566324	A	ADD	82	0.3179	0.158	0.008228	0.6277	2.012	0.04781	POS6_T
RS2353958	1	RS2353958	146913370	G	ADD	83	-0.3368	0.1675	-0.6652	-0.008473	-2.011	0.04792	cg03526459_T
RS12141187	1	RS12141187	146982763	A	ADD	82	0.3563	0.1776	0.008169	0.7043	2.006	0.04847	POS6_T
RS12727330	1	RS12727330	146838138	A	ADD	83	-0.365	0.1836	-0.7249	-0.005174	-1.988	0.0504	cg03526459_T
RS10494244	1	RS10494244	146741598	A	ADD	82	-0.6069	0.3054	-1.206	-0.008222	-1.987	0.05059	POS6_T
RS7541090	1	RS7541090	146887062	G	ADD	83	-0.3258	0.165	-0.6492	-0.002295	-1.974	0.05203	POS2_T
RS1036851	1	RS1036851	146633750	G	ADD	83	-0.304	0.1546	-0.607	-0.0009802	-1.966	0.05292	POS2_T
RS930495	1	RS930495	146634514	C	ADD	83	-0.304	0.1546	-0.607	-0.0009802	-1.966	0.05292	POS2_T
RS11240043	1	RS11240043	146909164	A	ADD	83	-0.3226	0.1651	-0.6462	0.001034	-1.954	0.05442	POS2_T
RS12727330	1	RS12727330	146838138	A	ADD	83	-0.3565	0.1833	-0.7158	0.002732	-1.945	0.05547	POS4_T
RS11240043	1	RS11240043	146909164	A	ADD	83	-0.3218	0.1667	-0.6486	0.004984	-1.93	0.05733	POS4_T
RS7541090	1	RS7541090	146887062	G	ADD	83	-0.3202	0.1673	-0.648	0.007621	-1.914	0.05933	cg03526459_T
RS4504949	1	RS4504949	146901677	A	ADD	83	-0.622	0.3258	-1.26	0.01652	-1.909	0.06	cg03526459_T
RS11239951	1	RS11239951	146709784	A	ADD	82	-0.3053	0.1599	-0.6187	0.008116	-1.909	0.06006	cg21263664_T
RS10494244	1	RS10494244	146741598	A	ADD	83	-0.5576	0.2949	-1.136	0.02052	-1.89	0.06252	POS4_T
RS976620	1	RS976620	146564908	A	ADD	83	-0.3148	0.1675	-0.643	0.01349	-1.879	0.06402	cg02487331_T
RS4950484	1	RS4950484	146516199	A	ADD	83	-0.4195	0.2233	-0.857	0.01814	-1.879	0.06412	POS2_T
RS6661540	1	RS6661540	146512899	A	ADD	83	-0.4195	0.2233	-0.857	0.01814	-1.879	0.06412	POS2_T
RS11239984	1	RS11239984	146791729	A	ADD	83	0.3224	0.174	-0.01868	0.6635	1.853	0.06782	cg03526459_T
RS6538	1	RS6538	146767353	A	ADD	83	0.3224	0.174	-0.01868	0.6635	1.853	0.06782	cg03526459_T
RS11240099	1	RS11240099	146506626	G	ADD	83	0.6379	0.3461	-0.04036	1.316	1.843	0.06918	POS4_T
RS11240009	1	RS11240009	146842342	G	ADD	83	-0.3132	0.1701	-0.6466	0.02013	-1.842	0.06944	POS2_T
RS12141187	1	RS12141187	146982763	A	ADD	83	0.321	0.1752	-0.02249	0.6645	1.832	0.07092	POS4_T
RS1036851	1	RS1036851	146633750	G	ADD	83	-0.2858	0.1566	-0.5927	0.02101	-1.826	0.07182	POS4_T
RS930495	1	RS930495	146634514	C	ADD	83	-0.2858	0.1566	-0.5927	0.02101	-1.826	0.07182	POS4_T
RS976620	1	RS976620	146564908	A	ADD	83	-0.3093	0.1702	-0.6429	0.0244	-1.817	0.07322	cg03526459_T
RS4950361	1	RS4950361	146559165	A	ADD	82	-0.3143	0.1731	-0.6536	0.02493	-1.816	0.07337	cg21263664_T
RS4950382	1	RS4950382	146648224	A	ADD	82	-0.3794	0.2095	-0.7901	0.03131	-1.811	0.07422	cg16814483_T
RS11240009	1	RS11240009	146842342	G	ADD	83	-0.3102	0.1723	-0.6478	0.02751	-1.8	0.07578	cg03526459_T
RS1036851	1	RS1036851	146633750	G	ADD	83	-0.2773	0.1548	-0.5807	0.026	-1.792	0.07712	cg02487331_T
RS930495	1	RS930495	146634514	C	ADD	83	-0.2773	0.1548	-0.5807	0.026	-1.792	0.07712	cg02487331_T
RS17353143	1	RS17353143	146564378	A	ADD	83	-0.4794	0.2683	-1.005	0.04637	-1.787	0.07791	POS4_T
RS1123333	1	RS1123333	146694571	G	ADD	82	-0.2783	0.1557	-0.5835	0.02695	-1.787	0.07799	POS2_T
RS6683579	1	RS6683579	146909375	G	ADD	83	-0.3028	0.1698	-0.6357	0.03002	-1.783	0.07854	POS2_T
RS6593749	1	RS6593749	146724923	A	ADD	82	-0.4053	0.2275	-0.8512	0.0406	-1.781	0.07888	cg02487331_T
RS1123333	1	RS1123333	146694571	G	ADD	82	-0.2759	0.1549	-0.5796	0.02775	-1.781	0.07898	POS4_T
RS1123333	1	RS1123333	146694571	G	ADD	82	-0.2784	0.1566	-0.5853	0.02855	-1.778	0.07952	cg03526459_T
RS11240009	1	RS11240009	146842342	G	ADD	83	-0.3053	0.1719	-0.6423	0.0316	-1.776	0.07971	POS4_T
RS1372820	1	RS1372820	146687103	C	ADD	83	0.3163	0.1781	-0.03274	0.6653	1.776	0.07971	cg03526459_T
RS2077749	1	RS2077749	146652637	A	ADD	83	0.3163	0.1781	-0.03274	0.6653	1.776	0.07971	cg03526459_T
RS6593745	1	RS6593745	146676190	A	ADD	83	0.3163	0.1781	-0.03274	0.6653	1.776	0.07971	cg03526459_T
RS720609	1	RS720609	146653028	A	ADD	83	0.3163	0.1781	-0.03274	0.6653	1.776	0.07971	cg03526459_T
RS2883434	1	RS2883434	146649084	C	ADD	82	-0.3525	0.1987	-0.742	0.03696	-1.774	0.08013	cg21263664_T
RS976620	1	RS976620	146564908	A	ADD	83	-0.3004	0.17	-0.6335	0.03279	-1.767	0.08123	POS4_T
RS1867142	1	RS1867142	146556821	C	ADD	83	-0.3612	0.2059	-0.7647	0.04228	-1.755	0.08336	cg02487331_T
RS1470261	1	RS1470261	146694922	G	ADD	83	-0.2697	0.1541	-0.5718	0.03235	-1.75	0.08415	POS2_T
RS12727330	1	RS12727330	146838138	A	ADD	83	-0.3246	0.1856	-0.6884	0.0391	-1.749	0.08428	cg16814483_T
RS7525162	1	RS7525162	146930254	G	ADD	82	-0.3926	0.2249	-0.8333	0.04808	-1.746	0.08488	cg02487331_T
RS11240043	1	RS11240043	146909164	A	ADD	83	-0.2931	0.1679	-0.6222	0.03605	-1.745	0.08497	cg03526459_T
RS6683579	1	RS6683579	146909375	G	ADD	83	-0.2987	0.172	-0.6359	0.03851	-1.736	0.08659	cg03526459_T
RS6937	1	RS6937	146626922	G	ADD	83	-0.4091	0.2362	-0.8721	0.05387	-1.732	0.08734	cg02487331_T
RS6683579	1	RS6683579	146909375	G	ADD	83	-0.2966	0.1716	-0.6329	0.03979	-1.728	0.08803	POS4_T
RS11240009	1	RS11240009	146842342	G	ADD	83	-0.2988	0.1735	-0.6388	0.04114	-1.723	0.08899	cg16814483_T
RS6593732	1	RS6593732	146566324	A	ADD	83	0.27	0.1568	-0.03734	0.5774	1.722	0.08916	cg03526459_T
RS6593757	1	RS6593757	146769831	A	ADD	83	-0.2718	0.1579	-0.5813	0.03771	-1.721	0.08929	cg03526459_T
RS1036851	1	RS1036851	146633750	G	ADD	83	-0.2691	0.1574	-0.5776	0.03935	-1.71	0.09136	cg03526459_T
RS930495	1	RS930495	146634514	C	ADD	83	-0.2691	0.1574	-0.5776	0.03935	-1.71	0.09136	cg03526459_T
RS6593757	1	RS6593757	146769831	A	ADD	83	-0.269	0.1575	-0.5777	0.03978	-1.707	0.09182	POS4_T
RS12726206	1	RS12726206	146765125	A	ADD	82	-0.3391	0.1993	-0.7299	0.05157	-1.701	0.09303	cg21263664_T
RS6937	1	RS6937	146626922	G	ADD	83	-0.4077	0.2399	-0.8779	0.06263	-1.699	0.09342	cg03526459_T
RS6703187	1	RS6703187	146698906	G	ADD	82	-0.3074	0.181	-0.6623	0.04744	-1.698	0.09366	cg21263664_T
RS7537703	1	RS7537703	146710162	G	ADD	82	-0.3074	0.181	-0.6623	0.04744	-1.698	0.09366	cg21263664_T
RS11240099	1	RS11240099	146506626	G	ADD	82	0.5979	0.3524	-0.09277	1.289	1.697	0.0939	cg21263664_T
RS2883434	1	RS2883434	146649084	C	ADD	83	-0.3328	0.1972	-0.7193	0.05363	-1.688	0.09551	cg16814483_T
RS4950322	1	RS4950322	146854836	A	ADD	82	-0.3336	0.1978	-0.7214	0.05416	-1.686	0.09591	cg21263664_T
RS6593757	1	RS6593757	146769831	A	ADD	82	-0.2722	0.1622	-0.5902	0.04571	-1.678	0.09748	cg21263664_T
RS1123333	1	RS1123333	146694571	G	ADD	82	-0.2591	0.1554	-0.5638	0.04555	-1.667	0.0997	cg02487331_T
RS596561	1	RS596561	146980988	A	ADD	82	0.3214	0.1945	-0.05984	0.7027	1.652	0.1026	POS6_T
RS4504949	1	RS4504949	146901677	A	ADD	83	-0.5434	0.3294	-1.189	0.1022	-1.65	0.1031	cg16814483_T
RS1470261	1	RS1470261	146694922	G	ADD	83	-0.2575	0.1563	-0.5639	0.04888	-1.647	0.1036	cg03526459_T
RS17353143	1	RS17353143	146564378	A	ADD	82	-0.4473	0.2732	-0.9828	0.08828	-1.637	0.1058	cg21263664_T
RS6593749	1	RS6593749	146724923	A	ADD	82	-0.3764	0.23	-0.8271	0.07435	-1.637	0.1059	POS2_T
RS4504949	1	RS4504949	146901677	A	ADD	83	-0.5324	0.3269	-1.173	0.1084	-1.628	0.1076	POS4_T
RS17159924	1	RS17159924	146671044	G	ADD	82	-0.3231	0.1989	-0.7129	0.06662	-1.625	0.1084	cg21263664_T
RS3766519	1	RS3766519	146686372	A	ADD	82	-0.3231	0.1989	-0.7129	0.06662	-1.625	0.1084	cg21263664_T
RS3766520	1	RS3766520	146686228	A	ADD	82	-0.3231	0.1989	-0.7129	0.06662	-1.625	0.1084	cg21263664_T
RS596561	1	RS596561	146980988	A	ADD	83	0.31	0.1919	-0.06617	0.6861	1.615	0.1104	POS4_T
RS1372820	1	RS1372820	146687103	C	ADD	83	0.2845	0.1766	-0.06165	0.6306	1.611	0.1114	POS2_T
RS2077749	1	RS2077749	146652637	A	ADD	83	0.2845	0.1766	-0.06165	0.6306	1.611	0.1114	POS2_T
RS6593745	1	RS6593745	146676190	A	ADD	83	0.2845	0.1766	-0.06165	0.6306	1.611	0.1114	POS2_T
RS720609	1	RS720609	146653028	A	ADD	83	0.2845	0.1766	-0.06165	0.6306	1.611	0.1114	POS2_T
RS4950322	1	RS4950322	146854836	A	ADD	83	-0.3141	0.1964	-0.6991	0.07082	-1.599	0.1139	cg16814483_T
RS1470261	1	RS1470261	146694922	G	ADD	83	-0.2463	0.1542	-0.5484	0.05586	-1.598	0.1143	cg02487331_T
RS1470261	1	RS1470261	146694922	G	ADD	83	-0.2473	0.1561	-0.5533	0.05859	-1.585	0.1172	POS4_T
RS6703187	1	RS6703187	146698906	G	ADD	83	-0.2807	0.1792	-0.6319	0.07053	-1.566	0.1214	cg16814483_T
RS7537703	1	RS7537703	146710162	G	ADD	83	-0.2807	0.1792	-0.6319	0.07053	-1.566	0.1214	cg16814483_T
RS1932977	1	RS1932977	146688941	G	ADD	82	-0.3014	0.1926	-0.679	0.07619	-1.564	0.1219	cg21263664_T
RS2354434	1	RS2354434	146679428	A	ADD	83	0.4387	0.282	-0.1139	0.9914	1.556	0.1239	POS4_T
RS7546434	1	RS7546434	146676339	A	ADD	83	0.4387	0.282	-0.1139	0.9914	1.556	0.1239	POS4_T
RS894470	1	RS894470	146671947	A	ADD	83	0.4387	0.282	-0.1139	0.9914	1.556	0.1239	POS4_T
RS2353958	1	RS2353958	146913370	G	ADD	82	-0.2672	0.1742	-0.6086	0.07426	-1.534	0.1293	cg21263664_T
RS11240099	1	RS11240099	146506626	G	ADD	83	0.5261	0.3442	-0.1485	1.201	1.528	0.1306	cg02487331_T
RS6593732	1	RS6593732	146566324	A	ADD	83	0.2412	0.1583	-0.06899	0.5514	1.524	0.1316	cg16814483_T
RS10900325	1	RS10900325	146692174	A	ADD	83	0.3129	0.2061	-0.09094	0.7168	1.519	0.133	cg02487331_T
RS2354432	1	RS2354432	146693229	G	ADD	83	0.3129	0.2061	-0.09094	0.7168	1.519	0.133	cg02487331_T
RS894467	1	RS894467	146662018	G	ADD	82	0.4252	0.2804	-0.1244	0.9748	1.516	0.1336	POS4_T
RS1932977	1	RS1932977	146688941	G	ADD	83	-0.2896	0.191	-0.6641	0.08481	-1.516	0.1337	cg16814483_T
RS517201	1	RS517201	146528706	A	ADD	83	-0.2763	0.1827	-0.6343	0.08175	-1.512	0.1346	cg02487331_T
RS580852	1	RS580852	146523045	G	ADD	83	-0.2763	0.1827	-0.6343	0.08175	-1.512	0.1346	cg02487331_T
RS517201	1	RS517201	146528706	A	ADD	83	-0.277	0.185	-0.6395	0.08556	-1.497	0.1384	POS4_T
RS580852	1	RS580852	146523045	G	ADD	83	-0.277	0.185	-0.6395	0.08556	-1.497	0.1384	POS4_T
RS17159924	1	RS17159924	146671044	G	ADD	83	-0.294	0.1975	-0.6811	0.09318	-1.488	0.1408	cg16814483_T
RS3766519	1	RS3766519	146686372	A	ADD	83	-0.294	0.1975	-0.6811	0.09318	-1.488	0.1408	cg16814483_T
RS3766520	1	RS3766520	146686228	A	ADD	83	-0.294	0.1975	-0.6811	0.09318	-1.488	0.1408	cg16814483_T
RS661678	1	RS661678	146978395	G	ADD	82	-0.267	0.1798	-0.6194	0.08533	-1.485	0.1417	POS6_T
RS10900325	1	RS10900325	146692174	A	ADD	83	0.3104	0.2093	-0.0998	0.7206	1.483	0.1422	cg03526459_T
RS2354432	1	RS2354432	146693229	G	ADD	83	0.3104	0.2093	-0.0998	0.7206	1.483	0.1422	cg03526459_T
RS4950361	1	RS4950361	146559165	A	ADD	83	-0.2455	0.1688	-0.5764	0.08536	-1.454	0.15	cg02487331_T
RS1372820	1	RS1372820	146687103	C	ADD	83	0.2559	0.1766	-0.09029	0.6021	1.449	0.1515	cg02487331_T
RS2077749	1	RS2077749	146652637	A	ADD	83	0.2559	0.1766	-0.09029	0.6021	1.449	0.1515	cg02487331_T
RS6593745	1	RS6593745	146676190	A	ADD	83	0.2559	0.1766	-0.09029	0.6021	1.449	0.1515	cg02487331_T
RS720609	1	RS720609	146653028	A	ADD	83	0.2559	0.1766	-0.09029	0.6021	1.449	0.1515	cg02487331_T
RS661678	1	RS661678	146978395	G	ADD	83	-0.2591	0.1791	-0.6102	0.09196	-1.447	0.1521	cg16814483_T
RS1867142	1	RS1867142	146556821	C	ADD	82	-0.306	0.2132	-0.7239	0.1118	-1.435	0.1553	POS6_T
RS517201	1	RS517201	146528706	A	ADD	83	-0.2652	0.1857	-0.6292	0.09879	-1.428	0.1574	cg03526459_T
RS580852	1	RS580852	146523045	G	ADD	83	-0.2652	0.1857	-0.6292	0.09879	-1.428	0.1574	cg03526459_T
RS17353143	1	RS17353143	146564378	A	ADD	82	-0.3878	0.2731	-0.923	0.1473	-1.42	0.1596	POS6_T
RS6593732	1	RS6593732	146566324	A	ADD	82	0.228	0.1609	-0.08731	0.5434	1.417	0.1605	cg21263664_T
RS6937	1	RS6937	146626922	G	ADD	83	-0.3389	0.2407	-0.8106	0.1328	-1.408	0.1632	POS4_T
RS6593749	1	RS6593749	146724923	A	ADD	82	-0.3274	0.2333	-0.7847	0.1299	-1.403	0.1647	cg16814483_T
RS596561	1	RS596561	146980988	A	ADD	83	0.2721	0.1942	-0.1086	0.6527	1.401	0.1654	cg16814483_T
RS7541090	1	RS7541090	146887062	G	ADD	82	-0.243	0.1737	-0.5835	0.09745	-1.399	0.1659	cg21263664_T
RS6937	1	RS6937	146626922	G	ADD	83	-0.3386	0.2426	-0.8141	0.1369	-1.396	0.1669	cg16814483_T
RS596561	1	RS596561	146980988	A	ADD	83	0.2646	0.1904	-0.1086	0.6378	1.39	0.1687	cg02487331_T
RS1348316	1	RS1348316	146643555	G	ADD	83	-0.2168	0.1564	-0.5234	0.08975	-1.386	0.1697	cg16814483_T
RS11239951	1	RS11239951	146709784	A	ADD	83	-0.2207	0.1607	-0.5357	0.09433	-1.373	0.1738	cg16814483_T
RS2477569	1	RS2477569	146547809	C	ADD	82	-0.25	0.1828	-0.6082	0.1082	-1.368	0.1754	POS6_T
RS604716	1	RS604716	146544721	A	ADD	82	-0.25	0.1828	-0.6082	0.1082	-1.368	0.1754	POS6_T
RS4950382	1	RS4950382	146648224	A	ADD	82	-0.2853	0.2094	-0.6957	0.1251	-1.362	0.1772	POS4_T
RS6686480	1	RS6686480	146583568	A	ADD	83	-0.24	0.177	-0.587	0.107	-1.356	0.1792	cg03526459_T
RS1036851	1	RS1036851	146633750	G	ADD	82	-0.2153	0.1596	-0.5282	0.09753	-1.349	0.1814	POS6_T
RS930495	1	RS930495	146634514	C	ADD	82	-0.2153	0.1596	-0.5282	0.09753	-1.349	0.1814	POS6_T
RS2354434	1	RS2354434	146679428	A	ADD	82	0.3815	0.286	-0.179	0.9421	1.334	0.1862	POS6_T
RS7546434	1	RS7546434	146676339	A	ADD	82	0.3815	0.286	-0.179	0.9421	1.334	0.1862	POS6_T
RS894470	1	RS894470	146671947	A	ADD	82	0.3815	0.286	-0.179	0.9421	1.334	0.1862	POS6_T
RS17355509	1	RS17355509	146594721	A	ADD	83	-0.2388	0.1802	-0.592	0.1144	-1.325	0.1891	cg03526459_T
RS7516430	1	RS7516430	146767062	G	ADD	82	-0.3439	0.2607	-0.8548	0.1671	-1.319	0.1912	cg21263664_T
RS6686480	1	RS6686480	146583568	A	ADD	82	-0.2354	0.1789	-0.586	0.1152	-1.316	0.1921	POS6_T
RS7539416	1	RS7539416	146881586	G	ADD	81	0.3316	0.2526	-0.1634	0.8266	1.313	0.1932	POS6_T
RS10900325	1	RS10900325	146692174	A	ADD	82	0.279	0.213	-0.1384	0.6964	1.31	0.1941	POS6_T
RS2354432	1	RS2354432	146693229	G	ADD	82	0.279	0.213	-0.1384	0.6964	1.31	0.1941	POS6_T
RS17355509	1	RS17355509	146594721	A	ADD	82	-0.2373	0.182	-0.5941	0.1194	-1.304	0.1962	POS6_T
RS894467	1	RS894467	146662018	G	ADD	81	0.3742	0.2871	-0.1885	0.9369	1.303	0.1965	POS6_T
RS6593749	1	RS6593749	146724923	A	ADD	82	-0.3	0.2327	-0.7561	0.156	-1.289	0.2012	cg03526459_T
RS12727330	1	RS12727330	146838138	A	ADD	82	-0.2416	0.1889	-0.6118	0.1286	-1.279	0.2048	cg21263664_T
RS1123333	1	RS1123333	146694571	G	ADD	81	-0.2048	0.1602	-0.5187	0.1091	-1.279	0.205	POS6_T
RS17353143	1	RS17353143	146564378	A	ADD	83	-0.3421	0.2685	-0.8683	0.1841	-1.274	0.2064	POS2_T
RS7516430	1	RS7516430	146767062	G	ADD	83	-0.3177	0.2505	-0.8086	0.1733	-1.268	0.2086	POS2_T
RS4950361	1	RS4950361	146559165	A	ADD	83	-0.2141	0.1715	-0.5503	0.122	-1.249	0.2157	POS4_T
RS6686480	1	RS6686480	146583568	A	ADD	83	-0.2183	0.1753	-0.5618	0.1252	-1.245	0.2168	POS2_T
RS11240043	1	RS11240043	146909164	A	ADD	82	-0.2147	0.1745	-0.5567	0.1272	-1.231	0.2223	cg21263664_T
RS4950315	1	RS4950315	146736092	A	ADD	82	-0.2482	0.2017	-0.6436	0.1472	-1.23	0.2224	cg21263664_T
RS6703892	1	RS6703892	146759306	G	ADD	82	-0.2482	0.2017	-0.6436	0.1472	-1.23	0.2224	cg21263664_T
RS976620	1	RS976620	146564908	A	ADD	83	-0.208	0.1702	-0.5416	0.1255	-1.223	0.2253	POS2_T
RS612963	1	RS612963	146975765	A	ADD	83	0.2567	0.2102	-0.1553	0.6687	1.221	0.2258	POS2_T
RS1470261	1	RS1470261	146694922	G	ADD	82	-0.1934	0.1587	-0.5045	0.1176	-1.219	0.2266	POS6_T
RS11240099	1	RS11240099	146506626	G	ADD	82	0.4305	0.3538	-0.263	1.124	1.217	0.2276	POS6_T
RS17160305	1	RS17160305	146981725	A	ADD	82	-0.2816	0.2328	-0.7379	0.1747	-1.21	0.2302	cg02487331_T
RS4504949	1	RS4504949	146901677	A	ADD	82	-0.4162	0.3456	-1.094	0.2611	-1.204	0.2322	POS6_T
RS4950322	1	RS4950322	146854836	A	ADD	82	-0.2376	0.1987	-0.627	0.1518	-1.196	0.2356	POS6_T
RS17355509	1	RS17355509	146594721	A	ADD	83	-0.2131	0.1784	-0.5628	0.1367	-1.194	0.2361	POS2_T
RS12141187	1	RS12141187	146982763	A	ADD	83	0.2122	0.1779	-0.1364	0.5609	1.193	0.2366	cg03526459_T
RS11240009	1	RS11240009	146842342	G	ADD	82	-0.2086	0.1766	-0.5547	0.1375	-1.181	0.2412	cg21263664_T
RS11240099	1	RS11240099	146506626	G	ADD	83	0.415	0.3533	-0.2775	1.108	1.175	0.2438	cg16814483_T
RS1348316	1	RS1348316	146643555	G	ADD	83	-0.181	0.1543	-0.4834	0.1214	-1.173	0.2445	POS2_T
RS6686480	1	RS6686480	146583568	A	ADD	83	-0.2067	0.1771	-0.5538	0.1404	-1.167	0.2468	POS4_T
RS4950322	1	RS4950322	146854836	A	ADD	83	-0.2287	0.1964	-0.6136	0.1562	-1.164	0.2479	POS4_T
RS2353984	1	RS2353984	146813358	G	ADD	82	-0.3114	0.2676	-0.8359	0.2131	-1.164	0.2483	cg21263664_T
RS3737845	1	RS3737845	146724408	A	ADD	82	-0.3114	0.2676	-0.8359	0.2131	-1.164	0.2483	cg21263664_T
RS6677679	1	RS6677679	146803630	A	ADD	82	-0.3114	0.2676	-0.8359	0.2131	-1.164	0.2483	cg21263664_T
RS6686480	1	RS6686480	146583568	A	ADD	83	-0.2035	0.175	-0.5464	0.1394	-1.163	0.2485	cg02487331_T
RS7539416	1	RS7539416	146881586	G	ADD	82	0.2881	0.2482	-0.1984	0.7746	1.161	0.2495	cg03526459_T
RS17355509	1	RS17355509	146594721	A	ADD	83	-0.2088	0.1802	-0.562	0.1443	-1.159	0.2501	POS4_T
RS661678	1	RS661678	146978395	G	ADD	83	-0.2065	0.1791	-0.5575	0.1445	-1.153	0.2525	cg03526459_T
RS4132958	1	RS4132958	146964025	G	ADD	81	-0.1882	0.1643	-0.5101	0.1338	-1.145	0.2557	cg21263664_T
RS6683579	1	RS6683579	146909375	G	ADD	82	-0.2039	0.1793	-0.5553	0.1474	-1.138	0.2588	cg21263664_T
RS11239953	1	RS11239953	146717564	A	ADD	82	-0.1798	0.1583	-0.49	0.1304	-1.136	0.2595	cg21263664_T
RS612963	1	RS612963	146975765	A	ADD	82	0.2448	0.2161	-0.1787	0.6684	1.133	0.2609	POS6_T
RS4950361	1	RS4950361	146559165	A	ADD	83	-0.195	0.1723	-0.5327	0.1426	-1.132	0.2611	cg03526459_T
RS612963	1	RS612963	146975765	A	ADD	82	0.2455	0.2172	-0.1802	0.6711	1.13	0.262	cg21263664_T
RS12141187	1	RS12141187	146982763	A	ADD	83	0.1981	0.176	-0.1468	0.543	1.126	0.2638	POS2_T
RS4612679	1	RS4612679	146872237	G	ADD	83	-0.4806	0.429	-1.321	0.3602	-1.12	0.2661	cg02487331_T
RS17353143	1	RS17353143	146564378	A	ADD	83	-0.2994	0.2683	-0.8253	0.2265	-1.116	0.268	cg02487331_T
RS612963	1	RS612963	146975765	A	ADD	83	0.237	0.2131	-0.1806	0.6547	1.112	0.2695	cg03526459_T
RS7552530	1	RS7552530	146612482	G	ADD	81	-0.1836	0.1659	-0.5087	0.1415	-1.107	0.2719	cg21263664_T
RS661678	1	RS661678	146978395	G	ADD	83	-0.1978	0.1787	-0.548	0.1525	-1.107	0.272	POS4_T
RS1899485	1	RS1899485	146588939	G	ADD	82	-0.1767	0.1608	-0.4919	0.1384	-1.099	0.2753	cg21263664_T
RS2883434	1	RS2883434	146649084	C	ADD	83	-0.2172	0.1977	-0.6047	0.1703	-1.099	0.2753	POS4_T
RS4612679	1	RS4612679	146872237	G	ADD	83	-0.4765	0.4344	-1.328	0.3749	-1.097	0.2761	POS4_T
RS2354434	1	RS2354434	146679428	A	ADD	83	0.3104	0.2865	-0.251	0.8719	1.084	0.2819	cg16814483_T
RS7546434	1	RS7546434	146676339	A	ADD	83	0.3104	0.2865	-0.251	0.8719	1.084	0.2819	cg16814483_T
RS894470	1	RS894470	146671947	A	ADD	83	0.3104	0.2865	-0.251	0.8719	1.084	0.2819	cg16814483_T
RS4612679	1	RS4612679	146872237	G	ADD	83	-0.4689	0.438	-1.327	0.3895	-1.071	0.2877	cg16814483_T
RS17355509	1	RS17355509	146594721	A	ADD	83	-0.1906	0.1782	-0.54	0.1587	-1.07	0.2882	cg02487331_T
RS10900325	1	RS10900325	146692174	A	ADD	82	0.2287	0.2148	-0.1923	0.6498	1.065	0.2905	cg21263664_T
RS2354432	1	RS2354432	146693229	G	ADD	82	0.2287	0.2148	-0.1923	0.6498	1.065	0.2905	cg21263664_T
RS894467	1	RS894467	146662018	G	ADD	82	0.301	0.2868	-0.2612	0.8631	1.049	0.2974	cg16814483_T
RS2883318	1	RS2883318	146849143	C	ADD	83	-0.1655	0.1587	-0.4765	0.1455	-1.043	0.3003	cg16814483_T
RS1372820	1	RS1372820	146687103	C	ADD	82	0.1893	0.1828	-0.1691	0.5476	1.035	0.3039	POS6_T
RS2077749	1	RS2077749	146652637	A	ADD	82	0.1893	0.1828	-0.1691	0.5476	1.035	0.3039	POS6_T
RS6593745	1	RS6593745	146676190	A	ADD	82	0.1893	0.1828	-0.1691	0.5476	1.035	0.3039	POS6_T
RS720609	1	RS720609	146653028	A	ADD	82	0.1893	0.1828	-0.1691	0.5476	1.035	0.3039	POS6_T
RS4950382	1	RS4950382	146648224	A	ADD	82	-0.2149	0.208	-0.6225	0.1927	-1.033	0.3047	cg02487331_T
RS6593749	1	RS6593749	146724923	A	ADD	82	-0.2399	0.2322	-0.695	0.2153	-1.033	0.305	POS4_T
RS4132958	1	RS4132958	146964025	G	ADD	82	-0.1688	0.1635	-0.4892	0.1516	-1.033	0.3052	cg16814483_T
RS4950382	1	RS4950382	146648224	A	ADD	82	-0.2173	0.2107	-0.6303	0.1958	-1.031	0.3058	cg03526459_T
RS7539416	1	RS7539416	146881586	G	ADD	82	0.2554	0.2477	-0.2301	0.7408	1.031	0.3058	POS4_T
RS10900325	1	RS10900325	146692174	A	ADD	83	0.2156	0.2103	-0.1966	0.6277	1.025	0.3086	POS4_T
RS2354432	1	RS2354432	146693229	G	ADD	83	0.2156	0.2103	-0.1966	0.6277	1.025	0.3086	POS4_T
RS2883318	1	RS2883318	146849143	C	ADD	82	-0.1637	0.1599	-0.477	0.1496	-1.024	0.309	cg21263664_T
RS1036852	1	RS1036852	146633933	A	ADD	82	-0.1629	0.1592	-0.475	0.1492	-1.023	0.3095	cg21263664_T
RS10751402	1	RS10751402	146639790	C	ADD	82	-0.1629	0.1592	-0.475	0.1492	-1.023	0.3095	cg21263664_T
RS1442760	1	RS1442760	146628407	G	ADD	82	-0.1629	0.1592	-0.475	0.1492	-1.023	0.3095	cg21263664_T
RS4950378	1	RS4950378	146625769	G	ADD	82	-0.1629	0.1592	-0.475	0.1492	-1.023	0.3095	cg21263664_T
RS4504949	1	RS4504949	146901677	A	ADD	83	-0.3331	0.3263	-0.9727	0.3065	-1.021	0.3106	cg02487331_T
RS4950382	1	RS4950382	146648224	A	ADD	82	-0.2124	0.2081	-0.6203	0.1954	-1.021	0.3106	POS2_T
RS6937	1	RS6937	146626922	G	ADD	82	-0.2524	0.2478	-0.7381	0.2333	-1.019	0.3117	POS6_T
RS4612679	1	RS4612679	146872237	G	ADD	83	-0.4364	0.4309	-1.281	0.4081	-1.013	0.3144	POS2_T
RS4612679	1	RS4612679	146872237	G	ADD	82	-0.4433	0.439	-1.304	0.4172	-1.01	0.3159	POS6_T
RS1867142	1	RS1867142	146556821	C	ADD	83	-0.2115	0.2129	-0.6287	0.2056	-0.9938	0.3234	cg16814483_T
RS1348316	1	RS1348316	146643555	G	ADD	83	-0.1542	0.1561	-0.4602	0.1519	-0.9873	0.3266	POS4_T
RS2353984	1	RS2353984	146813358	G	ADD	83	-0.2525	0.2572	-0.7565	0.2515	-0.9818	0.3293	POS2_T
RS3737845	1	RS3737845	146724408	A	ADD	83	-0.2525	0.2572	-0.7565	0.2515	-0.9818	0.3293	POS2_T
RS6677679	1	RS6677679	146803630	A	ADD	83	-0.2525	0.2572	-0.7565	0.2515	-0.9818	0.3293	POS2_T
RS10900325	1	RS10900325	146692174	A	ADD	83	0.2039	0.2085	-0.2047	0.6125	0.9782	0.3311	POS2_T
RS2354432	1	RS2354432	146693229	G	ADD	83	0.2039	0.2085	-0.2047	0.6125	0.9782	0.3311	POS2_T
RS1822312	1	RS1822312	146687250	A	ADD	82	0.3499	0.36	-0.3557	1.056	0.9719	0.3342	POS2_T
RS2477569	1	RS2477569	146547809	C	ADD	82	-0.1787	0.1848	-0.5409	0.1835	-0.9669	0.3367	cg21263664_T
RS604716	1	RS604716	146544721	A	ADD	82	-0.1787	0.1848	-0.5409	0.1835	-0.9669	0.3367	cg21263664_T
RS7516430	1	RS7516430	146767062	G	ADD	83	-0.2416	0.2509	-0.7332	0.2501	-0.9631	0.3386	cg02487331_T
RS1348316	1	RS1348316	146643555	G	ADD	83	-0.148	0.1543	-0.4505	0.1544	-0.9595	0.3404	cg02487331_T
RS10751403	1	RS10751403	146675382	A	ADD	83	0.3426	0.3587	-0.3604	1.046	0.9552	0.3425	POS2_T
RS1822311	1	RS1822311	146681517	A	ADD	83	0.3426	0.3587	-0.3604	1.046	0.9552	0.3425	POS2_T
RS1899484	1	RS1899484	146653111	A	ADD	83	0.3426	0.3587	-0.3604	1.046	0.9552	0.3425	POS2_T
RS4950386	1	RS4950386	146675551	A	ADD	83	0.3426	0.3587	-0.3604	1.046	0.9552	0.3425	POS2_T
RS4950394	1	RS4950394	146767149	C	ADD	83	0.3426	0.3587	-0.3604	1.046	0.9552	0.3425	POS2_T
RS6593746	1	RS6593746	146686649	G	ADD	83	0.3426	0.3587	-0.3604	1.046	0.9552	0.3425	POS2_T
RS894472	1	RS894472	146687837	A	ADD	83	0.3426	0.3587	-0.3604	1.046	0.9552	0.3425	POS2_T
RS612963	1	RS612963	146975765	A	ADD	83	0.2047	0.2146	-0.216	0.6254	0.9536	0.3433	cg16814483_T
RS750467	1	RS750467	146589758	A	ADD	82	0.2212	0.2344	-0.2383	0.6807	0.9436	0.3484	POS6_T
RS894473	1	RS894473	146687789	A	ADD	82	0.3294	0.3507	-0.358	1.017	0.9392	0.3506	POS2_T
RS4950315	1	RS4950315	146736092	A	ADD	83	-0.1882	0.2007	-0.5816	0.2052	-0.9375	0.3514	cg16814483_T
RS6703892	1	RS6703892	146759306	G	ADD	83	-0.1882	0.2007	-0.5816	0.2052	-0.9375	0.3514	cg16814483_T
RS6703187	1	RS6703187	146698906	G	ADD	83	-0.1665	0.1796	-0.5186	0.1856	-0.9269	0.3569	POS4_T
RS7537703	1	RS7537703	146710162	G	ADD	83	-0.1665	0.1796	-0.5186	0.1856	-0.9269	0.3569	POS4_T
RS4950382	1	RS4950382	146648224	A	ADD	81	-0.1973	0.214	-0.6167	0.2221	-0.9222	0.3594	POS6_T
RS2353987	1	RS2353987	146827556	A	ADD	83	-0.1686	0.1834	-0.528	0.1909	-0.9192	0.3609	cg16814483_T
RS4132958	1	RS4132958	146964025	G	ADD	82	-0.1489	0.1624	-0.4671	0.1694	-0.9166	0.3623	POS4_T
RS11239951	1	RS11239951	146709784	A	ADD	83	-0.147	0.1605	-0.4617	0.1677	-0.9157	0.3627	POS4_T
RS11239954	1	RS11239954	146717699	A	ADD	83	0.1758	0.192	-0.2005	0.5521	0.9156	0.3628	cg02487331_T
RS7516430	1	RS7516430	146767062	G	ADD	83	-0.2322	0.2561	-0.7342	0.2697	-0.9067	0.3674	cg16814483_T
RS517201	1	RS517201	146528706	A	ADD	83	-0.1659	0.185	-0.5284	0.1967	-0.8967	0.3727	POS2_T
RS580852	1	RS580852	146523045	G	ADD	83	-0.1659	0.185	-0.5284	0.1967	-0.8967	0.3727	POS2_T
RS6593749	1	RS6593749	146724923	A	ADD	81	-0.2127	0.2389	-0.681	0.2557	-0.89	0.3764	POS6_T
RS1932977	1	RS1932977	146688941	G	ADD	83	-0.1697	0.1914	-0.5449	0.2054	-0.8867	0.378	POS4_T
RS4132958	1	RS4132958	146964025	G	ADD	82	-0.1425	0.1612	-0.4584	0.1733	-0.8845	0.3793	POS2_T
RS750467	1	RS750467	146589758	A	ADD	83	0.2039	0.2315	-0.2499	0.6577	0.8806	0.3813	cg16814483_T
RS1372820	1	RS1372820	146687103	C	ADD	83	0.1579	0.1803	-0.1956	0.5114	0.8755	0.3841	POS4_T
RS2077749	1	RS2077749	146652637	A	ADD	83	0.1579	0.1803	-0.1956	0.5114	0.8755	0.3841	POS4_T
RS6593745	1	RS6593745	146676190	A	ADD	83	0.1579	0.1803	-0.1956	0.5114	0.8755	0.3841	POS4_T
RS720609	1	RS720609	146653028	A	ADD	83	0.1579	0.1803	-0.1956	0.5114	0.8755	0.3841	POS4_T
RS2883434	1	RS2883434	146649084	C	ADD	82	-0.171	0.2009	-0.5647	0.2227	-0.8511	0.3974	POS6_T
RS4950322	1	RS4950322	146854836	A	ADD	83	-0.1647	0.1954	-0.5477	0.2183	-0.8428	0.402	POS2_T
RS2297753	1	RS2297753	146684131	A	ADD	82	-0.3052	0.3662	-1.023	0.4126	-0.8334	0.4073	cg21263664_T
RS2304893	1	RS2304893	146630916	G	ADD	82	-0.3052	0.3662	-1.023	0.4126	-0.8334	0.4073	cg21263664_T
RS7552530	1	RS7552530	146612482	G	ADD	82	-0.1377	0.1653	-0.4616	0.1863	-0.8329	0.4075	cg16814483_T
RS10900325	1	RS10900325	146692174	A	ADD	83	0.1756	0.2124	-0.2408	0.592	0.8266	0.411	cg16814483_T
RS2354432	1	RS2354432	146693229	G	ADD	83	0.1756	0.2124	-0.2408	0.592	0.8266	0.411	cg16814483_T
RS1932977	1	RS1932977	146688941	G	ADD	83	-0.156	0.1892	-0.5269	0.2148	-0.8246	0.4122	cg02487331_T
RS17159924	1	RS17159924	146671044	G	ADD	83	-0.1631	0.1979	-0.5511	0.2249	-0.8239	0.4126	POS4_T
RS3766519	1	RS3766519	146686372	A	ADD	83	-0.1631	0.1979	-0.5511	0.2249	-0.8239	0.4126	POS4_T
RS3766520	1	RS3766520	146686228	A	ADD	83	-0.1631	0.1979	-0.5511	0.2249	-0.8239	0.4126	POS4_T
RS1036852	1	RS1036852	146633933	A	ADD	83	-0.1301	0.1586	-0.441	0.1808	-0.8202	0.4147	cg16814483_T
RS10751402	1	RS10751402	146639790	C	ADD	83	-0.1301	0.1586	-0.441	0.1808	-0.8202	0.4147	cg16814483_T
RS1442760	1	RS1442760	146628407	G	ADD	83	-0.1301	0.1586	-0.441	0.1808	-0.8202	0.4147	cg16814483_T
RS4950378	1	RS4950378	146625769	G	ADD	83	-0.1301	0.1586	-0.441	0.1808	-0.8202	0.4147	cg16814483_T
RS4612679	1	RS4612679	146872237	G	ADD	83	-0.3533	0.4371	-1.21	0.5035	-0.8082	0.4215	cg03526459_T
RS2353975	1	RS2353975	146837703	C	ADD	82	-0.2241	0.2777	-0.7684	0.3203	-0.8068	0.4223	cg21263664_T
RS7551766	1	RS7551766	146858964	G	ADD	82	-0.2241	0.2777	-0.7684	0.3203	-0.8068	0.4223	cg21263664_T
RS2883434	1	RS2883434	146649084	C	ADD	83	-0.1572	0.196	-0.5414	0.2271	-0.8017	0.4252	cg02487331_T
RS2353986	1	RS2353986	146821869	A	ADD	82	-0.1333	0.1665	-0.4597	0.1932	-0.8002	0.4261	cg21263664_T
RS2353975	1	RS2353975	146837703	C	ADD	83	-0.2102	0.2657	-0.7311	0.3106	-0.7912	0.4313	POS2_T
RS7551766	1	RS7551766	146858964	G	ADD	83	-0.2102	0.2657	-0.7311	0.3106	-0.7912	0.4313	POS2_T
RS1822312	1	RS1822312	146687250	A	ADD	82	0.2835	0.3607	-0.4235	0.9905	0.786	0.4343	cg02487331_T
RS10751403	1	RS10751403	146675382	A	ADD	83	0.2813	0.3583	-0.421	0.9835	0.785	0.4349	cg02487331_T
RS1822311	1	RS1822311	146681517	A	ADD	83	0.2813	0.3583	-0.421	0.9835	0.785	0.4349	cg02487331_T
RS1899484	1	RS1899484	146653111	A	ADD	83	0.2813	0.3583	-0.421	0.9835	0.785	0.4349	cg02487331_T
RS4950386	1	RS4950386	146675551	A	ADD	83	0.2813	0.3583	-0.421	0.9835	0.785	0.4349	cg02487331_T
RS4950394	1	RS4950394	146767149	C	ADD	83	0.2813	0.3583	-0.421	0.9835	0.785	0.4349	cg02487331_T
RS6593746	1	RS6593746	146686649	G	ADD	83	0.2813	0.3583	-0.421	0.9835	0.785	0.4349	cg02487331_T
RS894472	1	RS894472	146687837	A	ADD	83	0.2813	0.3583	-0.421	0.9835	0.785	0.4349	cg02487331_T
RS1899485	1	RS1899485	146588939	G	ADD	83	-0.1256	0.1604	-0.44	0.1888	-0.7829	0.4361	cg16814483_T
RS2297753	1	RS2297753	146684131	A	ADD	83	-0.2781	0.3567	-0.9772	0.4209	-0.7798	0.4379	cg02487331_T
RS2304893	1	RS2304893	146630916	G	ADD	83	-0.2781	0.3567	-0.9772	0.4209	-0.7798	0.4379	cg02487331_T
RS11239951	1	RS11239951	146709784	A	ADD	83	-0.1237	0.1593	-0.4359	0.1886	-0.7764	0.4399	POS2_T
RS894473	1	RS894473	146687789	A	ADD	82	0.2784	0.3602	-0.4277	0.9845	0.7728	0.4421	cg02487331_T
RS17353143	1	RS17353143	146564378	A	ADD	83	-0.2095	0.2749	-0.7483	0.3294	-0.7619	0.4485	cg16814483_T
RS612963	1	RS612963	146975765	A	ADD	83	0.1609	0.2134	-0.2575	0.5792	0.7537	0.4533	POS4_T
RS11239954	1	RS11239954	146717699	A	ADD	83	0.1446	0.1952	-0.2381	0.5272	0.7405	0.4613	cg03526459_T
RS1822312	1	RS1822312	146687250	A	ADD	82	0.2695	0.3652	-0.4464	0.9854	0.7379	0.4629	cg03526459_T
RS4950322	1	RS4950322	146854836	A	ADD	83	-0.1461	0.198	-0.5341	0.2419	-0.7378	0.4629	cg03526459_T
RS6703187	1	RS6703187	146698906	G	ADD	82	-0.1345	0.1829	-0.4931	0.224	-0.7355	0.4643	POS6_T
RS7537703	1	RS7537703	146710162	G	ADD	82	-0.1345	0.1829	-0.4931	0.224	-0.7355	0.4643	POS6_T
RS1348316	1	RS1348316	146643555	G	ADD	83	-0.1151	0.157	-0.4228	0.1926	-0.733	0.4658	cg03526459_T
RS2883434	1	RS2883434	146649084	C	ADD	83	-0.1454	0.1991	-0.5356	0.2449	-0.73	0.4676	cg03526459_T
RS6703187	1	RS6703187	146698906	G	ADD	83	-0.129	0.1778	-0.4776	0.2196	-0.7254	0.4704	cg02487331_T
RS7537703	1	RS7537703	146710162	G	ADD	83	-0.129	0.1778	-0.4776	0.2196	-0.7254	0.4704	cg02487331_T
RS6687544	1	RS6687544	146749067	A	ADD	83	-0.1188	0.1639	-0.44	0.2023	-0.7252	0.4706	cg16814483_T
RS10751403	1	RS10751403	146675382	A	ADD	83	0.262	0.3639	-0.4513	0.9753	0.72	0.4737	cg03526459_T
RS1822311	1	RS1822311	146681517	A	ADD	83	0.262	0.3639	-0.4513	0.9753	0.72	0.4737	cg03526459_T
RS1899484	1	RS1899484	146653111	A	ADD	83	0.262	0.3639	-0.4513	0.9753	0.72	0.4737	cg03526459_T
RS4950386	1	RS4950386	146675551	A	ADD	83	0.262	0.3639	-0.4513	0.9753	0.72	0.4737	cg03526459_T
RS4950394	1	RS4950394	146767149	C	ADD	83	0.262	0.3639	-0.4513	0.9753	0.72	0.4737	cg03526459_T
RS6593746	1	RS6593746	146686649	G	ADD	83	0.262	0.3639	-0.4513	0.9753	0.72	0.4737	cg03526459_T
RS894472	1	RS894472	146687837	A	ADD	83	0.262	0.3639	-0.4513	0.9753	0.72	0.4737	cg03526459_T
RS4132958	1	RS4132958	146964025	G	ADD	81	-0.1177	0.164	-0.4391	0.2037	-0.7175	0.4753	POS6_T
RS2353986	1	RS2353986	146821869	A	ADD	83	-0.1177	0.1655	-0.442	0.2067	-0.711	0.4793	cg16814483_T
RS17159924	1	RS17159924	146671044	G	ADD	82	-0.141	0.2007	-0.5343	0.2523	-0.7027	0.4844	POS6_T
RS3766519	1	RS3766519	146686372	A	ADD	82	-0.141	0.2007	-0.5343	0.2523	-0.7027	0.4844	POS6_T
RS3766520	1	RS3766520	146686228	A	ADD	82	-0.141	0.2007	-0.5343	0.2523	-0.7027	0.4844	POS6_T
RS2353984	1	RS2353984	146813358	G	ADD	83	-0.1805	0.2572	-0.6845	0.3236	-0.7018	0.485	cg02487331_T
RS3737845	1	RS3737845	146724408	A	ADD	83	-0.1805	0.2572	-0.6845	0.3236	-0.7018	0.485	cg02487331_T
RS6677679	1	RS6677679	146803630	A	ADD	83	-0.1805	0.2572	-0.6845	0.3236	-0.7018	0.485	cg02487331_T
RS894473	1	RS894473	146687789	A	ADD	82	0.248	0.3549	-0.4476	0.9436	0.6988	0.4868	cg03526459_T
RS4950315	1	RS4950315	146736092	A	ADD	83	-0.1393	0.1997	-0.5306	0.252	-0.6978	0.4875	POS4_T
RS6703892	1	RS6703892	146759306	G	ADD	83	-0.1393	0.1997	-0.5306	0.252	-0.6978	0.4875	POS4_T
RS2883434	1	RS2883434	146649084	C	ADD	83	-0.136	0.1968	-0.5218	0.2498	-0.6909	0.4918	POS2_T
RS11239953	1	RS11239953	146717564	A	ADD	83	-0.108	0.1581	-0.4179	0.2018	-0.6833	0.4965	cg16814483_T
RS4950361	1	RS4950361	146559165	A	ADD	83	-0.1168	0.1711	-0.4523	0.2186	-0.6826	0.4969	POS2_T
RS2353984	1	RS2353984	146813358	G	ADD	83	-0.1782	0.2624	-0.6926	0.3361	-0.6791	0.4991	cg16814483_T
RS3737845	1	RS3737845	146724408	A	ADD	83	-0.1782	0.2624	-0.6926	0.3361	-0.6791	0.4991	cg16814483_T
RS6677679	1	RS6677679	146803630	A	ADD	83	-0.1782	0.2624	-0.6926	0.3361	-0.6791	0.4991	cg16814483_T
RS1372820	1	RS1372820	146687103	C	ADD	82	0.1244	0.1845	-0.2372	0.486	0.6745	0.5021	cg21263664_T
RS2077749	1	RS2077749	146652637	A	ADD	82	0.1244	0.1845	-0.2372	0.486	0.6745	0.5021	cg21263664_T
RS6593745	1	RS6593745	146676190	A	ADD	82	0.1244	0.1845	-0.2372	0.486	0.6745	0.5021	cg21263664_T
RS720609	1	RS720609	146653028	A	ADD	82	0.1244	0.1845	-0.2372	0.486	0.6745	0.5021	cg21263664_T
RS11239954	1	RS11239954	146717699	A	ADD	83	0.1302	0.193	-0.2482	0.5085	0.6743	0.5022	POS2_T
RS4950322	1	RS4950322	146854836	A	ADD	83	-0.1312	0.1951	-0.5137	0.2513	-0.6722	0.5035	cg02487331_T
RS17159924	1	RS17159924	146671044	G	ADD	83	-0.1333	0.1988	-0.5229	0.2563	-0.6705	0.5045	cg03526459_T
RS3766519	1	RS3766519	146686372	A	ADD	83	-0.1333	0.1988	-0.5229	0.2563	-0.6705	0.5045	cg03526459_T
RS3766520	1	RS3766520	146686228	A	ADD	83	-0.1333	0.1988	-0.5229	0.2563	-0.6705	0.5045	cg03526459_T
RS1932977	1	RS1932977	146688941	G	ADD	82	-0.1292	0.1942	-0.5099	0.2515	-0.6651	0.508	POS6_T
RS1822312	1	RS1822312	146687250	A	ADD	81	0.2464	0.3711	-0.4809	0.9738	0.664	0.5087	cg21263664_T
RS10751403	1	RS10751403	146675382	A	ADD	82	0.2447	0.3685	-0.4776	0.967	0.6639	0.5088	cg21263664_T
RS1822311	1	RS1822311	146681517	A	ADD	82	0.2447	0.3685	-0.4776	0.967	0.6639	0.5088	cg21263664_T
RS1899484	1	RS1899484	146653111	A	ADD	82	0.2447	0.3685	-0.4776	0.967	0.6639	0.5088	cg21263664_T
RS4950386	1	RS4950386	146675551	A	ADD	82	0.2447	0.3685	-0.4776	0.967	0.6639	0.5088	cg21263664_T
RS4950394	1	RS4950394	146767149	C	ADD	82	0.2447	0.3685	-0.4776	0.967	0.6639	0.5088	cg21263664_T
RS6593746	1	RS6593746	146686649	G	ADD	82	0.2447	0.3685	-0.4776	0.967	0.6639	0.5088	cg21263664_T
RS894472	1	RS894472	146687837	A	ADD	82	0.2447	0.3685	-0.4776	0.967	0.6639	0.5088	cg21263664_T
RS661678	1	RS661678	146978395	G	ADD	83	-0.116	0.178	-0.4649	0.2329	-0.6516	0.5166	POS2_T
RS7516430	1	RS7516430	146767062	G	ADD	83	-0.1656	0.2548	-0.665	0.3337	-0.6501	0.5176	POS4_T
RS894473	1	RS894473	146687789	A	ADD	81	0.2338	0.3646	-0.4809	0.9484	0.6411	0.5234	cg21263664_T
RS7516430	1	RS7516430	146767062	G	ADD	83	-0.163	0.2555	-0.6638	0.3377	-0.6381	0.5253	cg03526459_T
RS1932977	1	RS1932977	146688941	G	ADD	83	-0.1209	0.1901	-0.4935	0.2518	-0.6358	0.5268	POS2_T
RS11239951	1	RS11239951	146709784	A	ADD	83	-0.101	0.159	-0.4127	0.2108	-0.6348	0.5275	cg02487331_T
RS6687544	1	RS6687544	146749067	A	ADD	82	-0.101	0.1651	-0.4246	0.2226	-0.6116	0.5427	cg21263664_T
RS1932977	1	RS1932977	146688941	G	ADD	83	-0.1149	0.1925	-0.4921	0.2623	-0.597	0.5523	cg03526459_T
RS11239954	1	RS11239954	146717699	A	ADD	82	0.1175	0.1975	-0.2696	0.5047	0.595	0.5536	POS6_T
RS750467	1	RS750467	146589758	A	ADD	83	0.1368	0.231	-0.3159	0.5896	0.5923	0.5554	cg03526459_T
RS7539416	1	RS7539416	146881586	G	ADD	81	0.1516	0.2565	-0.351	0.6543	0.5912	0.5562	cg21263664_T
RS12141187	1	RS12141187	146982763	A	ADD	82	0.1078	0.1828	-0.2504	0.4661	0.5899	0.557	cg21263664_T
RS17159924	1	RS17159924	146671044	G	ADD	83	-0.1147	0.196	-0.4988	0.2694	-0.5854	0.56	cg02487331_T
RS3766519	1	RS3766519	146686372	A	ADD	83	-0.1147	0.196	-0.4988	0.2694	-0.5854	0.56	cg02487331_T
RS3766520	1	RS3766520	146686228	A	ADD	83	-0.1147	0.196	-0.4988	0.2694	-0.5854	0.56	cg02487331_T
RS6681716	1	RS6681716	146707824	A	ADD	83	0.2029	0.347	-0.4772	0.883	0.5847	0.5605	cg03526459_T
RS2353984	1	RS2353984	146813358	G	ADD	83	-0.1507	0.2613	-0.6629	0.3615	-0.5766	0.5659	cg03526459_T
RS3737845	1	RS3737845	146724408	A	ADD	83	-0.1507	0.2613	-0.6629	0.3615	-0.5766	0.5659	cg03526459_T
RS6677679	1	RS6677679	146803630	A	ADD	83	-0.1507	0.2613	-0.6629	0.3615	-0.5766	0.5659	cg03526459_T
RS2353975	1	RS2353975	146837703	C	ADD	83	-0.1498	0.2655	-0.6701	0.3706	-0.5641	0.5744	cg02487331_T
RS7551766	1	RS7551766	146858964	G	ADD	83	-0.1498	0.2655	-0.6701	0.3706	-0.5641	0.5744	cg02487331_T
RS4132958	1	RS4132958	146964025	G	ADD	82	-0.08921	0.1624	-0.4076	0.2291	-0.5492	0.5845	cg03526459_T
RS6687544	1	RS6687544	146749067	A	ADD	83	0.08689	0.1633	-0.2332	0.4069	0.5321	0.5962	cg03526459_T
RS2883318	1	RS2883318	146849143	C	ADD	83	-0.08327	0.1568	-0.3906	0.2241	-0.531	0.597	POS2_T
RS2353987	1	RS2353987	146827556	A	ADD	82	-0.09402	0.1861	-0.4587	0.2706	-0.5053	0.6148	cg21263664_T
RS6687544	1	RS6687544	146749067	A	ADD	83	0.08047	0.1609	-0.2349	0.3959	0.5001	0.6185	cg02487331_T
RS6681716	1	RS6681716	146707824	A	ADD	83	0.1705	0.3431	-0.5019	0.8429	0.4969	0.6207	POS2_T
RS7539416	1	RS7539416	146881586	G	ADD	82	0.1242	0.2504	-0.3666	0.615	0.496	0.6214	cg16814483_T
RS1348316	1	RS1348316	146643555	G	ADD	82	-0.07623	0.1584	-0.3867	0.2343	-0.4812	0.6318	POS6_T
RS2477569	1	RS2477569	146547809	C	ADD	83	-0.08454	0.1822	-0.4417	0.2726	-0.4639	0.6441	POS4_T
RS604716	1	RS604716	146544721	A	ADD	83	-0.08454	0.1822	-0.4417	0.2726	-0.4639	0.6441	POS4_T
RS7539416	1	RS7539416	146881586	G	ADD	82	0.1148	0.2476	-0.3705	0.6	0.4635	0.6443	cg02487331_T
RS17159924	1	RS17159924	146671044	G	ADD	83	-0.08927	0.1967	-0.4749	0.2963	-0.4538	0.6513	POS2_T
RS3766519	1	RS3766519	146686372	A	ADD	83	-0.08927	0.1967	-0.4749	0.2963	-0.4538	0.6513	POS2_T
RS3766520	1	RS3766520	146686228	A	ADD	83	-0.08927	0.1967	-0.4749	0.2963	-0.4538	0.6513	POS2_T
RS6657631	1	RS6657631	146517465	A	ADD	83	-0.1538	0.3453	-0.8306	0.523	-0.4455	0.6573	POS2_T
RS612963	1	RS612963	146975765	A	ADD	83	0.09411	0.2114	-0.3202	0.5084	0.4452	0.6574	cg02487331_T
RS7516430	1	RS7516430	146767062	G	ADD	82	-0.1153	0.262	-0.6289	0.3983	-0.4399	0.6613	POS6_T
RS11239951	1	RS11239951	146709784	A	ADD	83	-0.06997	0.1617	-0.3868	0.2469	-0.4328	0.6664	cg03526459_T
RS11239951	1	RS11239951	146709784	A	ADD	82	-0.06725	0.1627	-0.3862	0.2517	-0.4132	0.6806	POS6_T
RS6657631	1	RS6657631	146517465	A	ADD	82	0.1438	0.3519	-0.546	0.8335	0.4085	0.6841	POS6_T
RS6681716	1	RS6681716	146707824	A	ADD	82	0.1384	0.3517	-0.5509	0.8277	0.3936	0.695	cg21263664_T
RS6703187	1	RS6703187	146698906	G	ADD	83	-0.07111	0.181	-0.4258	0.2836	-0.3929	0.6955	cg03526459_T
RS7537703	1	RS7537703	146710162	G	ADD	83	-0.07111	0.181	-0.4258	0.2836	-0.3929	0.6955	cg03526459_T
RS1036852	1	RS1036852	146633933	A	ADD	83	0.06151	0.1584	-0.2489	0.3719	0.3885	0.6988	cg03526459_T
RS10751402	1	RS10751402	146639790	C	ADD	83	0.06151	0.1584	-0.2489	0.3719	0.3885	0.6988	cg03526459_T
RS1442760	1	RS1442760	146628407	G	ADD	83	0.06151	0.1584	-0.2489	0.3719	0.3885	0.6988	cg03526459_T
RS4950378	1	RS4950378	146625769	G	ADD	83	0.06151	0.1584	-0.2489	0.3719	0.3885	0.6988	cg03526459_T
RS2477569	1	RS2477569	146547809	C	ADD	83	-0.06758	0.1801	-0.4206	0.2854	-0.3752	0.7085	cg02487331_T
RS604716	1	RS604716	146544721	A	ADD	83	-0.06758	0.1801	-0.4206	0.2854	-0.3752	0.7085	cg02487331_T
RS6681716	1	RS6681716	146707824	A	ADD	83	0.1281	0.3423	-0.5428	0.799	0.3743	0.7092	cg02487331_T
RS2353987	1	RS2353987	146827556	A	ADD	83	0.06719	0.1833	-0.2921	0.4265	0.3665	0.715	cg03526459_T
RS2353975	1	RS2353975	146837703	C	ADD	82	0.09881	0.2773	-0.4447	0.6423	0.3563	0.7226	POS6_T
RS7551766	1	RS7551766	146858964	G	ADD	82	0.09881	0.2773	-0.4447	0.6423	0.3563	0.7226	POS6_T
RS2883318	1	RS2883318	146849143	C	ADD	83	-0.05586	0.1584	-0.3664	0.2547	-0.3526	0.7254	POS4_T
RS1036852	1	RS1036852	146633933	A	ADD	82	0.05603	0.1594	-0.2565	0.3685	0.3514	0.7262	POS6_T
RS10751402	1	RS10751402	146639790	C	ADD	82	0.05603	0.1594	-0.2565	0.3685	0.3514	0.7262	POS6_T
RS1442760	1	RS1442760	146628407	G	ADD	82	0.05603	0.1594	-0.2565	0.3685	0.3514	0.7262	POS6_T
RS4950378	1	RS4950378	146625769	G	ADD	82	0.05603	0.1594	-0.2565	0.3685	0.3514	0.7262	POS6_T
RS2353987	1	RS2353987	146827556	A	ADD	82	-0.06477	0.1853	-0.428	0.2984	-0.3495	0.7277	POS6_T
RS7539416	1	RS7539416	146881586	G	ADD	82	0.08594	0.2469	-0.398	0.5699	0.3481	0.7288	POS2_T
RS2297753	1	RS2297753	146684131	A	ADD	83	-0.1213	0.3589	-0.8247	0.5821	-0.338	0.7363	POS2_T
RS2304893	1	RS2304893	146630916	G	ADD	83	-0.1213	0.3589	-0.8247	0.5821	-0.338	0.7363	POS2_T
RS4950315	1	RS4950315	146736092	A	ADD	83	-0.06695	0.2007	-0.4603	0.3264	-0.3336	0.7396	cg03526459_T
RS6703892	1	RS6703892	146759306	G	ADD	83	-0.06695	0.2007	-0.4603	0.3264	-0.3336	0.7396	cg03526459_T
RS4612679	1	RS4612679	146872237	G	ADD	82	-0.1469	0.4439	-1.017	0.7231	-0.3309	0.7417	cg21263664_T
RS6703187	1	RS6703187	146698906	G	ADD	83	-0.05757	0.1789	-0.4081	0.293	-0.3218	0.7485	POS2_T
RS7537703	1	RS7537703	146710162	G	ADD	83	-0.05757	0.1789	-0.4081	0.293	-0.3218	0.7485	POS2_T
RS2353986	1	RS2353986	146821869	A	ADD	83	0.05198	0.1651	-0.2716	0.3755	0.3149	0.7537	cg03526459_T
RS1899485	1	RS1899485	146588939	G	ADD	82	0.05046	0.1612	-0.2655	0.3664	0.313	0.7551	POS6_T
RS2353984	1	RS2353984	146813358	G	ADD	83	-0.08135	0.261	-0.5929	0.4302	-0.3117	0.7561	POS4_T
RS3737845	1	RS3737845	146724408	A	ADD	83	-0.08135	0.261	-0.5929	0.4302	-0.3117	0.7561	POS4_T
RS6677679	1	RS6677679	146803630	A	ADD	83	-0.08135	0.261	-0.5929	0.4302	-0.3117	0.7561	POS4_T
RS4950315	1	RS4950315	146736092	A	ADD	83	-0.06176	0.1983	-0.4505	0.327	-0.3114	0.7564	POS2_T
RS6703892	1	RS6703892	146759306	G	ADD	83	-0.06176	0.1983	-0.4505	0.327	-0.3114	0.7564	POS2_T
RS661678	1	RS661678	146978395	G	ADD	82	-0.05615	0.1832	-0.4152	0.3029	-0.3065	0.7601	cg21263664_T
RS6687544	1	RS6687544	146749067	A	ADD	82	0.04933	0.1646	-0.2733	0.372	0.2997	0.7653	POS6_T
RS2353975	1	RS2353975	146837703	C	ADD	83	-0.0802	0.2713	-0.6119	0.4515	-0.2956	0.7683	cg16814483_T
RS7551766	1	RS7551766	146858964	G	ADD	83	-0.0802	0.2713	-0.6119	0.4515	-0.2956	0.7683	cg16814483_T
RS6657631	1	RS6657631	146517465	A	ADD	83	-0.09873	0.3445	-0.774	0.5765	-0.2866	0.7752	cg02487331_T
RS11239953	1	RS11239953	146717564	A	ADD	82	0.04419	0.1588	-0.267	0.3553	0.2784	0.7815	POS6_T
RS2353986	1	RS2353986	146821869	A	ADD	83	0.04511	0.1627	-0.2737	0.3639	0.2774	0.7823	cg02487331_T
RS2883318	1	RS2883318	146849143	C	ADD	83	-0.04227	0.1566	-0.3491	0.2646	-0.27	0.7879	cg02487331_T
RS2353975	1	RS2353975	146837703	C	ADD	83	-0.07157	0.2699	-0.6006	0.4575	-0.2652	0.7916	cg03526459_T
RS7551766	1	RS7551766	146858964	G	ADD	83	-0.07157	0.2699	-0.6006	0.4575	-0.2652	0.7916	cg03526459_T
RS6657631	1	RS6657631	146517465	A	ADD	83	-0.091	0.3488	-0.7746	0.5926	-0.2609	0.7949	POS4_T
RS7552530	1	RS7552530	146612482	G	ADD	82	0.04266	0.1652	-0.2811	0.3664	0.2582	0.797	cg03526459_T
RS6681716	1	RS6681716	146707824	A	ADD	83	-0.08941	0.3467	-0.7689	0.59	-0.2579	0.7972	POS4_T
RS2353984	1	RS2353984	146813358	G	ADD	82	-0.06905	0.2686	-0.5954	0.4573	-0.2571	0.7978	POS6_T
RS3737845	1	RS3737845	146724408	A	ADD	82	-0.06905	0.2686	-0.5954	0.4573	-0.2571	0.7978	POS6_T
RS6677679	1	RS6677679	146803630	A	ADD	82	-0.06905	0.2686	-0.5954	0.4573	-0.2571	0.7978	POS6_T
RS6657631	1	RS6657631	146517465	A	ADD	83	0.08928	0.3515	-0.5997	0.7783	0.254	0.8002	cg16814483_T
RS11239954	1	RS11239954	146717699	A	ADD	83	0.04864	0.1953	-0.3342	0.4315	0.249	0.804	POS4_T
RS1899485	1	RS1899485	146588939	G	ADD	83	-0.03885	0.1583	-0.3491	0.2714	-0.2455	0.8067	POS2_T
RS2353986	1	RS2353986	146821869	A	ADD	82	0.04061	0.1664	-0.2855	0.3667	0.2441	0.8078	POS6_T
RS1899485	1	RS1899485	146588939	G	ADD	83	0.03863	0.1602	-0.2753	0.3526	0.2412	0.81	cg03526459_T
RS11239954	1	RS11239954	146717699	A	ADD	83	-0.04654	0.1969	-0.4324	0.3393	-0.2364	0.8138	cg16814483_T
RS1822312	1	RS1822312	146687250	A	ADD	82	0.08636	0.3657	-0.6303	0.8031	0.2362	0.8139	POS4_T
RS10751403	1	RS10751403	146675382	A	ADD	83	0.07979	0.3641	-0.6337	0.7933	0.2192	0.8271	POS4_T
RS1822311	1	RS1822311	146681517	A	ADD	83	0.07979	0.3641	-0.6337	0.7933	0.2192	0.8271	POS4_T
RS1899484	1	RS1899484	146653111	A	ADD	83	0.07979	0.3641	-0.6337	0.7933	0.2192	0.8271	POS4_T
RS4950386	1	RS4950386	146675551	A	ADD	83	0.07979	0.3641	-0.6337	0.7933	0.2192	0.8271	POS4_T
RS4950394	1	RS4950394	146767149	C	ADD	83	0.07979	0.3641	-0.6337	0.7933	0.2192	0.8271	POS4_T
RS6593746	1	RS6593746	146686649	G	ADD	83	0.07979	0.3641	-0.6337	0.7933	0.2192	0.8271	POS4_T
RS894472	1	RS894472	146687837	A	ADD	83	0.07979	0.3641	-0.6337	0.7933	0.2192	0.8271	POS4_T
RS6681716	1	RS6681716	146707824	A	ADD	83	-0.07611	0.3494	-0.761	0.6088	-0.2178	0.8282	cg16814483_T
RS7552530	1	RS7552530	146612482	G	ADD	82	-0.03536	0.1633	-0.3554	0.2847	-0.2166	0.8291	POS2_T
RS4950315	1	RS4950315	146736092	A	ADD	82	-0.04373	0.2027	-0.441	0.3536	-0.2157	0.8298	POS6_T
RS6703892	1	RS6703892	146759306	G	ADD	82	-0.04373	0.2027	-0.441	0.3536	-0.2157	0.8298	POS6_T
RS4132958	1	RS4132958	146964025	G	ADD	82	-0.03454	0.1613	-0.3507	0.2816	-0.2142	0.831	cg02487331_T
RS7552530	1	RS7552530	146612482	G	ADD	82	-0.03413	0.1648	-0.3571	0.2888	-0.2072	0.8364	POS4_T
RS750467	1	RS750467	146589758	A	ADD	83	-0.04699	0.2287	-0.4953	0.4013	-0.2054	0.8378	POS2_T
RS2883318	1	RS2883318	146849143	C	ADD	82	-0.03283	0.1601	-0.3467	0.281	-0.205	0.8381	POS6_T
RS2477569	1	RS2477569	146547809	C	ADD	83	-0.03626	0.1829	-0.3948	0.3223	-0.1982	0.8434	cg03526459_T
RS604716	1	RS604716	146544721	A	ADD	83	-0.03626	0.1829	-0.3948	0.3223	-0.1982	0.8434	cg03526459_T
RS2353987	1	RS2353987	146827556	A	ADD	83	0.0354	0.1813	-0.3198	0.3906	0.1953	0.8457	POS2_T
RS11239953	1	RS11239953	146717564	A	ADD	83	-0.03009	0.1559	-0.3356	0.2754	-0.1931	0.8474	POS2_T
RS1899485	1	RS1899485	146588939	G	ADD	83	-0.03084	0.1598	-0.344	0.2823	-0.193	0.8474	POS4_T
RS2297753	1	RS2297753	146684131	A	ADD	83	-0.0699	0.3652	-0.7858	0.646	-0.1914	0.8487	cg16814483_T
RS2304893	1	RS2304893	146630916	G	ADD	83	-0.0699	0.3652	-0.7858	0.646	-0.1914	0.8487	cg16814483_T
RS6687544	1	RS6687544	146749067	A	ADD	83	0.02995	0.1616	-0.2868	0.3467	0.1853	0.8535	POS2_T
RS894473	1	RS894473	146687789	A	ADD	82	0.06449	0.3528	-0.6269	0.7559	0.1828	0.8555	POS4_T
RS10751403	1	RS10751403	146675382	A	ADD	82	0.06689	0.3677	-0.6538	0.7876	0.1819	0.8561	POS6_T
RS1822311	1	RS1822311	146681517	A	ADD	82	0.06689	0.3677	-0.6538	0.7876	0.1819	0.8561	POS6_T
RS1899484	1	RS1899484	146653111	A	ADD	82	0.06689	0.3677	-0.6538	0.7876	0.1819	0.8561	POS6_T
RS4950386	1	RS4950386	146675551	A	ADD	82	0.06689	0.3677	-0.6538	0.7876	0.1819	0.8561	POS6_T
RS4950394	1	RS4950394	146767149	C	ADD	82	0.06689	0.3677	-0.6538	0.7876	0.1819	0.8561	POS6_T
RS6593746	1	RS6593746	146686649	G	ADD	82	0.06689	0.3677	-0.6538	0.7876	0.1819	0.8561	POS6_T
RS894472	1	RS894472	146687837	A	ADD	82	0.06689	0.3677	-0.6538	0.7876	0.1819	0.8561	POS6_T
RS750467	1	RS750467	146589758	A	ADD	82	-0.04269	0.2369	-0.5071	0.4217	-0.1802	0.8575	cg21263664_T
RS2297753	1	RS2297753	146684131	A	ADD	83	-0.06491	0.3634	-0.7771	0.6473	-0.1786	0.8587	cg03526459_T
RS2304893	1	RS2304893	146630916	G	ADD	83	-0.06491	0.3634	-0.7771	0.6473	-0.1786	0.8587	cg03526459_T
RS1822312	1	RS1822312	146687250	A	ADD	81	0.06613	0.3703	-0.6597	0.792	0.1786	0.8588	POS6_T
RS2353986	1	RS2353986	146821869	A	ADD	83	-0.02819	0.1632	-0.348	0.2917	-0.1728	0.8633	POS2_T
RS1036852	1	RS1036852	146633933	A	ADD	83	-0.02699	0.1566	-0.3339	0.2799	-0.1723	0.8636	POS2_T
RS10751402	1	RS10751402	146639790	C	ADD	83	-0.02699	0.1566	-0.3339	0.2799	-0.1723	0.8636	POS2_T
RS1442760	1	RS1442760	146628407	G	ADD	83	-0.02699	0.1566	-0.3339	0.2799	-0.1723	0.8636	POS2_T
RS4950378	1	RS4950378	146625769	G	ADD	83	-0.02699	0.1566	-0.3339	0.2799	-0.1723	0.8636	POS2_T
RS11239953	1	RS11239953	146717564	A	ADD	83	0.02681	0.1577	-0.2823	0.336	0.17	0.8655	cg03526459_T
RS2477569	1	RS2477569	146547809	C	ADD	83	0.0304	0.1808	-0.3239	0.3847	0.1682	0.8669	POS2_T
RS604716	1	RS604716	146544721	A	ADD	83	0.0304	0.1808	-0.3239	0.3847	0.1682	0.8669	POS2_T
RS2353987	1	RS2353987	146827556	A	ADD	83	-0.02983	0.1829	-0.3884	0.3287	-0.163	0.8709	POS4_T
RS894473	1	RS894473	146687789	A	ADD	81	0.05707	0.365	-0.6583	0.7725	0.1564	0.8762	POS6_T
RS7552530	1	RS7552530	146612482	G	ADD	81	0.02289	0.1644	-0.2993	0.3451	0.1392	0.8896	POS6_T
RS2353987	1	RS2353987	146827556	A	ADD	83	0.02427	0.1807	-0.33	0.3785	0.1343	0.8935	cg02487331_T
RS1372820	1	RS1372820	146687103	C	ADD	83	0.02301	0.1827	-0.335	0.381	0.126	0.9001	cg16814483_T
RS2077749	1	RS2077749	146652637	A	ADD	83	0.02301	0.1827	-0.335	0.381	0.126	0.9001	cg16814483_T
RS6593745	1	RS6593745	146676190	A	ADD	83	0.02301	0.1827	-0.335	0.381	0.126	0.9001	cg16814483_T
RS720609	1	RS720609	146653028	A	ADD	83	0.02301	0.1827	-0.335	0.381	0.126	0.9001	cg16814483_T
RS6657631	1	RS6657631	146517465	A	ADD	82	-0.04305	0.354	-0.737	0.6508	-0.1216	0.9035	cg21263664_T
RS7552530	1	RS7552530	146612482	G	ADD	82	-0.01924	0.1616	-0.3359	0.2975	-0.1191	0.9055	cg02487331_T
RS1822312	1	RS1822312	146687250	A	ADD	82	0.04236	0.3696	-0.682	0.7667	0.1146	0.909	cg16814483_T
RS10751403	1	RS10751403	146675382	A	ADD	83	0.04142	0.367	-0.6779	0.7607	0.1129	0.9104	cg16814483_T
RS1822311	1	RS1822311	146681517	A	ADD	83	0.04142	0.367	-0.6779	0.7607	0.1129	0.9104	cg16814483_T
RS1899484	1	RS1899484	146653111	A	ADD	83	0.04142	0.367	-0.6779	0.7607	0.1129	0.9104	cg16814483_T
RS4950386	1	RS4950386	146675551	A	ADD	83	0.04142	0.367	-0.6779	0.7607	0.1129	0.9104	cg16814483_T
RS4950394	1	RS4950394	146767149	C	ADD	83	0.04142	0.367	-0.6779	0.7607	0.1129	0.9104	cg16814483_T
RS6593746	1	RS6593746	146686649	G	ADD	83	0.04142	0.367	-0.6779	0.7607	0.1129	0.9104	cg16814483_T
RS894472	1	RS894472	146687837	A	ADD	83	0.04142	0.367	-0.6779	0.7607	0.1129	0.9104	cg16814483_T
RS6687544	1	RS6687544	146749067	A	ADD	83	-0.01763	0.1631	-0.3374	0.3021	-0.108	0.9142	POS4_T
RS2297753	1	RS2297753	146684131	A	ADD	82	-0.03886	0.3661	-0.7564	0.6787	-0.1061	0.9158	POS6_T
RS2304893	1	RS2304893	146630916	G	ADD	82	-0.03886	0.3661	-0.7564	0.6787	-0.1061	0.9158	POS6_T
RS11239954	1	RS11239954	146717699	A	ADD	82	-0.02102	0.199	-0.411	0.3689	-0.1057	0.9161	cg21263664_T
RS2353986	1	RS2353986	146821869	A	ADD	83	-0.01665	0.1647	-0.3395	0.3062	-0.101	0.9198	POS4_T
RS894473	1	RS894473	146687789	A	ADD	82	0.03402	0.3664	-0.684	0.7521	0.09287	0.9263	cg16814483_T
RS2297753	1	RS2297753	146684131	A	ADD	83	-0.03062	0.3625	-0.741	0.6798	-0.08447	0.9329	POS4_T
RS2304893	1	RS2304893	146630916	G	ADD	83	-0.03062	0.3625	-0.741	0.6798	-0.08447	0.9329	POS4_T
RS6681716	1	RS6681716	146707824	A	ADD	82	-0.02741	0.3503	-0.714	0.6592	-0.07825	0.9378	POS6_T
RS1036852	1	RS1036852	146633933	A	ADD	83	-0.0123	0.1581	-0.3221	0.2975	-0.07783	0.9382	POS4_T
RS10751402	1	RS10751402	146639790	C	ADD	83	-0.0123	0.1581	-0.3221	0.2975	-0.07783	0.9382	POS4_T
RS1442760	1	RS1442760	146628407	G	ADD	83	-0.0123	0.1581	-0.3221	0.2975	-0.07783	0.9382	POS4_T
RS4950378	1	RS4950378	146625769	G	ADD	83	-0.0123	0.1581	-0.3221	0.2975	-0.07783	0.9382	POS4_T
RS2883318	1	RS2883318	146849143	C	ADD	83	0.01153	0.159	-0.3001	0.3231	0.07252	0.9424	cg03526459_T
RS2353975	1	RS2353975	146837703	C	ADD	83	0.01467	0.2693	-0.5132	0.5425	0.05447	0.9567	POS4_T
RS7551766	1	RS7551766	146858964	G	ADD	83	0.01467	0.2693	-0.5132	0.5425	0.05447	0.9567	POS4_T
RS750467	1	RS750467	146589758	A	ADD	83	-0.01206	0.2281	-0.4591	0.435	-0.05287	0.958	cg02487331_T
RS1899485	1	RS1899485	146588939	G	ADD	83	-0.007178	0.1579	-0.3166	0.3022	-0.04547	0.9639	cg02487331_T
RS6657631	1	RS6657631	146517465	A	ADD	83	0.01481	0.3499	-0.671	0.7006	0.04233	0.9663	cg03526459_T
RS4950315	1	RS4950315	146736092	A	ADD	83	-0.007116	0.1979	-0.3949	0.3807	-0.03596	0.9714	cg02487331_T
RS6703892	1	RS6703892	146759306	G	ADD	83	-0.007116	0.1979	-0.3949	0.3807	-0.03596	0.9714	cg02487331_T
RS11239953	1	RS11239953	146717564	A	ADD	83	-0.003934	0.1554	-0.3086	0.3007	-0.02531	0.9799	cg02487331_T
RS11239953	1	RS11239953	146717564	A	ADD	83	-0.003759	0.1573	-0.3121	0.3046	-0.02389	0.981	POS4_T
RS750467	1	RS750467	146589758	A	ADD	83	0.004106	0.2309	-0.4485	0.4567	0.01778	0.9859	POS4_T
RS1036852	1	RS1036852	146633933	A	ADD	83	0.0004235	0.1562	-0.3057	0.3065	0.002712	0.9978	cg02487331_T
RS10751402	1	RS10751402	146639790	C	ADD	83	0.0004235	0.1562	-0.3057	0.3065	0.002712	0.9978	cg02487331_T
RS1442760	1	RS1442760	146628407	G	ADD	83	0.0004235	0.1562	-0.3057	0.3065	0.002712	0.9978	cg02487331_T
RS4950378	1	RS4950378	146625769	G	ADD	83	0.0004235	0.1562	-0.3057	0.3065	0.002712	0.9978	cg02487331_T

## Sheet: SD5. Brain meQTL 
Supplementary Data 5. Brain meQTL data of the SNPs found to control PPMS-specific DMR methylation at 1q21.1 in blood (xQTL serve database)
A linear additive minor-allele dosage model. Genotype-DMR associations were corrected for multiple testing using a stringent Bonferroni-adjusted threshold of 0.05.
Brain meQTL (xQTL serve - Ng et al., 2017)
SNP LD cluster	Query	RS ID	SNPchromosome	SNPpos	A1	A2	featureName	featurePositionStart	beta	se	t	pValue
CLUSTER 01	rs10900384	rs10900384	1	146501348	T	C	cg02487331	146550467	-0.400954	0.0393861	-10.1801	2.18045e-22
CLUSTER 01	rs10900384	rs10900384	1	146501348	T	C	cg03526459	146549940	-0.383425	0.0397075	-9.65625	1.84757e-20
CLUSTER 01	rs10900384	rs10900384	1	146501348	T	C	cg21263664	146549909	-0.462636	0.0381157	-12.1377	3.74961e-30
CLUSTER 01	rs10900384	rs10900384	1	146501348	T	C	cg20449590	146551201	-0.0409502	0.0429573	-0.953278	0.340875
CLUSTER 01	rs12141387	rs12141387	1	146503841	G	A	cg02487331	146550467	-0.306943	0.040918	-7.50142	2.60696e-13
CLUSTER 01	rs12141387	rs12141387	1	146503841	G	A	cg03526459	146549940	-0.291486	0.0411264	-7.08757	4.27878e-12
CLUSTER 01	rs12141387	rs12141387	1	146503841	G	A	cg06871074	146551565	0.0302782	0.0429736	0.704577	0.481377
CLUSTER 01	rs12141387	rs12141387	1	146503841	G	A	cg21263664	146549909	-0.351226	0.0402543	-8.72519	3.29027e-17
CLUSTER 01	rs12141387	rs12141387	1	146503841	G	A	cg21908235	146551744	-0.0888525	0.0428233	-2.07486	0.0384714
CLUSTER 01	rs12141387	rs12141387	1	146503841	G	A	cg20449590	146551201	-0.0460712	0.0429477	-1.07273	0.283872
CLUSTER 02	rs11240099	rs11240099	1	146506626	C	T	cg02487331	146550467	0.279067	0.0412853	6.75947	3.59454e-11
CLUSTER 02	rs11240099	rs11240099	1	146506626	C	T	cg03526459	146549940	0.259045	0.0415258	6.23816	8.93624e-10
CLUSTER 02	rs11240099	rs11240099	1	146506626	C	T	cg06871074	146551565	-0.0119556	0.0429903	-0.2781	0.781042
CLUSTER 02	rs11240099	rs11240099	1	146506626	C	T	cg21263664	146549909	0.311735	0.040851	7.63103	1.05808e-13
CLUSTER 02	rs11240099	rs11240099	1	146506626	C	T	cg21908235	146551744	-0.0382694	0.0429619	-0.890776	0.373445
CLUSTER 02	rs11240099	rs11240099	1	146506626	C	T	cg20449590	146551201	-0.0350076	0.042967	-0.814755	0.415571
CLUSTER 03	rs1853782	rs1853782	1	146508774	C	T	cg02487331	146550467	-0.293978	0.0410936	-7.15388	2.75592e-12
CLUSTER 03	rs1853782	rs1853782	1	146508774	C	T	cg03526459	146549940	-0.292957	0.041107	-7.12669	3.30204e-12
CLUSTER 03	rs1853782	rs1853782	1	146508774	C	T	cg06871074	146551565	-0.0558395	0.0429263	-1.30082	0.193873
CLUSTER 03	rs1853782	rs1853782	1	146508774	C	T	cg21263664	146549909	-0.273398	0.0413554	-6.61093	9.17316e-11
CLUSTER 03	rs1853782	rs1853782	1	146508774	C	T	cg21908235	146551744	-0.0390789	0.0429605	-0.909646	0.363414
CLUSTER 03	rs1853782	rs1853782	1	146508774	C	T	cg20449590	146551201	-0.0654053	0.0429013	-1.52455	0.127955
CLUSTER 04	rs12122100	rs12122100	1	146508934	T	C	cg02487331	146550467	-0.284556	0.041216	-6.90401	1.42156e-11
CLUSTER 04	rs12122100	rs12122100	1	146508934	T	C	cg03526459	146549940	-0.221418	0.0419262	-5.28113	1.86312e-07
CLUSTER 04	rs12122100	rs12122100	1	146508934	T	C	cg06871074	146551565	0.120721	0.0426789	2.82858	0.00484886
CLUSTER 04	rs12122100	rs12122100	1	146508934	T	C	cg21263664	146549909	-0.348071	0.0403049	-8.63595	6.55102e-17
CLUSTER 04	rs12122100	rs12122100	1	146508934	T	C	cg21908235	146551744	0.00725209	0.0429922	0.168684	0.866108
CLUSTER 04	rs12122100	rs12122100	1	146508934	T	C	cg20449590	146551201	-0.0240229	0.042981	-0.558919	0.576448
CLUSTER 04	rs6665411	rs6665411	1	146547095	A	G	cg21263664	146549909	-0.341627	0.0404067	-8.4547	2.61124e-16
CLUSTER 04	rs6665411	rs6665411	1	146547095	A	G	cg03526459	146549940	-0.209835	0.0420362	-4.99177	8.08063e-07
CLUSTER 04	rs6665411	rs6665411	1	146547095	A	G	cg02487331	146550467	-0.268525	0.0414143	-6.48387	2.01726e-10
CLUSTER 04	rs6665411	rs6665411	1	146547095	A	G	cg20449590	146551201	0.0107783	0.0429909	0.250711	0.802133
CLUSTER 04	rs6665411	rs6665411	1	146547095	A	G	cg06871074	146551565	0.125756	0.042652	2.94843	0.00333192
CLUSTER 04	rs6665411	rs6665411	1	146547095	A	G	cg21908235	146551744	0.0322197	0.042971	0.7498	0.453701
CLUSTER 05	rs1969869	rs1969869	1	146510112	T	G	cg21263664	146549909	0.724061	0.029654	24.4169	2.52e-89
CLUSTER 05	rs1969869	rs1969869	1	146510112	T	G	cg02487331	146550467	0.667417	0.0320165	20.846	2.8e-71
CLUSTER 05	rs1969869	rs1969869	1	146510112	T	G	cg03526459	146549940	0.618325	0.0337894	18.2994	1.39e-58
CLUSTER 05	rs1969869	rs1969869	1	146510112	T	G	cg21908235	146551744	0.142047	0.0425574	3.33777	0.000902617
CLUSTER 05	rs1969869	rs1969869	1	146510112	T	G	cg06871074	146551565	0.0174775	0.0429868	0.406578	0.684479
CLUSTER 05	rs1969869	rs1969869	1	146510112	T	G	cg20449590	146551201	0.141218	0.0425625	3.31789	0.000967993
CLUSTER 06	rs21327	rs21327	1	146528521	A	G	cg21263664	146549909	0.671551	0.0318563	21.0806	1.84324e-72
CLUSTER 06	rs21327	rs21327	1	146528521	A	G	cg03526459	146549940	0.5726	0.0352475	16.2451	1.26379e-48
CLUSTER 06	rs21327	rs21327	1	146528521	A	G	cg02487331	146550467	0.613736	0.0339437	18.081	1.64697e-57
CLUSTER 06	rs21327	rs21327	1	146528521	A	G	cg20449590	146551201	0.111126	0.0427271	2.60083	0.00955425
CLUSTER 06	rs21327	rs21327	1	146528521	A	G	cg06871074	146551565	0.0278987	0.0429766	0.64916	0.51651
CLUSTER 06	rs21327	rs21327	1	146528521	A	G	cg21908235	146551744	0.139397	0.0425736	3.27427	0.00112709
CLUSTER 06	rs4950357	rs4950357	1	146556146	T	C	cg21263664	146549909	0.679559	0.0315408	21.5454	8.35944e-75
CLUSTER 06	rs4950357	rs4950357	1	146556146	T	C	cg03526459	146549940	0.588107	0.0347723	16.9131	7.96628e-52
CLUSTER 06	rs4950357	rs4950357	1	146556146	T	C	cg02487331	146550467	0.627795	0.0334651	18.7597	7.42036e-61
CLUSTER 06	rs4950357	rs4950357	1	146556146	T	C	cg20449590	146551201	0.0997694	0.0427788	2.33221	0.0200555
CLUSTER 06	rs4950357	rs4950357	1	146556146	T	C	cg06871074	146551565	0.0311749	0.0429725	0.725462	0.468482
CLUSTER 06	rs4950357	rs4950357	1	146556146	T	C	cg21908235	146551744	0.127618	0.0426418	2.99279	0.00289058
CLUSTER 06	rs647596	rs647596	1	146535394	A	C	cg21263664	146549909	0.478177	0.0377595	12.6638	2.25874e-32
CLUSTER 06	rs647596	rs647596	1	146535394	A	C	cg03526459	146549940	0.452098	0.0383487	11.7891	1.03715e-28
CLUSTER 06	rs647596	rs647596	1	146535394	A	C	cg02487331	146550467	0.437089	0.038669	11.3033	9.65107e-27
CLUSTER 06	rs647596	rs647596	1	146535394	A	C	cg20449590	146551201	0.031338	0.0429722	0.729262	0.466157
CLUSTER 06	rs647596	rs647596	1	146535394	A	C	cg06871074	146551565	0.00572236	0.0429927	0.133101	0.894163
CLUSTER 06	rs647596	rs647596	1	146535394	A	C	cg21908235	146551744	0.092037	0.0428109	2.14985	0.0320096
CLUSTER 07	rs4950356	rs4950356	1	146556025	A	G	cg21263664	146549909	-0.195933	0.04216	-4.64737	4.22799e-06
CLUSTER 07	rs4950356	rs4950356	1	146556025	A	G	cg03526459	146549940	-0.330728	0.040574	-8.15124	2.51801e-15
CLUSTER 07	rs4950356	rs4950356	1	146556025	A	G	cg02487331	146550467	-0.236621	0.0417724	-5.66452	2.3975e-08
CLUSTER 07	rs4950356	rs4950356	1	146556025	A	G	cg20449590	146551201	-0.0454676	0.0429489	-1.05865	0.290234
CLUSTER 07	rs4950356	rs4950356	1	146556025	A	G	cg06871074	146551565	-0.147755	0.0425215	-3.47483	0.000552169
CLUSTER 07	rs4950356	rs4950356	1	146556025	A	G	cg21908235	146551744	-0.129562	0.042631	-3.03916	0.0024871
CLUSTER 08	rs750467	rs750467	1	146589758	T	C	cg24053514	146556859	-0.228767	0.0418532	-5.46594	7.0389e-08
CLUSTER 08	rs750467	rs750467	1	146589758	T	C	cg03526459	146549940	0.0961269	0.0427943	2.24626	0.0250902
CLUSTER 08	rs750467	rs750467	1	146589758	T	C	cg20449590	146551201	-0.0842922	0.0428403	-1.96759	0.0496258
CLUSTER 10	rs930495	rs34050700	1	146534452	T	C	cg02487331	146550467	-0.279178	0.0412839	-6.76238	3.5286e-11
CLUSTER 10	rs930495	rs34050700	1	146534452	T	C	cg03526459	146549940	-0.212538	0.0420111	-5.05909	5.77963e-07
CLUSTER 10	rs930495	rs34050700	1	146534452	T	C	cg24053514	146556859	0.142554	0.0425543	3.34993	0.000864674
CLUSTER 10	rs930495	rs34050700	1	146534452	T	C	cg06871074	146551565	0.0749721	0.0428724	1.74873	0.0809053
CLUSTER 10	rs930495	rs34050700	1	146534452	T	C	cg21908235	146551744	-0.0274761	0.0429771	-0.639318	0.522887
CLUSTER 10	rs930495	rs34050700	1	146534452	T	C	cg20449590	146551201	-0.00723252	0.0429922	-0.168228	0.866466
CLUSTER 11	rs4950385	rs12091912	1	146576017	T	C	cg03526459	146549940	0.183897	0.0422601	4.35154	1.6165e-05
CLUSTER 11	rs4950385	rs12091912	1	146576017	T	C	cg02487331	146550467	0.129062	0.0426338	3.02722	0.00258569
CLUSTER 11	rs4950385	rs12091912	1	146576017	T	C	cg21908235	146551744	-0.0373598	0.0429633	-0.869575	0.384919
CLUSTER 11	rs4950385	rs12091912	1	146576017	T	C	cg06871074	146551565	0.00534201	0.0429927	0.124254	0.901161
CLUSTER 11	rs4950385	rs12091912	1	146576017	T	C	cg20449590	146551201	-0.00178959	0.0429933	-0.0416248	0.966813
CLUSTER 11	rs4950385	rs12091912	1	146576017	T	C	cg24053514	146556859	-0.0008349	0.0429933	-0.0194193	0.984514
CLUSTER 13	rs12726206	rs71510558	1	146554322	A	C	cg02487331	146550467	-0.26968	0.0414005	-6.51395	1.67583e-10
CLUSTER 13	rs12726206	rs71510558	1	146554322	A	C	cg03526459	146549940	-0.211559	0.0420202	-5.03469	6.52907e-07
CLUSTER 13	rs12726206	rs71510558	1	146554322	A	C	cg24053514	146556859	0.148705	0.0425153	3.49767	0.000507947
CLUSTER 13	rs12726206	rs71510558	1	146554322	A	C	cg06871074	146551565	0.0753842	0.042871	1.7584	0.0792455
CLUSTER 13	rs12726206	rs71510558	1	146554322	A	C	cg21908235	146551744	-0.0258633	0.042979	-0.601767	0.547582
CLUSTER 13	rs12726206	rs71510558	1	146554322	A	C	cg20449590	146551201	-0.00613951	0.0429925	-0.142804	0.886498

## Sheet: SD6. Genetic association (SWE)
Supplementary Data 6. Genetic associations (P < 0.05) with PPMS vs BOMS in the Swedish cohorts (SWE, cohort 3). RSID in bold are SNPs with significant P-value after Bonferroni correction.
A linear regression model with a FDR adjusted threshold of 0.05 used for the statistical tests.
META-ANALYSIS: SWE (PPMS n = 603, BOMS n = 9,247)													MAF (SWE)						LD block (SWE)			META-ANALYSIS: SWE + ITA (PPMS n = 501, BOMS n = 2,088)
RSID	CHR	BP (GRCh37/hg19)	A1	A2	N (SWE cohorts)	P	P(R)	OR	OR(R)	Q	I		SNP	A1	A2	MAF	NCHROBS		RS_number	LD block		SNP	A1	N	P	P(R)	OR	OR(R)	Q	I
rs10793688	1	146988760	T	C	2	2.134e-05	0.006811	1.3039	1.3581	0.1536	50.88		1:146988760:T:C	C	T	0.4283	22056		rs10793688	28		rs10793688	C	3	0.000868	0.07299	1.175	1.224	0.011	77.81
rs17353053	1	146505912	G	A	2	4.103e-05	4.103e-05	1.498	1.498	0.6668	0		1:146505912:G:A	A	G	0.05435	18878		rs17353053	11		rs17353053	A	2	4.103e-05	4.103e-05	1.498	1.498	0.6668	0
rs12059427	1	147072431	G	A	2	8.418e-05	8.418e-05	2.1381	2.1381	0.5471	0		1:147072431:G:A	A	G	0.01392	24992		rs12059427	32		rs12059427	A	3	0.0002523	0.005812	1.7071	1.7578	0.1711	43.35
rs73009861	1	147070456	C	T	2	9.171e-05	9.171e-05	2.1303	2.1303	0.5509	0		1:147070456:C:T	T	C	0.01393	24986		rs73009861	32		rs73009861	T	3	0.0004059	0.01099	1.67	1.7353	0.1367	49.75
rs59188898	1	147058118	C	A	2	0.0001714	0.0001714	2.0771	2.0771	0.4863	0		1:147058118:C:A	A	C	0.01415	25012		rs59188898	32		rs59188898	A	3	0.0004982	0.007744	1.6599	1.7167	0.1735	42.91
rs11240095	1	146504083	T	A	2	0.0001873	0.0001873	1.282	1.282	0.9171	0		1:146504083:T:A	A	T	0.263	24668		rs11240095	10		rs11240095	A	3	0.03478	0.3593	1.1156	1.1303	0.0038	82.05
rs6593794	1	146500117	T	A	2	0.0002418	0.0002418	1.3429	1.3429	0.984	0		1:146500117:T:A	A	T	0.1864	11316		rs6593794	42		rs6593794	A	3	0.06655	0.3145	1.1123	1.1624	0.0032	82.62
rs141731346	1	147213452	G	A	2	0.0003774	0.0003774	2.0636	2.0636	0.5386	0		1:147213452:G:A	A	G	0.01222	24786		rs141731346	37		rs141731346	A	3	0.01155	0.1399	1.4871	1.5804	0.0341	70.4
rs116355673	1	146495897	G	A	2	0.000414	0.000414	1.7749	1.7749	0.8174	0		1:146495897:G:A	A	G	0.01808	19362		rs116355673	8		rs116355673	A	2	0.000414	0.000414	1.7749	1.7749	0.8174	0
rs12096043	1	147060953	C	T	2	0.0004752	0.0004752	2.0309	2.0309	0.6998	0		1:147060953:C:T	T	C	0.01325	25052		rs12096043	32		rs12096043	T	3	0.0001052	0.0001052	1.836	1.836	0.6827	0
rs12097989	1	147060931	A	C	2	0.0004857	0.0004857	2.0305	2.0305	0.6994	0		1:147060931:A:C	C	A	0.01325	25052		rs12097989	32		rs12097989	C	3	0.0001074	0.0001074	1.8355	1.8355	0.6831	0
rs12141187	1	146982763	C	T	2	0.0006683	0.0006683	1.233	1.233	0.6268	0		1:146982763:C:T	T	C	0.3515	25050		rs12141187	28		rs12141187	T	3	0.01102	0.1229	1.1289	1.1414	0.0681	62.77
rs2101879	1	146982453	A	C	2	0.0006938	0.0006938	1.2343	1.2343	0.6311	0		1:146982453:A:C	C	A	0.3511	25028		rs2101879	28		rs2101879	C	3	0.0108	0.1163	1.1298	1.1427	0.0724	61.9
rs1969869	1	146510112	G	T	2	0.0007776	0.0007776	1.2493	1.2493	0.7569	0		1:146510112:G:T	T	G	0.2549	25038		rs1969869	11		rs1969869	T	3	0.06368	0.3572	1.1002	1.1187	0.0091	78.73
rs11578609	1	146502925	C	T	2	0.0007835	0.0007835	1.3066	1.3066	0.9929	0		1:146502925:C:T	T	C	0.1875	11586		rs11578609	10		rs11578609	T	3	0.1199	0.3519	1.0933	1.1395	0.0055	80.79
rs11589576	1	146502900	G	A	2	0.0008031	0.0008031	1.306	1.306	0.9894	0		1:146502900:G:A	A	G	0.1875	11580		rs11589576	10		rs11589576	A	3	0.1212	0.3522	1.0929	1.1392	0.0056	80.73
rs1969872	1	146510354	G	T	2	0.000823	0.000823	1.2524	1.2524	0.7556	0		1:146510354:G:T	T	G	0.2549	25032		rs1969872	11		rs1969872	T	3	0.0749	0.3721	1.097	1.1183	0.0078	79.42
rs150380197	1	147055307	G	A	2	0.0009845	0.0009845	1.9869	1.9869	0.9911	0		1:147055307:G:A	A	G	0.01259	25020		rs150380197	32		rs150380197	A	3	0.00103	0.00103	1.7339	1.7339	0.5453	0
rs57188402	1	147052800	G	A	2	0.001023	0.001023	1.9666	1.9666	0.6333	0		1:147052800:G:A	A	G	0.01279	25016		rs57188402	32		rs57188402	A	3	0.0002744	0.0002744	1.7928	1.7928	0.6903	0
rs73007972	1	147052655	G	C	2	0.001198	0.001198	1.9496	1.9496	0.621	0		1:147052655:G:C	C	G	0.01287	25016		rs73007972	32		rs73007972	C	3	0.0003145	0.0003145	1.7832	1.7832	0.6975	0
rs12046574	1	146989520	C	T	2	0.001473	0.001473	1.2182	1.2182	0.6881	0		1:146989520:C:T	T	C	0.3603	24810		rs12046574	28		rs12046574	T	3	0.02012	0.1426	1.1177	1.1279	0.0858	59.29
rs1573101	1	147211422	A	G	2	0.001555	0.001555	1.2151	1.2151	0.4537	0		1:147211422:A:G	A	G	0.3836	24698		rs1573101	48		rs1573101	A	3	0.1182	0.5621	1.0769	1.0696	0.0067	80.02
rs1342700	1	147211298	C	A	2	0.001611	0.001611	1.212	1.212	0.3977	0		1:147211298:C:A	C	A	0.3905	25040		rs1342700	48		rs1342700	C	3	0.1183	0.584	1.0763	1.0655	0.0064	80.2
rs17160321	1	146984463	G	A	2	0.001624	0.001624	1.2156	1.2156	0.6627	0		1:146984463:G:A	A	G	0.3611	24874		rs17160321	28		rs17160321	A	3	0.0255	0.166	1.1127	1.1244	0.0731	61.77
rs17160327	1	146985525	G	T	2	0.001626	0.001626	1.2158	1.2158	0.6953	0		1:146985525:G:T	T	G	0.3609	24856		rs17160327	28		rs17160327	T	3	0.02214	0.1488	1.1157	1.1256	0.0863	59.19
rs1013587	1	146986473	A	G	2	0.001668	0.001668	1.2152	1.2152	0.6906	0		1:146986473:A:G	G	A	0.3609	24852		rs1013587	28		rs1013587	G	3	0.02249	0.1489	1.1154	1.1253	0.087	59.06
rs17160322	1	146984515	A	G	2	0.00171	0.00171	1.2144	1.2144	0.6612	0		1:146984515:A:G	G	A	0.3612	24852		rs17160322	28		rs17160322	G	3	0.02432	0.1561	1.1137	1.1248	0.0809	60.22
rs10900313	1	146560747	T	A	2	0.001898	0.001898	0.8272	0.8272	0.361	0		1:146560747:T:A	A	T	0.4906	25030		rs10900313	13		rs10900313	A	3	0.04748	0.3747	0.9124	0.9198	0.0322	70.9
rs615558	1	146527750	A	G	2	0.002004	0.002004	1.2315	1.2315	0.8679	0		1:146527750:A:G	A	G	0.2593	24786		rs615558	10		rs615558	A	3	0.03745	0.2197	1.114	1.1224	0.0652	63.37
rs21327	1	146528521	A	G	2	0.002047	0.002047	1.2309	1.2309	0.8601	0		1:146528521:A:G	A	G	0.2592	24792		rs21327	10		rs21327	A	3	0.03789	0.2195	1.1137	1.1223	0.0657	63.27
rs7514402	1	146555392	A	T	2	0.002071	0.002071	1.229	1.229	0.9151	0		1:146555392:A:T	A	T	0.2631	25022		rs7514402	13 OSR		rs7514402	A	3	0.04041	0.2555	1.1117	1.1138	0.0621	64.02
rs6670503	1	146694421	A	C	2	0.002205	0.4357	0.8251	0.8872	0.0572	72.34		1:146694421:A:C	C	A	0.4012	24984		rs6670503	15		rs6670503	C	3	0.01527	0.3809	0.8905	0.9175	0.0284	71.92
rs1123333	1	146694571	A	G	2	0.002308	0.4412	0.826	0.8884	0.0568	72.44		1:146694571:A:G	G	A	0.4008	25054		rs1123333	15		rs1123333	G	3	0.01451	0.3707	0.8899	0.9167	0.0305	71.34
rs3011806	1	146535220	T	C	2	0.002371	0.002371	1.2272	1.2272	0.9021	0		1:146535220:T:C	T	C	0.2596	24872		rs3011806	10		rs3011806	T	3	0.04181	0.2286	1.1112	1.1184	0.0695	62.49
rs646703	1	146535601	A	G	2	0.002372	0.002372	1.2272	1.2272	0.902	0		1:146535601:A:G	A	G	0.2596	24872		rs646703	10		rs646703	A	3	0.04182	0.2286	1.1112	1.1184	0.0695	62.49
rs79417474	1	146629691	C	A	2	0.002372	0.002372	1.5561	1.5561	0.9031	0		1:146629691:C:A	A	C	0.01836	21792		rs79417474	18		rs79417474	A	2	0.002372	0.002372	1.5561	1.5561	0.9031	0
rs140619594	1	147263072	T	G	2	0.002375	0.4783	1.8843	1.4552	0.1479	52.25		1:147263072:T:G	G	T	0.01159	24162		rs140619594	38		rs140619594	G	2	0.002375	0.4783	1.8843	1.4552	0.1479	52.25
rs636329	1	146542208	T	G	2	0.002392	0.002392	1.2269	1.2269	0.9002	0		1:146542208:T:G	T	G	0.2599	24884		rs636329	10		rs636329	T	3	0.04181	0.228	1.1111	1.1183	0.0701	62.37
rs11239930	1	146560564	G	A	2	0.002438	0.002438	0.8314	0.8314	0.4547	0		1:146560564:G:A	A	G	0.4731	25052		rs11239930	13		rs11239930	A	3	0.03623	0.285	0.9074	0.9138	0.0649	63.43
rs692963	1	146547985	T	C	2	0.00258	0.00258	1.2237	1.2237	0.9402	0		1:146547985:T:C	T	C	0.2636	24962		rs692963	10		rs692963	T	3	0.04176	0.2372	1.1106	1.1133	0.0765	61.09
rs557929	1	146545301	C	G	2	0.002679	0.002679	1.2229	1.2229	0.9387	0		1:146545301:C:G	C	G	0.2627	24912		rs557929	10		rs557929	C	3	0.04353	0.2416	1.1097	1.1123	0.076	61.19
rs4132958	1	146964025	G	A	2	0.002692	0.002692	0.8207	0.8207	0.9745	0		1:146964025:G:A	G	A	0.3313	25046		rs4132958	27		rs4132958	G	3	0.03526	0.1965	0.899	0.8966	0.0967	57.19
rs6673268	1	146694245	T	C	2	0.002813	0.4541	0.8286	0.8911	0.0567	72.46		1:146694245:T:C	C	T	0.3998	24936		rs6673268	15		rs6673268	C	3	0.01517	0.3618	0.8903	0.9166	0.0348	70.23
rs930495	1	146634514	T	G	2	0.002845	0.474	0.8296	0.8941	0.0524	73.42		1:146634514:T:G	G	T	0.4034	25054		rs930495	15		rs930495	G	3	0.02228	0.4365	0.8969	0.925	0.0242	73.13
rs4950357	1	146556146	T	C	2	0.00285	0.00285	1.2208	1.2208	0.9572	0		1:146556146:T:C	T	C	0.257	25050		rs4950357	12		rs4950357	T	3	0.06878	0.3215	1.0988	1.1047	0.0452	67.72
rs1036851	1	146633750	T	C	2	0.002885	0.4751	0.8298	0.8944	0.0524	73.42		1:146633750:T:C	C	T	0.4034	25054		rs1036851	15		rs1036851	C	3	0.02248	0.437	0.897	0.9252	0.0243	73.09
rs6593739	1	146636165	G	A	2	0.002885	0.4734	0.8296	0.894	0.0526	73.38		1:146636165:G:A	A	G	0.4034	25054		rs6593739	15		rs6593739	A	3	0.02242	0.4353	0.8969	0.9249	0.0244	73.06
rs4528168	1	146556326	G	C	2	0.002905	0.002905	1.2221	1.2221	0.9652	0		1:146556326:G:C	G	C	0.2573	25004		rs4528168	12		rs4528168	G	3	0.0714	0.3232	1.0983	1.1049	0.0444	67.89
rs1036850	1	146633739	C	A	2	0.002909	0.4757	0.8298	0.8944	0.0522	73.46		1:146633739:C:A	A	C	0.4034	25054		rs1036850	15		rs1036850	A	3	0.02265	0.4373	0.8971	0.9252	0.0243	73.11
rs1470262	1	146694981	G	A	2	0.002912	0.445	0.8297	0.8908	0.0603	71.66		1:146694981:G:A	A	G	0.4006	25052		rs1470262	15		rs1470262	A	3	0.01757	0.3775	0.8928	0.9189	0.0337	70.5
rs74363403	1	146616915	T	G	2	0.002912	0.002912	1.5091	1.5091	0.79	0		1:146616915:T:G	G	T	0.02418	21504		rs74363403	18		rs74363403	G	2	0.002912	0.002912	1.5091	1.5091	0.79	0
rs10900321	1	146629916	C	T	2	0.002913	0.4753	0.8298	0.8944	0.0523	73.44		1:146629916:C:T	T	C	0.4034	25054		rs10900321	15		rs10900321	T	3	0.02267	0.4371	0.8971	0.9252	0.0243	73.09
rs1470261	1	146694922	T	C	2	0.002922	0.4474	0.8299	0.8912	0.06	71.72		1:146694922:T:C	C	T	0.4007	25054		rs1470261	15		rs1470261	C	3	0.01758	0.3787	0.8929	0.9191	0.0337	70.51
rs7517655	1	146697394	A	G	2	0.003038	0.5528	0.8326	0.906	0.0401	76.28		1:146697394:A:G	A	G	0.4376	25050		rs7517655	15		rs7517655	A	3	0.07191	0.6811	0.9189	0.9533	0.0059	80.49
rs2078325	1	146694876	C	G	2	0.003717	0.4476	0.8336	0.8932	0.0648	70.68		1:146694876:C:G	G	C	0.4012	24992		rs2078325	15		rs2078325	G	3	0.02051	0.3762	0.8953	0.9204	0.039	69.18
rs2083719	1	146593892	C	G	2	0.004154	0.3551	0.8342	0.8832	0.0954	64.05		1:146593892:C:G	G	C	0.4092	24132		rs2083719	15		rs2083719	G	3	0.02108	0.3181	0.8951	0.9155	0.0574	65.01
rs10900385	1	146501728	A	G	2	0.004221	0.004221	1.2461	1.2461	0.7467	0		1:146501728:A:G	G	A	0.2411	10532		rs10900385	10		rs10900385	G	3	0.2206	0.3895	1.0707	1.1112	0.0156	75.95
rs1342701	1	147210993	A	G	2	0.004227	0.004227	1.1898	1.1898	0.512	0		1:147210993:A:G	A	G	0.4052	24976		rs1342701	48		rs1342701	A	3	0.1907	0.6029	1.0631	1.0577	0.012	77.4
rs143737455	1	147331332	A	G	2	0.004917	0.004917	0.44	0.44	0.4336	0		1:147331332:A:G	G	A	0.02097	24798		rs143737455	41		rs143737455	G	2	0.004917	0.004917	0.44	0.44	0.4336	0
rs660604	1	146549770	C	T	2	0.005095	0.005095	0.8206	0.8206	0.4834	0		1:146549770:C:T	T	C	0.2779	25044		rs660604	12		rs660604	T	3	0.02748	0.1406	0.8877	0.8931	0.1751	42.61
rs676288	1	146548549	C	A	2	0.005109	0.005109	0.8207	0.8207	0.4811	0		1:146548549:C:A	A	C	0.2779	25044		rs676288	12		rs676288	A	3	0.02753	0.1411	0.8877	0.8932	0.1748	42.66
rs3011808	1	146546679	G	A	2	0.005163	0.005163	0.8209	0.8209	0.4763	0		1:146546679:G:A	A	G	0.2778	25030		rs3011808	12		rs3011808	A	3	0.02716	0.1384	0.8874	0.893	0.1774	42.18
rs6668159	1	147194463	T	C	2	0.005228	0.1592	1.1898	1.1535	0.1886	42.13		1:147194463:T:C	C	T	0.3555	24920		rs6668159	46		rs6668159	C	3	0.07213	0.4832	1.0896	1.0688	0.0373	69.59
rs12025980	1	147195389	T	C	2	0.005233	0.1617	1.1898	1.1531	0.1874	42.46		1:147195389:T:C	C	T	0.3556	24918		rs12025980	46		rs12025980	C	3	0.07095	0.4802	1.09	1.0691	0.0379	69.44
rs660096	1	146549913	T	C	2	0.005263	0.005263	0.8212	0.8212	0.4873	0		1:146549913:T:C	C	T	0.2776	25038		rs660096	12		rs660096	C	3	0.03259	0.1692	0.8909	0.8966	0.1571	45.97
rs2584952	1	146537660	T	C	2	0.005315	0.005315	0.8198	0.8198	0.4024	0		1:146537660:T:C	C	T	0.2696	25044		rs2584952	12		rs2584952	C	3	0.02314	0.1231	0.8834	0.8898	0.1866	40.43
rs3011803	1	146525837	A	G	2	0.005486	0.005486	0.8206	0.8206	0.3735	0		1:146525837:A:G	G	A	0.2695	25046		rs3011803	12		rs3011803	G	3	0.02039	0.1055	0.8812	0.8875	0.2003	37.81
rs517201	1	146528706	C	T	2	0.005677	0.005677	0.8226	0.8226	0.3863	0		1:146528706:C:T	T	C	0.2693	25050		rs517201	12		rs517201	T	3	0.02133	0.1068	0.8826	0.889	0.2042	37.05
rs671690	1	146522857	A	G	2	0.005684	0.005684	0.8212	0.8212	0.3769	0		1:146522857:A:G	G	A	0.2692	25014		rs671690	12		rs671690	G	3	0.01564	0.06294	0.8762	0.8811	0.247	28.48
rs35000500	1	146951007	G	A	2	0.005687	0.005687	2.0529	2.0529	0.71	0		1:146951007:G:A	A	G	0.006953	24450		rs35000500	16		rs35000500	A	2	0.005687	0.005687	2.0529	2.0529	0.71	0
rs72704299	1	146534901	C	T	2	0.00569	0.00569	0.8214	0.8214	0.3737	0		1:146534901:C:T	T	C	0.2696	25044		rs72704299	12		rs72704299	T	3	0.02351	0.1253	0.8838	0.8906	0.1865	40.46
rs78894055	1	146534504	C	T	2	0.005699	0.005699	0.8214	0.8214	0.3743	0		1:146534504:C:T	T	C	0.2696	25044		rs78894055	12		rs78894055	T	3	0.01113	0.02704	0.8682	0.8715	0.3084	14.99
rs580852	1	146523045	A	G	2	0.005736	0.005736	0.8234	0.8234	0.363	0		1:146523045:A:G	G	A	0.2696	25052		rs580852	12		rs580852	G	3	0.01847	0.08815	0.8801	0.8863	0.2192	34.12
rs604106	1	146527979	G	A	2	0.005759	0.005759	0.8215	0.8215	0.3781	0		1:146527979:G:A	A	G	0.2692	25044		rs604106	12		rs604106	A	3	0.02215	0.1122	0.8827	0.889	0.1979	38.26
rs115153075	1	146978424	C	T	2	0.00583	0.00583	1.4245	1.4245	0.8629	0		1:146978424:C:T	T	C	0.03854	23662		rs115153075	29		rs115153075	T	3	0.0005924	0.0005924	1.4834	1.4834	0.7675	0
rs4590726	1	146891308	C	T	2	0.005966	0.02192	1.1948	1.2121	0.2558	22.57		1:146891308:C:T	T	C	0.3118	23578		rs4590726	25		rs4590726	T	3	0.1462	0.3476	1.0764	1.1097	0.0183	75.02
rs35148808	1	147013700	G	A	2	0.006429	0.006429	2.0378	2.0378	0.5346	0		1:147013700:G:A	A	G	0.007325	24436		rs35148808	31		rs35148808	A	2	0.006429	0.006429	2.0378	2.0378	0.5346	0
rs140221140	1	147153706	C	T	2	0.006467	0.02617	1.9435	2.0364	0.2135	35.37		1:147153706:C:T	T	C	0.005974	24440		rs140221140	36		rs140221140	T	2	0.006467	0.02617	1.9435	2.0364	0.2135	35.37
rs511131	1	146518713	A	T	2	0.007482	0.007482	1.1892	1.1892	0.51	0		1:146518713:A:T	A	T	0.3067	24490		rs511131	43		rs511131	A	3	0.2077	0.4401	1.0656	1.0876	0.021	74.1
rs590354	1	146520738	G	A	2	0.007661	0.007661	1.1885	1.1885	0.5535	0		1:146520738:G:A	G	A	0.3063	24430		rs590354	43		rs590354	G	3	0.1688	0.3986	1.0718	1.09	0.0332	70.63
rs2353546	1	146976402	T	C	2	0.007886	0.007886	1.1822	1.1822	0.4475	0		1:146976402:T:C	C	T	0.3335	24610		rs2353546	28		rs2353546	C	3	0.04158	0.121	1.1048	1.1136	0.175	42.62
rs1891502	1	147221542	T	C	2	0.007982	0.007982	1.1757	1.1757	0.3351	0		1:147221542:T:C	T	C	0.4016	25048		rs1891502	49		rs1891502	T	3	0.1478	0.5552	1.0701	1.0571	0.0348	70.22
rs2352863	1	147218289	T	A	2	0.007992	0.007992	1.1757	1.1757	0.3296	0		1:147218289:T:A	T	A	0.4017	25048		rs2352863	49		rs2352863	T	3	0.1494	0.56	1.0698	1.0566	0.0339	70.44
rs11240117	1	147217965	T	C	2	0.007996	0.007996	1.1756	1.1756	0.3295	0		1:147217965:T:C	T	C	0.4017	25048		rs11240117	49		rs11240117	T	3	0.1495	0.56	1.0698	1.0566	0.034	70.44
rs2352864	1	147218338	C	G	2	0.007996	0.007996	1.1756	1.1756	0.3295	0		1:147218338:C:G	C	G	0.4017	25048		rs2352864	49		rs2352864	C	3	0.1495	0.56	1.0698	1.0566	0.034	70.44
rs12731295	1	147044739	T	C	2	0.008242	0.008242	2.0659	2.0659	0.5971	0		1:147044739:T:C	C	T	0.006515	24404		rs12731295	31		rs12731295	C	2	0.008242	0.008242	2.0659	2.0659	0.5971	0
rs72691008	1	146708291	G	A	2	0.008279	0.008279	0.6881	0.6881	0.9015	0		1:146708291:G:A	A	G	0.06622	25054		rs72691008	19		rs72691008	A	3	0.001698	0.001698	0.6916	0.6916	0.9903	0
rs1899485	1	146588939	A	G	2	0.008585	0.5732	0.8505	0.9169	0.058	72.18		1:146588939:A:G	G	A	0.4516	25054		rs1899485	15		rs1899485	G	3	0.03896	0.4565	0.9078	0.9347	0.0439	68
rs4950368	1	146576094	C	A	2	0.008973	0.3844	0.849	0.8949	0.1138	60.02		1:146576094:C:A	A	C	0.4187	24846		rs4950368	15		rs4950368	A	3	0.01956	0.2092	0.8943	0.9103	0.1253	51.86
rs6687016	1	146579481	A	C	2	0.009129	0.4752	0.8504	0.9054	0.0864	65.98		1:146579481:A:C	C	A	0.4504	25002		rs6687016	15		rs6687016	C	3	0.05072	0.4482	0.9119	0.9347	0.0518	66.22
rs10900314	1	146571244	T	C	2	0.009251	0.4598	0.8517	0.9047	0.0934	64.48		1:146571244:T:C	C	T	0.4506	25042		rs10900314	15		rs10900314	C	3	0.04081	0.3929	0.9081	0.93	0.0668	63.05
rs6697939	1	146576633	T	C	2	0.009309	0.4602	0.8509	0.9041	0.0917	64.84		1:146576633:T:C	C	T	0.4505	25034		rs6697939	15		rs6697939	C	3	0.04113	0.3918	0.908	0.9295	0.0657	63.27
rs882344	1	146571925	A	G	2	0.009314	0.4603	0.8509	0.9041	0.0917	64.84		1:146571925:A:G	G	A	0.4505	25034		rs882344	15		rs882344	G	3	0.04081	0.3903	0.9078	0.9294	0.0661	63.18
rs6672322	1	146571046	C	T	2	0.009367	0.4602	0.851	0.9041	0.0919	64.79		1:146571046:C:T	T	C	0.4505	25034		rs6672322	15		rs6672322	T	3	0.04095	0.3902	0.9078	0.9294	0.0664	63.13
rs142283621	1	146840769	T	C	2	0.009541	0.009541	1.8268	1.8268	0.4664	0		1:146840769:T:C	C	T	0.005697	24400		rs142283621	23		rs142283621	C	2	0.009541	0.009541	1.8268	1.8268	0.4664	0
rs12022413	1	146997245	A	C	2	0.009628	0.009628	0.8369	0.8369	0.7785	0		1:146997245:A:C	C	A	0.2953	22964		rs12022413	30		rs12022413	C	3	0.04365	0.1076	0.8975	0.8998	0.2577	26.24
rs12733689	1	146957598	C	A	2	0.009667	0.009667	1.4467	1.4467	0.3199	0		1:146957598:C:A	A	C	0.02902	22742		rs12733689	26		rs12733689	A	2	0.009667	0.009667	1.4467	1.4467	0.3199	0
rs1348316	1	146643555	A	G	2	0.009689	0.6791	0.8519	0.9307	0.0298	78.83		1:146643555:A:G	G	A	0.424	25054		rs1348316	15		rs1348316	G	3	0.09365	0.6956	0.9243	0.9589	0.0123	77.26
rs7553866	1	147222102	C	G	2	0.009764	0.009764	1.1712	1.1712	0.3856	0		1:147222102:C:G	C	G	0.3952	25036		rs7553866	49		rs7553866	C	3	0.1801	0.5777	1.065	1.0538	0.036	69.92
rs61740912	1	147313970	T	G	2	0.009775	0.009775	1.8084	1.8084	0.8187	0		1:147313970:T:G	G	T	0.0106	24994		rs61740912	40		rs61740912	G	3	0.001172	0.001172	1.8566	1.8566	0.9536	0
rs590286	1	146545604	T	G	2	0.01041	0.01041	0.8404	0.8404	0.4488	0		1:146545604:T:G	G	T	0.3044	25046		rs590286	12		rs590286	G	3	0.04118	0.1328	0.8999	0.9041	0.2244	33.08
rs6704497	1	146694247	G	T	2	0.01061	0.695	0.8528	0.9333	0.0289	79.06		1:146694247:G:T	T	G	0.4182	24934		rs6704497	15		rs6704497	T	3	0.06626	0.6254	0.917	0.9511	0.0187	74.86
rs10793654	1	146713048	C	T	2	0.01074	0.495	0.8509	0.9072	0.0805	67.26		1:146713048:C:T	C	T	0.3887	25016		rs10793654	19		rs10793654	C	3	0.1671	0.7253	0.9355	0.9627	0.0149	76.22
rs6689155	1	146635840	C	T	2	0.01082	0.7118	0.8537	0.9362	0.0264	79.72		1:146635840:C:T	T	C	0.4217	25054		rs6689155	15		rs6689155	T	3	0.1054	0.7291	0.9267	0.963	0.0109	77.86
rs1596236	1	146560019	G	A	2	0.01111	0.01111	0.8389	0.8389	0.4931	0		1:146560019:G:A	A	G	0.2907	25026		rs1596236	12		rs1596236	A	3	0.0315	0.0626	0.8917	0.8941	0.3034	16.15
rs4950364	1	146560381	A	G	2	0.01111	0.01111	0.8389	0.8389	0.4931	0		1:146560381:A:G	G	A	0.2907	25026		rs4950364	12		rs4950364	G	3	0.03225	0.06652	0.8922	0.8947	0.2985	17.29
rs6673185	1	146626088	C	T	2	0.01115	0.7194	0.8541	0.9375	0.0256	79.92		1:146626088:C:T	T	C	0.4214	25028		rs6673185	15		rs6673185	T	3	0.09435	0.7089	0.9243	0.9607	0.0125	77.2
rs11239951	1	146709784	T	C	2	0.01118	0.7831	0.8564	0.9491	0.0178	82.19		1:146709784:T:C	T	C	0.4567	25054		rs11239951	19		rs11239951	T	3	0.2377	0.9413	0.9465	0.9909	0.0025	83.34
rs10900315	1	146580273	T	C	2	0.01125	0.5868	0.8544	0.9201	0.0596	71.83		1:146580273:T:C	C	T	0.4505	25010		rs10900315	15		rs10900315	C	3	0.05742	0.511	0.9143	0.9412	0.0415	68.58
rs17359526	1	146580479	T	C	2	0.01127	0.5868	0.8545	0.9201	0.0596	71.82		1:146580479:T:C	C	T	0.4505	25010		rs17359526	15		rs17359526	C	3	0.05748	0.511	0.9143	0.9412	0.0415	68.57
rs551568	1	146544600	A	G	2	0.01129	0.01129	0.842	0.842	0.4666	0		1:146544600:A:G	G	A	0.305	25040		rs551568	12		rs551568	G	3	0.04692	0.1452	0.9023	0.9064	0.2222	33.52
rs6693631	1	146580724	T	C	2	0.01132	0.5893	0.8545	0.9204	0.059	71.95		1:146580724:T:C	C	T	0.4505	24986		rs6693631	15		rs6693631	C	3	0.05772	0.5126	0.9143	0.9414	0.0412	68.65
rs10793653	1	146707564	G	A	2	0.01142	0.7765	0.8565	0.9481	0.0204	81.41		1:146707564:G:A	G	A	0.4563	25054		rs10793653	19		rs10793653	G	3	0.2486	0.9434	0.9477	0.9912	0.0027	83.13
rs11239950	1	146707729	C	T	2	0.01145	0.7759	0.8562	0.9479	0.0202	81.46		1:146707729:C:T	C	T	0.4563	25054		rs11239950	19		rs11239950	C	3	0.2501	0.9425	0.9478	0.9911	0.0026	83.16
rs1890043	1	146714588	C	T	2	0.01146	0.5006	0.8521	0.9085	0.0807	67.22		1:146714588:C:T	C	T	0.3889	25048		rs1890043	19		rs1890043	C	3	0.2158	0.7817	0.9421	0.9695	0.0109	77.86
rs2289575	1	146696955	G	C	2	0.01155	0.7747	0.8563	0.9477	0.0205	81.37		1:146696955:G:C	G	C	0.4565	25030		rs2289575	15		rs2289575	G	3	0.2409	0.9338	0.9467	0.9898	0.0029	82.89
rs4950303	1	146562042	A	C	2	0.01156	0.01156	0.8399	0.8399	0.472	0		1:146562042:A:C	C	A	0.2907	25026		rs4950303	12		rs4950303	C	3	0.03304	0.06956	0.8928	0.8955	0.2957	17.93
rs12139680	1	146703737	A	G	2	0.01175	0.7805	0.8567	0.9488	0.0198	81.59		1:146703737:A:G	A	G	0.4561	25054		rs12139680	19		rs12139680	A	3	0.2526	0.9458	0.948	0.9916	0.0026	83.17
rs556976	1	146545191	G	A	2	0.01177	0.01177	0.8398	0.8398	0.4871	0		1:146545191:G:A	A	G	0.2864	25046		rs556976	12		rs556976	A	3	0.02776	0.03946	0.8899	0.8909	0.3387	7.64
rs6675942	1	146911455	G	A	2	0.01193	0.01193	1.1748	1.1748	0.3329	0		1:146911455:G:A	G	A	0.3218	24196		rs6675942	25		rs6675942	G	3	0.1566	0.3294	1.0732	1.0964	0.0499	66.63
rs604716	1	146544721	G	A	2	0.01203	0.01203	0.8415	0.8415	0.5083	0		1:146544721:G:A	A	G	0.287	25052		rs604716	12		rs604716	A	3	0.03122	0.04887	0.8925	0.8939	0.3287	10.12
rs72706414	1	146561044	T	C	2	0.01206	0.01206	0.8408	0.8408	0.4762	0		1:146561044:T:C	C	T	0.2904	25024		rs72706414	12		rs72706414	C	3	0.03919	0.09462	0.896	0.8995	0.2729	23.01
rs2477569	1	146547809	T	G	2	0.0125	0.0125	0.8423	0.8423	0.5065	0		1:146547809:T:G	G	T	0.2867	25052		rs2477569	12		rs2477569	G	3	0.03069	0.04238	0.8922	0.8932	0.3407	7.12
rs6668690	1	146703177	G	A	2	0.01251	0.7826	0.8578	0.9495	0.0203	81.44		1:146703177:G:A	G	A	0.4562	25044		rs6668690	19		rs6668690	G	3	0.2597	0.9485	0.9488	0.992	0.0028	83
rs12092016	1	146716994	C	G	2	0.01257	0.765	0.8583	0.9468	0.024	80.36		1:146716994:C:G	C	G	0.4676	25042		rs12092016	19		rs12092016	C	3	0.2936	0.966	0.9522	0.9947	0.0026	83.25
rs1867140	1	146557155	G	A	2	0.01285	0.01285	0.8419	0.8419	0.51	0		1:146557155:G:A	A	G	0.2907	25032		rs1867140	12		rs1867140	A	3	0.03539	0.05955	0.8941	0.8958	0.3189	12.51
rs4950301	1	146557470	A	C	2	0.01301	0.01301	0.8422	0.8422	0.5119	0		1:146557470:A:C	C	A	0.2905	25032		rs4950301	12		rs4950301	C	3	0.04028	0.08086	0.8965	0.8991	0.2954	17.99
rs4950356	1	146556025	G	A	2	0.01304	0.01304	0.8422	0.8422	0.5053	0		1:146556025:G:A	A	G	0.2905	25026		rs4950356	12		rs4950356	A	3	0.03324	0.04846	0.8928	0.894	0.3345	8.67
rs659728	1	146549966	T	C	2	0.01305	0.01305	0.8421	0.8421	0.5096	0		1:146549966:T:C	C	T	0.2866	25042		rs659728	12		rs659728	C	3	0.03202	0.04299	0.8925	0.8934	0.3425	6.67
rs942689	1	146550780	T	C	2	0.01305	0.01305	0.8421	0.8421	0.5089	0		1:146550780:T:C	C	T	0.2866	25044		rs942689	12		rs942689	C	3	0.03203	0.0431	0.8925	0.8934	0.3423	6.73
rs2477570	1	146550326	C	G	2	0.01306	0.01306	0.8421	0.8421	0.5089	0		1:146550326:C:G	G	C	0.2866	25044		rs2477570	12		rs2477570	G	3	0.03203	0.04311	0.8925	0.8934	0.3423	6.73
rs648937	1	146550079	T	C	2	0.01318	0.01318	0.8423	0.8423	0.511	0		1:146550079:T:C	C	T	0.2866	25046		rs648937	12		rs648937	C	3	0.03224	0.04251	0.8927	0.8935	0.3441	6.26
rs494122	1	146549692	G	C	2	0.0132	0.0132	0.8423	0.8423	0.511	0		1:146549692:G:C	C	G	0.2865	25044		rs494122	12		rs494122	C	3	0.03226	0.04251	0.8927	0.8935	0.3442	6.24
rs675782	1	146548696	A	G	2	0.0132	0.0132	0.8423	0.8423	0.5087	0		1:146548696:A:G	G	A	0.2865	25044		rs675782	12		rs675782	G	3	0.03227	0.04287	0.8927	0.8935	0.3434	6.44
rs3011809	1	146549141	G	A	2	0.01323	0.01323	0.8424	0.8424	0.5079	0		1:146549141:G:A	A	G	0.2866	25046		rs3011809	12		rs3011809	A	3	0.03232	0.04295	0.8927	0.8936	0.3434	6.44
rs493000	1	146549527	C	T	2	0.01325	0.01325	0.8424	0.8424	0.5085	0		1:146549527:C:T	T	C	0.2866	25046		rs493000	12		rs493000	T	3	0.03235	0.04282	0.8927	0.8936	0.3437	6.35
rs492243	1	146549478	G	A	2	0.01326	0.01326	0.8424	0.8424	0.5084	0		1:146549478:G:A	A	G	0.2865	25044		rs492243	12		rs492243	A	3	0.03237	0.04282	0.8927	0.8936	0.3438	6.34
rs661116	1	146549635	A	T	2	0.01326	0.01326	0.8424	0.8424	0.5084	0		1:146549635:A:T	T	A	0.2865	25044		rs661116	12		rs661116	T	3	0.03237	0.04282	0.8927	0.8936	0.3438	6.34
rs2477568	1	146547792	G	C	2	0.01329	0.01329	0.8425	0.8425	0.507	0		1:146547792:G:C	C	G	0.2866	25046		rs2477568	14 OSR		rs2477568	C	3	0.03242	0.04302	0.8928	0.8936	0.3435	6.41
rs535827	1	146548190	G	A	2	0.0133	0.0133	0.8425	0.8425	0.5066	0		1:146548190:G:A	A	G	0.2865	25044		rs535827	12		rs535827	A	3	0.03244	0.04306	0.8928	0.8936	0.3435	6.42
rs678111	1	146548161	T	C	2	0.0133	0.0133	0.8425	0.8425	0.5067	0		1:146548161:T:C	C	T	0.2865	25044		rs678111	12		rs678111	C	3	0.03283	0.04477	0.893	0.894	0.3408	7.09
rs56378024	1	146980162	G	C	2	0.01336	0.01336	0.8019	0.8019	0.5233	0		1:146980162:G:C	C	G	0.1548	24902		rs56378024	25		rs56378024	C	3	0.02885	0.02885	0.8506	0.8506	0.405	0
rs685741	1	146546051	A	C	2	0.01336	0.01336	0.8426	0.8426	0.5033	0		1:146546051:A:C	C	A	0.2865	25032		rs685741	12		rs685741	C	3	0.03187	0.04075	0.8924	0.8932	0.3471	5.5
rs584107	1	146547410	T	G	2	0.01358	0.01358	0.8429	0.8429	0.5034	0		1:146547410:T:G	G	T	0.2864	25028		rs584107	12		rs584107	G	3	0.03289	0.0432	0.893	0.8939	0.3444	6.19
rs880279	1	145733881	T	C	2	0.0136	0.0136	1.2632	1.2632	0.7336	0		1:145733881:T:C	C	T	0.1015	16084		rs880279	4		rs880279	C	2	0.0136	0.0136	1.2632	1.2632	0.7336	0
rs1890041	1	146714281	C	G	2	0.01375	0.7725	0.8599	0.9485	0.0243	80.29		1:146714281:C:G	C	G	0.4679	25018		rs1890041	19		rs1890041	C	3	0.3128	0.9777	0.954	0.9965	0.0026	83.21
rs7552530	1	146612482	T	C	2	0.01377	0.6152	0.8588	0.9255	0.0567	72.47		1:146612482:T:C	C	T	0.4406	25054		rs7552530	15		rs7552530	C	3	0.05494	0.4877	0.9139	0.9401	0.0493	66.78
rs10900316	1	146611022	C	T	2	0.01394	0.6151	0.8589	0.9255	0.0568	72.45		1:146611022:C:T	T	C	0.4406	25054		rs10900316	15		rs10900316	T	3	0.05545	0.4877	0.9141	0.9401	0.0495	66.74
rs6593737	1	146615020	C	T	2	0.01394	0.6153	0.8589	0.9255	0.0567	72.46		1:146615020:C:T	T	C	0.4406	25054		rs6593737	15		rs6593737	T	3	0.05545	0.4878	0.9141	0.9401	0.0494	66.74
rs6689934	1	146636607	C	A	2	0.01397	0.01397	0.7086	0.7086	0.9457	0		1:146636607:C:A	A	C	0.0661	25052		rs6689934	19		rs6689934	A	3	0.003861	0.003861	0.7137	0.7137	0.9934	0
rs12142743	1	146585620	G	T	2	0.01534	0.01534	1.2937	1.2937	0.8751	0		1:146585620:G:T	T	G	0.05405	19778		rs12142743	17		rs12142743	T	2	0.01534	0.01534	1.2937	1.2937	0.8751	0
rs12028924	1	146596306	T	C	2	0.01574	0.6067	0.8604	0.925	0.0621	71.27		1:146596306:T:C	C	T	0.4403	25022		rs12028924	15		rs12028924	C	3	0.06385	0.4944	0.9162	0.9413	0.0529	65.98
rs976620	1	146564908	C	A	2	0.01587	0.01587	0.8479	0.8479	0.5267	0		1:146564908:C:A	A	C	0.2929	25050		rs976620	12		rs976620	A	3	0.04462	0.06776	0.8993	0.9008	0.3268	10.59
rs4950390	1	146717370	A	G	2	0.01619	0.7349	0.8619	0.9428	0.0305	78.64		1:146717370:A:G	G	A	0.4296	25054		rs4950390	19		rs4950390	G	3	0.1185	0.7283	0.9293	0.9646	0.0166	75.59
rs4950391	1	146717505	G	A	2	0.01619	0.7349	0.8619	0.9428	0.0305	78.64		1:146717505:G:A	A	G	0.4296	25054		rs4950391	15		rs4950391	A	3	0.1185	0.7283	0.9293	0.9646	0.0166	75.59
rs11239953	1	146717564	C	T	2	0.0162	0.7356	0.8621	0.943	0.0305	78.63		1:146717564:C:T	T	C	0.4296	25054		rs11239953	15		rs11239953	T	3	0.1183	0.7288	0.9293	0.9647	0.0167	75.58
rs11239955	1	146717728	C	G	2	0.01623	0.735	0.862	0.9428	0.0305	78.63		1:146717728:C:G	G	C	0.4296	25054		rs11239955	15		rs11239955	G	3	0.1187	0.7284	0.9294	0.9646	0.0167	75.58
rs11239956	1	146717786	G	C	2	0.01623	0.735	0.862	0.9428	0.0305	78.63		1:146717786:G:C	C	G	0.4296	25054		rs11239956	15		rs11239956	C	3	0.1187	0.7283	0.9294	0.9646	0.0167	75.58
rs12093458	1	146717875	C	T	2	0.01623	0.735	0.862	0.9428	0.0305	78.63		1:146717875:C:T	T	C	0.4296	25054		rs12093458	15		rs12093458	T	3	0.1186	0.7283	0.9294	0.9646	0.0167	75.58
rs35227958	1	146562931	G	T	2	0.01624	0.01624	0.8473	0.8473	0.5185	0		1:146562931:G:T	T	G	0.2915	24998		rs35227958	12		rs35227958	T	3	0.04917	0.08564	0.9008	0.9029	0.3078	15.13
rs4950427	1	146862903	T	C	2	0.01651	0.01651	0.8488	0.8488	0.9527	0		1:146862903:T:C	T	C	0.3073	24850		rs4950427	24		rs4950427	T	3	0.09562	0.1914	0.9177	0.9159	0.2209	33.78
rs632861	1	146551375	G	T	2	0.01656	0.01656	0.8474	0.8474	0.554	0		1:146551375:G:T	T	G	0.2876	24974		rs632861	12		rs632861	T	3	0.02199	0.02199	0.8858	0.8858	0.5099	0
rs10900394	1	147202386	G	A	2	0.01673	0.486	1.1783	1.1064	0.1114	60.54		1:147202386:G:A	G	A	0.2478	24912		rs10900394	47		rs10900394	G	3	0.08023	0.5373	1.1009	1.0627	0.0714	62.11
rs6669493	1	147202308	C	T	2	0.01673	0.4868	1.1783	1.1063	0.1111	60.6		1:147202308:C:T	C	T	0.2478	24912		rs6669493	47		rs6669493	C	3	0.085	0.5575	1.0994	1.0603	0.067	63
rs2352870	1	147206521	A	T	2	0.01676	0.4847	1.1783	1.1065	0.1118	60.45		1:147206521:A:T	A	T	0.2478	24922		rs2352870	47		rs2352870	A	3	0.08566	0.5569	1.099	1.0603	0.067	63
rs4950398	1	146783569	G	A	2	0.01677	0.4666	0.8564	0.9061	0.0988	63.29		1:146783569:G:A	A	G	0.3516	25024		rs4950398	22		rs4950398	A	3	0.06572	0.4155	0.913	0.9329	0.0797	60.46
rs6593750	1	146725098	C	A	2	0.0171	0.7416	0.863	0.9442	0.0304	78.66		1:146725098:C:A	A	C	0.4296	25042		rs6593750	22		rs6593750	A	3	0.1201	0.7293	0.9296	0.9649	0.0173	75.35
rs2353979	1	146839900	A	G	2	0.01714	0.01714	0.8497	0.8497	0.9379	0		1:146839900:A:G	A	G	0.306	24998		rs2353979	24		rs2353979	A	3	0.0845	0.1545	0.9149	0.9139	0.2561	26.59
rs1891505	1	147208624	A	G	2	0.01719	0.4805	1.1768	1.1064	0.1153	59.69		1:147208624:A:G	A	G	0.2467	25042		rs1891505	47		rs1891505	A	3	0.09	0.5673	1.0973	1.0586	0.0668	63.05
rs2353980	1	146839989	A	T	2	0.01719	0.01719	0.8498	0.8498	0.9385	0		1:146839989:A:T	A	T	0.306	24998		rs2353980	24		rs2353980	A	3	0.08463	0.1544	0.9149	0.9139	0.2564	26.53
rs1043806	1	147229299	G	A	2	0.01741	0.644	1.1792	1.0826	0.071	69.33		1:147229299:G:A	G	A	0.2351	25052		rs1043806	49		rs1043806	G	3	0.06489	0.5631	1.1088	1.0615	0.0632	63.78
rs2883317	1	146871808	C	G	2	0.01747	0.01747	0.8541	0.8541	0.8431	0		1:146871808:C:G	C	G	0.3431	24202		rs2883317	24		rs2883317	C	3	0.05496	0.05816	0.9083	0.9082	0.3605	1.98
rs1692141	1	147230217	T	C	2	0.01754	0.6525	1.1796	1.0812	0.07	69.54		1:147230217:T:C	T	C	0.235	25052		rs1692141	49		rs1692141	T	3	0.07411	0.6064	1.1054	1.0562	0.0555	65.41
rs1891504	1	147209539	T	C	2	0.01759	0.4884	1.1762	1.105	0.1136	60.05		1:147209539:T:C	T	C	0.2467	25006		rs1891504	47		rs1891504	T	3	0.1009	0.6072	1.0943	1.0539	0.0594	64.59
rs7548820	1	146726846	G	A	2	0.01761	0.7381	0.8636	0.9438	0.0317	78.33		1:146726846:G:A	A	G	0.4302	25040		rs7548820	22		rs7548820	A	3	0.1135	0.7108	0.9284	0.963	0.0196	74.56
rs10900356	1	146866472	C	T	2	0.01829	0.01829	0.8506	0.8506	0.9591	0		1:146866472:C:T	C	T	0.3058	24216		rs10900356	24		rs10900356	C	3	0.08842	0.1545	0.9157	0.9146	0.2617	25.4
rs10900326	1	146695215	C	A	2	0.01853	0.7751	0.8658	0.9507	0.0287	79.1		1:146695215:C:A	C	A	0.466	25044		rs10900326	15		rs10900326	C	3	0.2828	0.9359	0.9513	0.9907	0.0055	80.75
rs594655	1	146515076	T	G	2	0.01916	0.01916	1.1656	1.1656	0.4222	0		1:146515076:T:G	T	G	0.2977	24710		rs594655	11		rs594655	T	3	0.3154	0.4735	1.0522	1.0759	0.0341	70.4
rs11578109	1	146668182	T	A	2	0.0193	0.7838	0.8666	0.9524	0.0282	79.23		1:146668182:T:A	T	A	0.4668	25028		rs11578109	15		rs11578109	T	3	0.2986	0.9509	0.9528	0.9928	0.0052	80.96
rs35419962	1	146622596	C	T	2	0.01935	0.01935	0.682	0.682	0.5579	0		1:146622596:C:T	T	C	0.04962	24870		rs35419962	19		rs35419962	T	3	0.008341	0.008341	0.693	0.693	0.8279	0
rs2044151	1	146667003	C	T	2	0.01938	0.7849	0.8667	0.9526	0.028	79.27		1:146667003:C:T	C	T	0.4668	25028		rs2044151	15		rs2044151	C	3	0.2991	0.9516	0.9528	0.9929	0.0052	80.97
rs4950361	1	146559165	G	A	2	0.01946	0.01946	0.8564	0.8564	0.4634	0		1:146559165:G:A	A	G	0.3172	25054		rs4950361	12		rs4950361	A	3	0.04838	0.06703	0.9046	0.9058	0.3356	8.4
rs1891500	1	147222832	C	T	2	0.01951	0.01951	1.1527	1.1527	0.4751	0		1:147222832:C:T	C	T	0.4102	25032		rs1891500	49		rs1891500	C	3	0.2329	0.5649	1.0573	1.0496	0.0666	63.1
rs1932978	1	146727763	G	A	2	0.01953	0.7388	0.8656	0.9446	0.0337	77.82		1:146727763:G:A	A	G	0.43	25024		rs1932978	22		rs1932978	A	3	0.1268	0.7233	0.9308	0.9648	0.0205	74.28
rs1539418	1	147210110	A	C	2	0.0201	0.5584	1.1717	1.093	0.0982	63.43		1:147210110:A:C	A	C	0.2471	25048		rs1539418	47		rs1539418	A	3	0.09886	0.6073	1.0945	1.0532	0.0626	63.92
rs12406844	1	146969411	C	T	2	0.02023	0.05201	1.159	1.1768	0.2516	23.92		1:146969411:C:T	T	C	0.3196	25000		rs12406844	27		rs12406844	T	3	0.1078	0.215	1.0822	1.1004	0.1222	52.44
rs658357	1	147054233	G	A	2	0.02049	0.02049	1.3605	1.3605	0.6313	0		1:147054233:G:A	G	A	0.04301	24996		rs658357	33		rs658357	G	3	0.003682	0.003682	1.2967	1.2967	0.7906	0
rs10900374	1	146970946	G	A	2	0.02065	0.04848	1.1571	1.1723	0.2603	21.09		1:146970946:G:A	A	G	0.3195	25030		rs10900374	27		rs10900374	A	3	0.1134	0.2246	1.0804	1.098	0.1208	52.69
rs628928	1	147056280	C	A	2	0.02075	0.02075	1.3598	1.3598	0.628	0		1:147056280:C:A	C	A	0.04298	24990		rs628928	33		rs628928	C	3	0.002695	0.002695	1.3068	1.3068	0.8199	0
rs2354442	1	146592161	C	A	2	0.02113	0.718	0.8667	0.9421	0.042	75.82		1:146592161:C:A	A	C	0.4402	24994		rs2354442	15		rs2354442	A	3	0.0727	0.5591	0.9191	0.9483	0.0442	67.93
rs17160256	1	146967196	G	T	2	0.02163	0.02163	0.8104	0.8104	0.3571	0		1:146967196:G:T	T	G	0.145	24876		rs17160256	25		rs17160256	T	3	0.04076	0.04076	0.8554	0.8554	0.3691	0
rs11577892	1	147194005	T	G	2	0.02201	0.5608	1.1504	1.0822	0.092	64.78		1:147194005:T:G	G	T	0.376	25034		rs11577892	46		rs11577892	G	3	0.1236	0.6015	1.0752	1.0472	0.0541	65.71
rs141306582	1	146808458	A	G	2	0.02201	0.02201	0.4953	0.4953	0.5518	0		1:146808458:A:G	G	A	0.01494	24364		rs141306582	19		rs141306582	G	3	0.02674	0.02674	0.5907	0.5907	0.5549	0
rs72691016	1	146717027	T	C	2	0.02204	0.6851	0.8467	0.9261	0.0371	76.98		1:146717027:T:C	C	T	0.2492	25054		rs72691016	19		rs72691016	C	3	0.15	0.7047	0.9242	0.9569	0.0212	74.04
rs4950344	1	147227066	A	G	2	0.02208	0.6206	1.174	1.0848	0.0872	65.81		1:147227066:A:G	A	G	0.2284	25054		rs4950344	49		rs4950344	A	3	0.1131	0.6874	1.0943	1.0447	0.053	65.96
rs17160291	1	146977620	C	T	2	0.02219	0.02219	0.8278	0.8278	0.9679	0		1:146977620:C:T	T	C	0.1808	24924		rs17160291	28		rs17160291	T	3	0.06092	0.06092	0.8819	0.8819	0.4229	0
rs17160295	1	146977954	C	T	2	0.0222	0.0222	0.8278	0.8278	0.9682	0		1:146977954:C:T	T	C	0.1809	24926		rs17160295	28		rs17160295	T	3	0.06094	0.06094	0.8819	0.8819	0.423	0
rs17160305	1	146981725	G	A	2	0.02223	0.02223	0.829	0.829	0.9857	0		1:146981725:G:A	A	G	0.182	25052		rs17160305	28		rs17160305	A	3	0.05862	0.05862	0.8815	0.8815	0.4371	0
rs10218707	1	146500807	G	A	2	0.0223	0.0223	1.1895	1.1895	0.8236	0		1:146500807:G:A	A	G	0.2569	10376		rs10218707	42		rs10218707	A	3	0.2062	0.2906	1.0704	1.0891	0.1403	49.08
rs36005900	1	147229662	G	A	2	0.0225	0.6025	1.174	1.0878	0.0927	64.62		1:147229662:G:A	A	G	0.2278	25034		rs36005900	49		rs36005900	A	3	0.1106	0.6668	1.0954	1.0473	0.0583	64.81
rs10751402	1	146639790	A	C	2	0.02258	0.7698	0.8688	0.9504	0.0306	78.6		1:146639790:A:C	C	A	0.4311	25054		rs10751402	15		rs10751402	C	3	0.1009	0.6723	0.9261	0.9598	0.0273	72.23
rs10793652	1	146707543	G	A	2	0.02259	0.7786	0.8698	0.9525	0.032	78.25		1:146707543:G:A	G	A	0.4652	25048		rs10793652	19		rs10793652	G	3	0.3187	0.9525	0.9547	0.9932	0.0064	80.19
rs4950358	1	146556165	G	A	2	0.02276	0.02276	0.8589	0.8589	0.4689	0		1:146556165:G:A	A	G	0.3172	25030		rs4950358	12		rs4950358	A	3	0.05219	0.05624	0.9057	0.906	0.3607	1.93
rs10900322	1	146635466	C	G	2	0.02279	0.7701	0.8689	0.9504	0.0307	78.59		1:146635466:C:G	G	C	0.4311	25054		rs10900322	15		rs10900322	G	3	0.1016	0.6725	0.9262	0.9598	0.0274	72.2
rs1891498	1	147226791	A	G	2	0.02285	0.6132	1.1731	1.0858	0.0885	65.54		1:147226791:A:G	A	G	0.2284	25052		rs1891498	49		rs1891498	A	3	0.1157	0.6838	1.0937	1.0451	0.0542	65.69
rs2014107	1	146590084	A	G	2	0.02291	0.7568	0.8683	0.9483	0.0352	77.46		1:146590084:A:G	G	A	0.4391	24946		rs2014107	15		rs2014107	G	3	0.07001	0.5708	0.9183	0.9494	0.0419	68.49
rs1036852	1	146633933	G	A	2	0.02292	0.7716	0.8691	0.9508	0.0306	78.61		1:146633933:G:A	A	G	0.4311	25054		rs1036852	15		rs1036852	A	3	0.1018	0.6736	0.9263	0.96	0.0274	72.19
rs1442760	1	146628407	T	C	2	0.02293	0.7717	0.8691	0.9508	0.0306	78.61		1:146628407:T:C	C	T	0.4311	25054		rs1442760	15		rs1442760	C	3	0.1018	0.6737	0.9263	0.96	0.0274	72.19
rs6593738	1	146636137	C	T	2	0.02294	0.7699	0.869	0.9504	0.0308	78.55		1:146636137:C:T	T	C	0.4311	25054		rs6593738	15		rs6593738	T	3	0.102	0.6723	0.9263	0.9598	0.0276	72.15
rs1047140	1	146627405	C	G	2	0.02307	0.7711	0.8691	0.9507	0.0307	78.58		1:146627405:C:G	G	C	0.431	25052		rs1047140	15		rs1047140	G	3	0.0912	0.6473	0.9239	0.9572	0.0305	71.35
rs4950307	1	146589642	A	G	2	0.0231	0.7552	0.8687	0.9482	0.0359	77.28		1:146589642:A:G	G	A	0.4405	25030		rs4950307	15		rs4950307	G	3	0.07678	0.5889	0.9202	0.9514	0.04	68.93
rs4950372	1	146591533	A	G	2	0.02312	0.7552	0.8687	0.9482	0.0359	77.28		1:146591533:A:G	G	A	0.4405	25030		rs4950372	15		rs4950372	G	3	0.07683	0.5889	0.9202	0.9514	0.0401	68.92
rs6680845	1	146631720	T	C	2	0.02312	0.7714	0.8691	0.9507	0.0307	78.6		1:146631720:T:C	C	T	0.4311	25054		rs6680845	15		rs6680845	C	3	0.1025	0.6735	0.9264	0.96	0.0275	72.16
rs7545255	1	146746030	A	G	2	0.02312	0.304	0.8646	0.8951	0.171	46.64		1:146746030:A:G	G	A	0.3643	25054		rs7545255	22		rs7545255	G	3	0.09343	0.3779	0.9215	0.9347	0.1209	52.67
rs4031116	1	147206555	G	T	2	0.02325	0.02325	1.1479	1.1479	0.421	0		1:147206555:G:T	G	T	0.4145	24776		rs4031116	47		rs4031116	G	3	0.3769	0.7375	1.0423	1.0324	0.0322	70.89
rs4950378	1	146625769	A	G	2	0.02334	0.772	0.8694	0.9509	0.0311	78.48		1:146625769:A:G	G	A	0.4309	25050		rs4950378	15		rs4950378	G	3	0.08854	0.6387	0.9233	0.9564	0.0319	70.98
rs4443942	1	147204369	G	A	2	0.02337	0.02337	1.1477	1.1477	0.4206	0		1:147204369:G:A	G	A	0.4146	24776		rs4443942	47		rs4443942	G	3	0.3752	0.7376	1.0425	1.0324	0.0326	70.8
rs9795495	1	146704522	G	A	2	0.02337	0.7856	0.8705	0.9538	0.0313	78.44		1:146704522:G:A	G	A	0.4651	25054		rs9795495	19		rs9795495	G	3	0.3316	0.9633	0.9558	0.9947	0.0061	80.37
rs1837983	1	146628635	A	G	2	0.02351	0.7721	0.8696	0.9509	0.03	78.77		1:146628635:A:G	G	A	0.4311	25054		rs1837983	15		rs1837983	G	3	0.1033	0.6752	0.9266	0.9602	0.0272	72.25
rs4950474	1	146511748	A	C	2	0.02366	0.02366	0.8401	0.8401	0.8277	0		1:146511748:A:C	C	A	0.2139	25014		rs4950474	9		rs4950474	C	3	0.0442	0.0442	0.8895	0.8895	0.5141	0
rs4950475	1	146511926	A	T	2	0.02367	0.02367	0.8401	0.8401	0.8274	0		1:146511926:A:T	T	A	0.2139	25016		rs4950475	9		rs4950475	T	3	0.0442	0.0442	0.8895	0.8895	0.5141	0
rs4950366	1	146575823	T	C	2	0.02368	0.6682	0.8691	0.9363	0.0591	71.93		1:146575823:T:C	C	T	0.4396	25016		rs4950366	15		rs4950366	C	3	0.08339	0.5364	0.9214	0.9475	0.0583	64.81
rs2352868	1	147210965	A	G	2	0.02391	0.5575	1.1671	1.0915	0.1038	62.2		1:147210965:A:G	A	G	0.247	24986		rs2352868	47		rs2352868	A	3	0.1053	0.5904	1.0929	1.0542	0.0733	61.73
rs1837984	1	146628742	T	G	2	0.02409	0.7749	0.87	0.9515	0.0308	78.55		1:146628742:T:G	G	T	0.4306	25054		rs1837984	15		rs1837984	G	3	0.111	0.6887	0.9281	0.9617	0.0267	72.39
rs12126758	1	147076702	A	G	2	0.02416	0.02416	1.2039	1.2039	0.7045	0		1:147076702:A:G	G	A	0.1365	23634		rs12126758	45		rs12126758	G	3	0.07574	0.08504	1.1212	1.1205	0.3547	3.52
rs1442758	1	146625193	C	T	2	0.02433	0.7733	0.8702	0.9514	0.0316	78.37		1:146625193:C:T	T	C	0.4307	25050		rs1442758	15		rs1442758	T	3	0.09092	0.6393	0.9238	0.9566	0.0328	70.75
rs6685325	1	146984386	G	C	2	0.02457	0.02457	0.831	0.831	0.9374	0		1:146984386:G:C	C	G	0.1823	24916		rs6685325	28		rs6685325	C	3	0.05802	0.05802	0.8809	0.8809	0.4769	0
rs11240074	1	146996480	A	C	2	0.02481	0.02481	0.8137	0.8137	0.5639	0		1:146996480:A:C	C	A	0.1402	24004		rs11240074	28		rs11240074	C	3	0.05068	0.05068	0.8586	0.8586	0.4585	0
rs114877749	1	147309666	C	T	2	0.02492	0.08353	1.6423	1.7165	0.1727	46.21		1:147309666:C:T	T	C	0.0113	24524		rs114877749	39		rs114877749	T	2	0.02492	0.08353	1.6423	1.7165	0.1727	46.21
rs12724687	1	146578900	C	T	2	0.02523	0.02523	1.9627	1.9627	0.9119	0		1:146578900:C:T	T	C	0.005276	24638		rs12724687	16		rs12724687	T	2	0.02523	0.02523	1.9627	1.9627	0.9119	0
rs111779127	1	146874795	G	A	2	0.02573	0.02573	0.8597	0.8597	0.9053	0		1:146874795:G:A	G	A	0.3188	24000		rs111779127	24		rs111779127	G	2	0.02573	0.02573	0.8597	0.8597	0.9053	0
rs11800992	1	146501783	C	A	2	0.02602	0.02602	0.7773	0.7773	0.7366	0		1:146501783:C:A	A	C	0.06207	18528		rs11800992	9		rs11800992	A	3	0.009269	0.009269	0.8167	0.8167	0.7887	0
rs1953977	1	147108472	A	G	2	0.02603	0.02603	1.6874	1.6874	0.8056	0		1:147108472:A:G	A	G	0.01053	24968		rs1953977	34		rs1953977	A	2	0.02603	0.02603	1.6874	1.6874	0.8056	0
rs59064267	1	146560693	G	A	2	0.02621	0.02621	0.8598	0.8598	0.5184	0		1:146560693:G:A	A	G	0.2994	25026		rs59064267	12		rs59064267	A	3	0.03787	0.03787	0.8971	0.8971	0.5024	0
rs4950360	1	146559064	G	A	2	0.02641	0.02641	0.86	0.86	0.52	0		1:146559064:G:A	A	G	0.2993	25048		rs4950360	12		rs4950360	A	3	0.04197	0.04197	0.8992	0.8992	0.4801	0
rs4950359	1	146558743	C	A	2	0.02642	0.02642	0.86	0.86	0.5194	0		1:146558743:C:A	A	C	0.2993	25048		rs4950359	12		rs4950359	A	3	0.03809	0.03809	0.8973	0.8973	0.5038	0
rs4950362	1	146559883	A	G	2	0.02642	0.02642	0.86	0.86	0.5194	0		1:146559883:A:G	G	A	0.2993	25048		rs4950362	12		rs4950362	G	3	0.03809	0.03809	0.8973	0.8973	0.5038	0
rs4031118	1	147220326	C	T	2	0.02656	0.3429	1.1436	1.1041	0.1714	46.55		1:147220326:C:T	C	T	0.4201	25050		rs4031118	49		rs4031118	C	3	0.2339	0.6905	1.0569	1.0359	0.0493	66.78
rs6687544	1	146749067	T	C	2	0.02664	0.4506	0.8704	0.9125	0.1282	56.79		1:146749067:T:C	T	C	0.3983	25054		rs6687544	22		rs6687544	T	3	0.2525	0.7314	0.9468	0.9679	0.0364	69.82
rs71271430	1	146395784	T	C	2	0.02692	0.02692	1.3337	1.3337	0.4023	0		1:146395784:T:C	C	T	0.0655	9618		rs71271430	7		rs71271430	C	2	0.02692	0.02692	1.3337	1.3337	0.4023	0
rs2883432	1	146735170	G	A	2	0.02696	0.4497	0.8704	0.9124	0.1289	56.63		1:146735170:G:A	G	A	0.3982	25048		rs2883432	22		rs2883432	G	3	0.2753	0.7563	0.9492	0.9704	0.0325	70.8
rs6675793	1	146735636	G	A	2	0.02698	0.4504	0.8704	0.9125	0.1287	56.67		1:146735636:G:A	G	A	0.3982	25048		rs6675793	22		rs6675793	G	3	0.2754	0.7566	0.9492	0.9704	0.0325	70.81
rs10494248	1	147108260	G	A	2	0.02701	0.02701	1.6828	1.6828	0.7827	0		1:147108260:G:A	A	G	0.0105	25054		rs10494248	34		rs10494248	A	3	0.007894	0.007894	1.7162	1.7162	0.9496	0
rs2883318	1	146849143	A	C	2	0.02713	0.02713	0.8631	0.8631	0.9224	0		1:146849143:A:C	C	A	0.3153	25054		rs2883318	24		rs2883318	C	3	0.1215	0.1799	0.9248	0.9237	0.2819	21.01
rs4589158	1	147219256	G	C	2	0.02717	0.3412	1.1434	1.1043	0.1723	46.31		1:147219256:G:C	G	C	0.4201	25050		rs4589158	49		rs4589158	G	3	0.2375	0.6902	1.0566	1.0359	0.0499	66.64
rs79740410	1	147113777	A	G	2	0.02729	0.02729	1.6844	1.6844	0.7125	0		1:147113777:A:G	G	A	0.01034	25046		rs79740410	34		rs79740410	G	3	0.008171	0.008171	1.7144	1.7144	0.9242	0
rs7536363	1	146743611	A	G	2	0.02755	0.4566	0.8709	0.9133	0.1272	57.02		1:146743611:A:G	A	G	0.3981	25046		rs7536363	22		rs7536363	A	3	0.2753	0.7554	0.9492	0.9704	0.0332	70.64
rs4143738	1	146739277	T	C	2	0.02775	0.4609	0.871	0.9138	0.126	57.28		1:146739277:T:C	T	C	0.3981	25046		rs4143738	22		rs4143738	T	3	0.2725	0.7531	0.9489	0.9702	0.0338	70.49
rs12144240	1	146654506	C	T	2	0.02777	0.8899	0.873	0.9731	0.0164	82.63		1:146654506:C:T	C	T	0.4775	24364		rs12144240	15		rs12144240	C	3	0.3798	0.9598	0.9597	1.0062	0.0035	82.3
rs11240014	1	146852395	G	A	2	0.02785	0.02785	0.8628	0.8628	0.9211	0		1:146852395:G:A	A	G	0.3153	25042		rs11240014	24		rs11240014	A	3	0.1312	0.1983	0.9264	0.9248	0.2695	23.73
rs11240016	1	146852618	G	A	2	0.02789	0.02789	0.8628	0.8628	0.9206	0		1:146852618:G:A	A	G	0.3153	25042		rs11240016	24		rs11240016	A	3	0.1314	0.1984	0.9264	0.9249	0.2696	23.71
rs3818816	1	146746622	T	C	2	0.02789	0.4551	0.8711	0.9133	0.1281	56.8		1:146746622:T:C	T	C	0.3982	25050		rs3818816	22		rs3818816	T	3	0.27	0.7471	0.9487	0.9696	0.0349	70.19
rs12093870	1	146852536	A	C	2	0.02791	0.02791	0.8628	0.8628	0.9205	0		1:146852536:A:C	C	A	0.3153	25042		rs12093870	24		rs12093870	C	3	0.1314	0.1984	0.9264	0.9249	0.2697	23.69
rs79591424	1	147093378	T	C	2	0.02838	0.02838	1.6797	1.6797	0.7494	0		1:147093378:T:C	C	T	0.01054	25048		rs79591424	34		rs79591424	C	3	0.00832	0.00832	1.7136	1.7136	0.9371	0
rs12409455	1	146850284	A	G	2	0.02843	0.02843	0.8632	0.8632	0.9188	0		1:146850284:A:G	G	A	0.3152	25050		rs12409455	24		rs12409455	G	3	0.1263	0.1826	0.9254	0.9242	0.2847	20.39
rs4950319	1	146787963	T	C	2	0.02861	0.5391	0.8521	0.9089	0.0866	65.96		1:146787963:T:C	C	T	0.2445	24760		rs4950319	22		rs4950319	C	3	0.1356	0.5511	0.9211	0.9425	0.0621	64.01
rs4950318	1	146787953	A	G	2	0.02865	0.5387	0.8521	0.9089	0.0867	65.92		1:146787953:A:G	G	A	0.2445	24758		rs4950318	22		rs4950318	G	3	0.1358	0.5508	0.9211	0.9425	0.0622	63.99
rs3011810	1	146553628	A	C	2	0.02879	0.02879	0.862	0.862	0.5195	0		1:146553628:A:C	C	A	0.2994	25030		rs3011810	12		rs3011810	C	3	0.03633	0.03633	0.8963	0.8963	0.5416	0
rs4950354	1	146554223	T	C	2	0.02884	0.02884	0.862	0.862	0.5199	0		1:146554223:T:C	C	T	0.2994	25030		rs4950354	12		rs4950354	C	3	0.03637	0.03637	0.8963	0.8963	0.5421	0
rs618575	1	146552308	A	C	2	0.02886	0.02886	0.862	0.862	0.5195	0		1:146552308:A:C	C	A	0.2992	25026		rs618575	12		rs618575	C	3	0.03639	0.03639	0.8963	0.8963	0.5419	0
rs11239957	1	146718128	G	A	2	0.0289	0.4164	0.8693	0.9081	0.1392	54.28		1:146718128:G:A	A	G	0.3597	25054		rs11239957	22		rs11239957	A	3	0.0977	0.3972	0.9223	0.9371	0.1213	52.59
rs17160592	1	146555193	T	C	2	0.0289	0.0289	0.862	0.862	0.5205	0		1:146555193:T:C	C	T	0.2993	25026		rs17160592	12		rs17160592	C	3	0.03643	0.03643	0.8964	0.8964	0.5426	0
rs11240015	1	146852534	A	G	2	0.02895	0.02895	0.8636	0.8636	0.9268	0		1:146852534:A:G	G	A	0.3151	25036		rs11240015	24		rs11240015	G	3	0.1343	0.1989	0.9269	0.9255	0.2739	22.79
rs4950355	1	146554249	C	T	2	0.029	0.029	0.8621	0.8621	0.5191	0		1:146554249:C:T	T	C	0.2993	25026		rs4950355	12		rs4950355	T	3	0.03653	0.03653	0.8964	0.8964	0.5423	0
rs11800580	1	146732707	G	A	2	0.02919	0.6943	0.8537	0.9304	0.0426	75.67		1:146732707:G:A	A	G	0.2498	25048		rs11800580	22		rs11800580	A	3	0.1573	0.6879	0.9255	0.9565	0.0303	71.39
rs17160051	1	146727388	G	T	2	0.02924	0.6942	0.8538	0.9304	0.0427	75.65		1:146727388:G:T	T	G	0.2497	25046		rs17160051	22		rs17160051	T	3	0.166	0.7022	0.9269	0.9582	0.0287	71.84
rs67248543	1	146719668	G	A	2	0.02925	0.4239	0.8696	0.9089	0.137	54.77		1:146719668:G:A	A	G	0.3597	25054		rs67248543	22		rs67248543	A	3	0.1002	0.4061	0.9229	0.938	0.1187	53.07
rs630630	1	146551926	T	C	2	0.02938	0.02938	0.8625	0.8625	0.5068	0		1:146551926:T:C	C	T	0.2993	25028		rs630630	12		rs630630	C	3	0.03296	0.03296	0.8946	0.8946	0.5629	0
rs11240013	1	146851286	C	T	2	0.02939	0.02939	0.8634	0.8634	0.9065	0		1:146851286:C:T	C	T	0.3161	24990		rs11240013	24		rs11240013	C	3	0.1233	0.1682	0.9247	0.9236	0.3001	16.93
rs618622	1	146552264	A	C	2	0.02958	0.02958	0.8626	0.8626	0.5049	0		1:146552264:A:C	C	A	0.2994	25030		rs618622	12		rs618622	C	3	0.03705	0.03705	0.8967	0.8967	0.537	0
rs632334	1	146551521	C	T	2	0.02958	0.02958	0.8626	0.8626	0.5049	0		1:146551521:C:T	T	C	0.2994	25030		rs632334	12		rs632334	T	3	0.03367	0.03367	0.895	0.895	0.5588	0
rs2353986	1	146821869	T	C	2	0.02963	0.1669	0.8694	0.8853	0.2388	27.94		1:146821869:T:C	T	C	0.3577	25052		rs2353986	44		rs2353986	T	3	0.09357	0.2785	0.9207	0.9294	0.1914	39.53
rs56060937	1	146555403	G	A	2	0.02969	0.02969	0.8627	0.8627	0.5221	0		1:146555403:G:A	A	G	0.2994	25030		rs56060937	12		rs56060937	A	3	0.0383	0.0383	0.8973	0.8973	0.5395	0
rs719969	1	146555660	G	A	2	0.02969	0.02969	0.8627	0.8627	0.5233	0		1:146555660:G:A	A	G	0.2994	25030		rs719969	12		rs719969	A	3	0.0383	0.0383	0.8973	0.8973	0.5401	0
rs10443270	1	146856904	G	C	2	0.0298	0.0298	0.8637	0.8637	0.9039	0		1:146856904:G:C	G	C	0.3161	24970		rs10443270	24		rs10443270	G	3	0.1286	0.179	0.9257	0.9244	0.2925	18.65
rs4950302	1	146557805	A	C	2	0.02983	0.02983	0.8628	0.8628	0.5351	0		1:146557805:A:C	C	A	0.2995	25044		rs4950302	12		rs4950302	C	3	0.0421	0.0421	0.8992	0.8992	0.5241	0
rs11239989	1	146810218	C	T	2	0.02992	0.421	0.8711	0.9096	0.1386	54.42		1:146810218:C:T	C	T	0.3974	24834		rs11239989	22		rs11239989	C	3	0.2008	0.6196	0.9403	0.9575	0.0613	64.17
rs72691033	1	146732921	C	T	2	0.02996	0.6956	0.8544	0.9308	0.0431	75.57		1:146732921:C:T	T	C	0.2496	25048		rs72691033	22		rs72691033	T	3	0.1712	0.7069	0.9278	0.9589	0.0287	71.84
rs72691032	1	146732774	G	A	2	0.02998	0.6956	0.8544	0.9308	0.0431	75.57		1:146732774:G:A	A	G	0.2496	25048		rs72691032	22		rs72691032	A	3	0.1712	0.7069	0.9278	0.9589	0.0287	71.83
rs11240075	1	146996800	C	T	2	0.03015	0.03015	0.8194	0.8194	0.5446	0		1:146996800:C:T	T	C	0.1394	23982		rs11240075	25		rs11240075	T	3	0.04928	0.04928	0.8574	0.8574	0.5344	0
rs4625342	1	146841602	G	C	2	0.03021	0.03021	0.864	0.864	0.9216	0		1:146841602:G:C	G	C	0.3161	24966		rs4625342	24		rs4625342	G	3	0.1168	0.1461	0.9233	0.9227	0.3234	11.42
rs6677424	1	147107915	A	G	2	0.03025	0.03025	1.6647	1.6647	0.7835	0		1:147107915:A:G	A	G	0.01058	25054		rs6677424	34		rs6677424	A	2	0.03025	0.03025	1.6647	1.6647	0.7835	0
rs4950315	1	146736092	C	T	2	0.03027	0.6957	0.8548	0.931	0.0436	75.43		1:146736092:C:T	T	C	0.2497	25054		rs4950315	22		rs4950315	T	3	0.1717	0.7071	0.928	0.959	0.0292	71.7
rs4950392	1	146736548	G	T	2	0.03047	0.6954	0.8548	0.9309	0.0437	75.43		1:146736548:G:T	T	G	0.2497	25054		rs4950392	22		rs4950392	T	3	0.1727	0.7069	0.9281	0.959	0.0293	71.68
rs72691041	1	146738743	G	A	2	0.03047	0.6955	0.8548	0.9309	0.0437	75.43		1:146738743:G:A	A	G	0.2497	25054		rs72691041	22		rs72691041	A	3	0.1727	0.7069	0.9281	0.959	0.0293	71.68
rs17356184	1	146734601	A	T	2	0.03048	0.6955	0.8548	0.9309	0.0437	75.43		1:146734601:A:T	T	A	0.2497	25054		rs17356184	22		rs17356184	T	3	0.1727	0.7069	0.9281	0.959	0.0293	71.68
rs17356219	1	146737343	A	C	2	0.03048	0.6954	0.8548	0.9309	0.0437	75.43		1:146737343:A:C	C	A	0.2497	25054		rs17356219	22		rs17356219	C	3	0.1727	0.7069	0.9281	0.959	0.0293	71.68
rs140205135	1	147369585	G	A	2	0.03049	0.03049	1.672	1.672	0.6345	0		1:147369585:G:A	A	G	0.01067	25034		rs140205135	40		rs140205135	A	3	0.001525	0.001525	1.8527	1.8527	0.6729	0
rs80270233	1	146734978	C	G	2	0.0305	0.6957	0.8548	0.931	0.0436	75.44		1:146734978:C:G	G	C	0.2497	25054		rs80270233	22		rs80270233	G	3	0.1727	0.7071	0.9281	0.959	0.0293	71.69
rs4950316	1	146745375	G	T	2	0.03051	0.6974	0.8548	0.9312	0.0432	75.54		1:146745375:G:T	T	G	0.2496	25048		rs4950316	22		rs4950316	T	3	0.1729	0.7082	0.9281	0.9591	0.029	71.76
rs2353974	1	146856256	A	G	2	0.0306	0.0306	0.8643	0.8643	0.9006	0		1:146856256:A:G	A	G	0.316	24970		rs2353974	24		rs2353974	A	3	0.1327	0.1842	0.9264	0.9251	0.2913	18.92
rs17356233	1	146740502	C	G	2	0.03066	0.6968	0.8549	0.9312	0.0435	75.47		1:146740502:C:G	G	C	0.2497	25052		rs17356233	22		rs17356233	G	3	0.1733	0.7079	0.9282	0.9592	0.0292	71.69
rs17356240	1	146741537	G	T	2	0.03066	0.6968	0.8549	0.9312	0.0435	75.47		1:146741537:G:T	T	G	0.2497	25052		rs17356240	22		rs17356240	T	3	0.1733	0.7079	0.9282	0.9592	0.0292	71.69
rs1999820	1	146741989	C	T	2	0.03066	0.6965	0.8549	0.9311	0.0435	75.46		1:146741989:C:T	T	C	0.2497	25052		rs1999820	22		rs1999820	T	3	0.1733	0.7077	0.9282	0.9591	0.0293	71.68
rs6703892	1	146759306	T	C	2	0.03076	0.6981	0.8549	0.9313	0.0431	75.57		1:146759306:T:C	C	T	0.249	25044		rs6703892	22		rs6703892	C	3	0.151	0.6722	0.9244	0.9549	0.0336	70.52
rs4950428	1	146862940	T	C	2	0.03091	0.03091	0.8645	0.8645	0.9039	0		1:146862940:T:C	T	C	0.317	24858		rs4950428	24		rs4950428	T	3	0.1315	0.1794	0.9262	0.925	0.2966	17.71
rs10736839	1	146842146	C	G	2	0.03094	0.03094	0.8646	0.8646	0.9178	0		1:146842146:C:G	C	G	0.3158	25002		rs10736839	24		rs10736839	C	3	0.1225	0.1566	0.9244	0.9237	0.3168	12.99
rs2353983	1	146813137	C	T	2	0.03103	0.4276	0.8718	0.9106	0.138	54.54		1:146813137:C:T	C	T	0.3972	24748		rs2353983	22		rs2353983	C	3	0.221	0.6476	0.9428	0.9602	0.0566	65.17
rs12091912	1	146576017	C	T	2	0.03109	0.03109	1.4139	1.4139	0.4304	0		1:146576017:C:T	T	C	0.02735	25008		rs12091912	50		rs12091912	T	3	0.08839	0.1116	1.2111	1.2276	0.295	18.08
rs192789529	1	145736561	C	A	2	0.03127	0.03127	1.9468	1.9468	0.5022	0		1:145736561:C:A	A	C	0.004962	24384		rs192789529	3		rs192789529	A	2	0.03127	0.03127	1.9468	1.9468	0.5022	0
rs72691015	1	146716857	C	G	2	0.03151	0.4092	0.8712	0.9084	0.1455	52.79		1:146716857:C:G	G	C	0.3601	25040		rs72691015	19		rs72691015	G	3	0.1031	0.3925	0.9235	0.9376	0.1296	51.06
rs2353978	1	146839751	G	T	2	0.03152	0.03152	0.865	0.865	0.9159	0		1:146839751:G:T	G	T	0.3157	24998		rs2353978	24		rs2353978	G	3	0.1282	0.1676	0.9255	0.9247	0.3096	14.72
rs2353976	1	146839505	T	C	2	0.03155	0.03155	0.865	0.865	0.9159	0		1:146839505:T:C	T	C	0.3157	24998		rs2353976	24		rs2353976	T	3	0.1283	0.1676	0.9255	0.9247	0.3097	14.69
rs11240020	1	146857505	T	C	2	0.03161	0.03161	0.8649	0.8649	0.9026	0		1:146857505:T:C	T	C	0.3169	24852		rs11240020	24		rs11240020	T	3	0.1333	0.1796	0.9265	0.9254	0.2991	17.14
rs4950322	1	146854836	G	A	2	0.03205	0.03205	0.8486	0.8486	0.5152	0		1:146854836:G:A	A	G	0.2153	25054		rs4950322	24		rs4950322	A	3	0.2515	0.4817	0.9363	0.9387	0.1233	52.23
rs645388	1	147059131	G	C	2	0.0322	0.0322	1.3357	1.3357	0.494	0		1:147059131:G:C	G	C	0.04188	25022		rs645388	33		rs645388	G	3	0.001344	0.001344	1.3407	1.3407	0.7909	0
rs4448568	1	146849017	A	T	2	0.03231	0.03231	0.8478	0.8478	0.5104	0		1:146849017:A:T	T	A	0.2153	25052		rs4448568	24		rs4448568	T	3	0.2436	0.4636	0.935	0.9369	0.1301	50.96
rs1806618	1	146848796	G	A	2	0.03236	0.03236	0.8478	0.8478	0.5096	0		1:146848796:G:A	A	G	0.2153	25052		rs1806618	24		rs1806618	A	3	0.2437	0.4639	0.935	0.9369	0.1301	50.96
rs4492676	1	146562627	G	C	2	0.03242	0.03242	0.865	0.865	0.5269	0		1:146562627:G:C	C	G	0.3	24984		rs4492676	12		rs4492676	C	3	0.05314	0.05314	0.904	0.904	0.4869	0
rs4623760	1	146562736	C	A	2	0.03242	0.03242	0.865	0.865	0.5269	0		1:146562736:C:A	A	C	0.3	24984		rs4623760	12		rs4623760	A	3	0.05314	0.05314	0.904	0.904	0.4869	0
rs9970843	1	146858444	A	T	2	0.03251	0.03251	0.8652	0.8652	0.9283	0		1:146858444:A:T	A	T	0.3138	24704		rs9970843	24		rs9970843	A	3	0.1422	0.1958	0.9279	0.9266	0.2905	19.1
rs2354428	1	146749181	T	C	2	0.03257	0.6981	0.8564	0.9319	0.0447	75.18		1:146749181:T:C	C	T	0.2493	25026		rs2354428	22		rs2354428	C	3	0.1792	0.7091	0.9291	0.9596	0.0308	71.27
rs72691054	1	146749611	T	C	2	0.03257	0.6981	0.8564	0.9319	0.0447	75.18		1:146749611:T:C	C	T	0.2493	25026		rs72691054	22		rs72691054	C	3	0.1792	0.7091	0.9291	0.9596	0.0308	71.27
rs976621	1	146565116	G	A	2	0.03263	0.03263	0.8652	0.8652	0.5401	0		1:146565116:G:A	A	G	0.3011	24988		rs976621	12		rs976621	A	3	0.04875	0.04875	0.9022	0.9022	0.5177	0
rs17360443	1	146751410	C	A	2	0.03268	0.6984	0.8565	0.932	0.0447	75.18		1:146751410:C:A	A	C	0.2492	25024		rs17360443	22		rs17360443	A	3	0.1771	0.7057	0.9288	0.9592	0.0313	71.14
rs72694720	1	146843654	C	T	2	0.0327	0.0327	0.848	0.848	0.5104	0		1:146843654:C:T	T	C	0.2152	25036		rs72694720	24		rs72694720	T	3	0.2178	0.4205	0.9313	0.9335	0.1512	47.07
rs72694723	1	146844891	C	T	2	0.0327	0.0327	0.848	0.848	0.5108	0		1:146844891:C:T	T	C	0.2152	25036		rs72694723	24		rs72694723	T	3	0.2178	0.4204	0.9313	0.9335	0.1512	47.06
rs4301678	1	146733564	C	T	2	0.03277	0.7018	0.8566	0.9326	0.0442	75.29		1:146733564:C:T	T	C	0.2502	24958		rs4301678	22		rs4301678	T	3	0.1844	0.7188	0.9299	0.9608	0.0297	71.56
rs976622	1	146565127	T	A	2	0.03281	0.03281	0.8652	0.8652	0.5418	0		1:146565127:T:A	A	T	0.3009	24966		rs976622	12		rs976622	A	3	0.04972	0.04972	0.9026	0.9026	0.5149	0
rs2353973	1	146871847	A	G	2	0.03292	0.03292	0.8646	0.8646	0.7542	0		1:146871847:A:G	A	G	0.3279	22198		rs2353973	24		rs2353973	A	3	0.1546	0.2254	0.929	0.9262	0.2578	26.22
rs10159418	1	146824426	G	T	2	0.03304	0.1631	0.8704	0.8852	0.2432	26.58		1:146824426:G:T	G	T	0.3585	24988		rs10159418	44		rs10159418	G	3	0.1019	0.2777	0.9221	0.9298	0.1988	38.09
rs10159400	1	146824003	G	A	2	0.03306	0.164	0.8704	0.8853	0.2428	26.69		1:146824003:G:A	G	A	0.3585	24988		rs10159400	44		rs10159400	G	3	0.1019	0.278	0.9221	0.9298	0.1987	38.12
rs12133747	1	146823768	C	T	2	0.03306	0.164	0.8704	0.8853	0.2428	26.69		1:146823768:C:T	C	T	0.3585	24988		rs12133747	44		rs12133747	C	3	0.102	0.278	0.9221	0.9298	0.1986	38.13
rs2353985	1	146821715	T	A	2	0.03321	0.1645	0.8705	0.8854	0.2428	26.71		1:146821715:T:A	T	A	0.3585	24986		rs2353985	44		rs2353985	T	3	0.1022	0.2782	0.9222	0.9299	0.1989	38.07
rs140566115	1	147126437	G	A	2	0.03354	0.03354	1.6561	1.6561	0.4527	0		1:147126437:G:A	A	G	0.01054	24856		rs140566115	35		rs140566115	A	3	0.02444	0.02444	1.5315	1.5315	0.6494	0
rs11239998	1	146821090	C	T	2	0.0336	0.1784	0.8708	0.8869	0.237	28.47		1:146821090:C:T	C	T	0.3585	24988		rs11239998	44		rs11239998	C	3	0.103	0.283	0.9223	0.9302	0.1965	38.55
rs11240021	1	146867044	C	T	2	0.03367	0.03367	0.8663	0.8663	0.9036	0		1:146867044:C:T	C	T	0.3157	24220		rs11240021	24		rs11240021	C	3	0.1231	0.1413	0.9245	0.9241	0.3401	7.29
rs6658836	1	146821326	A	T	2	0.03369	0.1786	0.8708	0.8869	0.2371	28.47		1:146821326:A:T	A	T	0.3585	24986		rs6658836	44		rs6658836	A	3	0.1032	0.2831	0.9224	0.9303	0.1966	38.52
rs72704288	1	146513173	G	C	2	0.03372	0.03372	0.7415	0.7415	0.8629	0		1:146513173:G:C	C	G	0.0599	23606		rs72704288	11		rs72704288	C	3	0.1598	0.2298	0.8639	0.861	0.2697	23.69
rs6658826	1	146821276	A	T	2	0.03374	0.1821	0.8709	0.8873	0.2356	28.91		1:146821276:A:T	A	T	0.3585	24988		rs6658826	44		rs6658826	A	3	0.1032	0.2843	0.9224	0.9304	0.1959	38.66
rs9663073	1	146554571	A	G	2	0.03383	0.03383	0.8633	0.8633	0.5588	0		1:146554571:A:G	G	A	0.2864	24212		rs9663073	12		rs9663073	G	3	0.05321	0.05321	0.9025	0.9025	0.5127	0
rs72692905	1	146773253	C	T	2	0.03385	0.7002	0.8574	0.9326	0.045	75.11		1:146773253:C:T	T	C	0.2494	25052		rs72692905	22		rs72692905	T	3	0.1662	0.6851	0.927	0.957	0.0349	70.21
rs72691095	1	146769990	G	C	2	0.03387	0.6999	0.8574	0.9325	0.0451	75.09		1:146769990:G:C	C	G	0.2494	25054		rs72691095	22		rs72691095	C	3	0.1662	0.6849	0.927	0.957	0.0349	70.19
rs17356492	1	146767770	T	C	2	0.03394	0.7006	0.8575	0.9327	0.045	75.12		1:146767770:T:C	C	T	0.2494	25052		rs17356492	22		rs17356492	C	3	0.1665	0.6854	0.9271	0.957	0.0349	70.2
rs72692904	1	146773136	T	A	2	0.03395	0.7005	0.8575	0.9326	0.045	75.1		1:146773136:T:A	A	T	0.2494	25054		rs72692904	22		rs72692904	A	3	0.1665	0.6853	0.9271	0.957	0.0349	70.19
rs72692907	1	146773610	A	G	2	0.03395	0.7005	0.8575	0.9326	0.045	75.1		1:146773610:A:G	G	A	0.2494	25054		rs72692907	22		rs72692907	G	3	0.1665	0.6853	0.9271	0.957	0.0349	70.19
rs72691102	1	146772888	A	T	2	0.03396	0.7006	0.8575	0.9327	0.045	75.11		1:146772888:A:T	T	A	0.2494	25054		rs72691102	22		rs72691102	T	3	0.1665	0.6854	0.9271	0.957	0.0349	70.19
rs72692914	1	146774637	T	A	2	0.03396	0.7006	0.8575	0.9327	0.045	75.11		1:146774637:T:A	A	T	0.2494	25054		rs72692914	22		rs72692914	A	3	0.1665	0.6854	0.9271	0.957	0.0349	70.19
rs72692917	1	146776087	A	T	2	0.03396	0.7006	0.8575	0.9327	0.045	75.11		1:146776087:A:T	T	A	0.2494	25054		rs72692917	22		rs72692917	T	3	0.1665	0.6854	0.9271	0.957	0.0349	70.19
rs76236344	1	146769674	G	A	2	0.03396	0.7009	0.8575	0.9327	0.0449	75.13		1:146769674:G:A	A	G	0.2494	25054		rs76236344	22		rs76236344	A	3	0.1665	0.6856	0.9271	0.9571	0.0349	70.21
rs72691093	1	146769662	C	T	2	0.03404	0.7015	0.8575	0.9328	0.0449	75.14		1:146769662:C:T	T	C	0.2494	25054		rs72691093	22		rs72691093	T	3	0.1667	0.686	0.9271	0.9571	0.0349	70.21
rs72691098	1	146771840	G	A	2	0.03404	0.7015	0.8575	0.9328	0.0449	75.15		1:146771840:G:A	A	G	0.2494	25054		rs72691098	22		rs72691098	A	3	0.1667	0.686	0.9271	0.9571	0.0349	70.21
rs72691097	1	146771388	C	T	2	0.03405	0.7015	0.8575	0.9328	0.0449	75.14		1:146771388:C:T	T	C	0.2494	25054		rs72691097	22		rs72691097	T	3	0.1667	0.686	0.9271	0.9571	0.0349	70.21
rs72694715	1	146840183	C	T	2	0.03409	0.03409	0.8492	0.8492	0.4982	0		1:146840183:C:T	T	C	0.2152	25042		rs72694715	24		rs72694715	T	3	0.2372	0.4507	0.9341	0.9364	0.1409	48.96
rs4950401	1	146791289	G	A	2	0.03413	0.6951	0.8575	0.9319	0.0466	74.75		1:146791289:G:A	A	G	0.2494	25034		rs4950401	22		rs4950401	A	3	0.1627	0.674	0.9265	0.9558	0.037	69.67
rs4950402	1	146791402	T	G	2	0.03413	0.6951	0.8575	0.9319	0.0466	74.75		1:146791402:T:G	G	T	0.2494	25034		rs4950402	22		rs4950402	G	3	0.1627	0.674	0.9265	0.9558	0.037	69.67
rs4950404	1	146791552	A	G	2	0.03413	0.6951	0.8575	0.9319	0.0466	74.75		1:146791552:A:G	G	A	0.2494	25034		rs4950404	22		rs4950404	G	3	0.1627	0.674	0.9265	0.9558	0.037	69.67
rs66580541	1	146780541	T	G	2	0.03421	0.6964	0.8576	0.9321	0.0463	74.8		1:146780541:T:G	G	T	0.2494	25034		rs66580541	22		rs66580541	G	3	0.1673	0.6824	0.9272	0.9568	0.0359	69.95
rs4950317	1	146782112	C	T	2	0.03422	0.6965	0.8576	0.9321	0.0463	74.81		1:146782112:C:T	T	C	0.2494	25034		rs4950317	22		rs4950317	T	3	0.163	0.675	0.9265	0.9559	0.0368	69.71
rs945742	1	146785157	A	G	2	0.03422	0.6965	0.8576	0.9321	0.0463	74.81		1:146785157:A:G	G	A	0.2494	25034		rs945742	22		rs945742	G	3	0.163	0.675	0.9265	0.9559	0.0368	69.71
rs76236778	1	146783093	G	A	2	0.03423	0.6965	0.8576	0.9321	0.0463	74.81		1:146783093:G:A	A	G	0.2494	25034		rs76236778	22		rs76236778	A	3	0.163	0.675	0.9265	0.9559	0.0369	69.7
rs4453096	1	146788287	A	G	2	0.03431	0.6967	0.8577	0.9322	0.0464	74.8		1:146788287:A:G	G	A	0.2494	25034		rs4453096	22		rs4453096	G	3	0.1632	0.6751	0.9265	0.9559	0.0369	69.69
rs9730667	1	146820435	A	G	2	0.03442	0.1988	0.8714	0.8892	0.2289	30.94		1:146820435:A:G	A	G	0.3585	24986		rs9730667	22		rs9730667	A	3	0.1045	0.29	0.9227	0.9309	0.1934	39.14
rs72692920	1	146780214	C	T	2	0.03462	0.6973	0.8579	0.9323	0.0465	74.77		1:146780214:C:T	T	C	0.2493	25048		rs72692920	22		rs72692920	T	3	0.1684	0.683	0.9274	0.9569	0.0362	69.88
rs666106	1	147054073	T	A	2	0.03482	0.03482	1.3306	1.3306	0.5025	0		1:147054073:T:A	T	A	0.04183	25004		rs666106	33		rs666106	T	3	0.001789	0.001789	1.3308	1.3308	0.7986	0
rs4950409	1	146807614	G	C	2	0.03483	0.6913	0.858	0.9315	0.0482	74.37		1:146807614:G:C	C	G	0.249	24992		rs4950409	22		rs4950409	C	3	0.1647	0.6712	0.9268	0.9557	0.0384	69.32
rs72692979	1	146807832	T	C	2	0.03483	0.6913	0.858	0.9315	0.0482	74.37		1:146807832:T:C	C	T	0.249	24992		rs72692979	22		rs72692979	C	3	0.1647	0.6712	0.9268	0.9557	0.0384	69.32
rs111296483	1	146790018	C	T	2	0.0352	0.6966	0.8583	0.9324	0.0472	74.62		1:146790018:C:T	T	C	0.2493	25028		rs111296483	22		rs111296483	T	3	0.168	0.6788	0.9273	0.9565	0.0373	69.59
rs4950399	1	146791020	A	G	2	0.0352	0.6966	0.8583	0.9324	0.0472	74.62		1:146791020:A:G	G	A	0.2493	25028		rs4950399	22		rs4950399	G	3	0.168	0.6788	0.9273	0.9565	0.0373	69.59
rs72692942	1	146790180	C	T	2	0.0352	0.6966	0.8583	0.9324	0.0472	74.62		1:146790180:C:T	T	C	0.2493	25028		rs72692942	22		rs72692942	T	3	0.168	0.6788	0.9273	0.9565	0.0373	69.59
rs72692946	1	146791684	C	T	2	0.0352	0.6966	0.8583	0.9324	0.0472	74.62		1:146791684:C:T	T	C	0.2493	25028		rs72692946	22		rs72692946	T	3	0.168	0.6788	0.9273	0.9565	0.0373	69.59
rs77118461	1	146792436	G	A	2	0.0352	0.6966	0.8583	0.9324	0.0472	74.62		1:146792436:G:A	A	G	0.2493	25028		rs77118461	22		rs77118461	A	3	0.168	0.6788	0.9273	0.9565	0.0373	69.59
rs113498894	1	146790598	G	A	2	0.03521	0.6966	0.8583	0.9324	0.0472	74.62		1:146790598:G:A	A	G	0.2493	25028		rs113498894	22		rs113498894	A	3	0.1681	0.6788	0.9273	0.9565	0.0373	69.59
rs900347	1	145726727	A	G	2	0.03522	0.9275	0.8749	0.9808	0.0086	85.51		1:145726727:A:G	A	G	0.43	23128		rs900347	5		rs900347	A	3	0.02849	0.5663	0.9	0.9441	0.0251	72.86
rs7552010	1	146618561	A	G	2	0.03526	0.7991	0.8781	0.9577	0.035	77.5		1:146618561:A:G	G	A	0.43	25020		rs7552010	15		rs7552010	G	3	0.1143	0.6542	0.9287	0.9599	0.0411	68.67
rs115931696	1	146789398	G	A	2	0.03527	0.6975	0.8583	0.9325	0.047	74.65		1:146789398:G:A	A	G	0.2493	25028		rs115931696	22		rs115931696	A	3	0.1682	0.6794	0.9274	0.9566	0.0372	69.61
rs2883324	1	146788870	T	C	2	0.03528	0.6976	0.8583	0.9325	0.047	74.66		1:146788870:T:C	C	T	0.2493	25028		rs2883324	22		rs2883324	C	3	0.1682	0.6795	0.9274	0.9566	0.0372	69.61
rs4950400	1	146791101	C	G	2	0.03528	0.6976	0.8583	0.9325	0.047	74.66		1:146791101:C:G	G	C	0.2493	25028		rs4950400	22		rs4950400	G	3	0.1682	0.6795	0.9274	0.9566	0.0372	69.61
rs4950403	1	146791441	T	C	2	0.03528	0.6976	0.8583	0.9325	0.047	74.66		1:146791441:T:C	C	T	0.2493	25028		rs4950403	22		rs4950403	C	3	0.1682	0.6795	0.9274	0.9566	0.0372	69.61
rs72692948	1	146792016	T	C	2	0.03528	0.6976	0.8583	0.9325	0.047	74.66		1:146792016:T:C	C	T	0.2493	25028		rs72692948	22		rs72692948	C	3	0.1682	0.6795	0.9274	0.9566	0.0372	69.61
rs56002710	1	146783968	T	A	2	0.03529	0.6979	0.8584	0.9326	0.0469	74.68		1:146783968:T:A	A	T	0.2493	25028		rs56002710	22		rs56002710	A	3	0.1682	0.6797	0.9274	0.9566	0.0372	69.62
rs2883323	1	146788708	T	C	2	0.03531	0.6988	0.8584	0.9327	0.0467	74.72		1:146788708:T:C	C	T	0.2493	25028		rs2883323	22		rs2883323	C	3	0.1683	0.6803	0.9274	0.9567	0.0371	69.65
rs4373796	1	146788460	C	G	2	0.03533	0.698	0.8584	0.9326	0.0469	74.68		1:146788460:C:G	G	C	0.2493	25028		rs4373796	22		rs4373796	G	3	0.1684	0.6798	0.9274	0.9567	0.0372	69.62
rs57768146	1	146620576	C	G	2	0.03536	0.03536	1.3975	1.3975	0.5216	0		1:146620576:C:G	G	C	0.02746	25054		rs57768146	50		rs57768146	G	3	0.09364	0.1003	1.2057	1.2097	0.3488	5.05
rs4568882	1	146788598	T	G	2	0.03538	0.6989	0.8584	0.9327	0.0467	74.72		1:146788598:T:G	G	T	0.2493	25028		rs4568882	22		rs4568882	G	3	0.1685	0.6804	0.9274	0.9567	0.0371	69.64
rs72706470	1	146622197	G	A	2	0.0354	0.0354	1.3974	1.3974	0.5222	0		1:146622197:G:A	A	G	0.02746	25054		rs72706470	50		rs72706470	A	3	0.09369	0.1002	1.2057	1.2096	0.3491	4.97
rs111235886	1	146789419	T	C	2	0.03546	0.698	0.8585	0.9326	0.047	74.65		1:146789419:T:C	C	T	0.2492	25024		rs111235886	22		rs111235886	C	3	0.1687	0.6798	0.9274	0.9567	0.0373	69.58
rs17356735	1	146850049	T	C	2	0.03557	0.03557	0.8504	0.8504	0.5241	0		1:146850049:T:C	C	T	0.2154	25032		rs17356735	24		rs17356735	C	3	0.2552	0.4659	0.9366	0.9383	0.1386	49.39
rs17160264	1	146969712	G	T	2	0.03577	0.03577	0.8369	0.8369	0.798	0		1:146969712:G:T	T	G	0.1693	24824		rs17160264	27		rs17160264	T	3	0.2031	0.3892	0.916	0.9194	0.1821	41.3
rs9659068	1	146554574	T	C	2	0.0359	0.0359	0.8649	0.8649	0.5663	0		1:146554574:T:C	C	T	0.2866	24226		rs9659068	12		rs9659068	C	3	0.05559	0.05559	0.9034	0.9034	0.5238	0
rs139671022	1	145700023	C	T	2	0.03592	0.2738	2.037	2.6178	0.0147	83.2		1:145700023:C:T	T	C	0.002376	23988		rs139671022	6		rs139671022	T	2	0.03592	0.2738	2.037	2.6178	0.0147	83.2
rs76093248	1	147080763	C	T	2	0.03593	0.2911	1.4827	1.3652	0.2199	33.54		1:147080763:C:T	T	C	0.01504	23996		rs76093248	52		rs76093248	T	3	0.3163	0.7188	1.188	0.8403	0.0063	80.24
rs7554833	1	146761044	C	T	2	0.036	0.7008	0.859	0.9333	0.0467	74.71		1:146761044:C:T	T	C	0.2495	25030		rs7554833	22		rs7554833	T	3	0.1789	0.6969	0.9291	0.9587	0.0355	70.05
rs7512297	1	146829788	G	A	2	0.03606	0.03606	0.873	0.873	0.3653	0		1:146829788:G:A	G	A	0.3657	24952		rs7512297	44		rs7512297	G	3	0.1259	0.2579	0.9272	0.9317	0.2367	30.61
rs140340656	1	145754722	T	C	2	0.03613	0.5501	1.6613	1.3483	0.1638	48.42		1:145754722:T:C	C	T	0.006979	22354		rs140340656	1		rs140340656	C	2	0.03613	0.5501	1.6613	1.3483	0.1638	48.42
rs11240005	1	146834625	C	T	2	0.03626	0.03626	0.8732	0.8732	0.371	0		1:146834625:C:T	C	T	0.3657	24982		rs11240005	44		rs11240005	C	3	0.1538	0.3323	0.9321	0.9375	0.2001	37.86
rs61838937	1	146572373	T	A	2	0.03641	0.03641	0.8656	0.8656	0.3179	0		1:146572373:T:A	A	T	0.2899	24934		rs61838937	14		rs61838937	A	3	0.03175	0.03175	0.8923	0.8923	0.4788	0
rs61838938	1	146577525	G	A	2	0.03645	0.03699	0.8656	0.8657	0.3169	0.17		1:146577525:G:A	A	G	0.2907	24996		rs61838938	14		rs61838938	A	3	0.03994	0.03994	0.8969	0.8969	0.4391	0
rs11240004	1	146834593	A	C	2	0.03646	0.03646	0.8733	0.8733	0.3712	0		1:146834593:A:C	A	C	0.3656	24976		rs11240004	44		rs11240004	A	3	0.1543	0.3323	0.9321	0.9375	0.2006	37.76
rs12723026	1	146834219	C	T	2	0.03646	0.03646	0.8733	0.8733	0.3712	0		1:146834219:C:T	C	T	0.3656	24976		rs12723026	44		rs12723026	C	3	0.1543	0.3324	0.9321	0.9375	0.2006	37.76
rs74916032	1	147007132	A	G	2	0.03656	0.03656	0.6762	0.6762	0.7002	0		1:147007132:A:G	G	A	0.03577	24850		rs74916032	31		rs74916032	G	3	0.09811	0.09811	0.7709	0.7709	0.4026	0
rs11240003	1	146834442	A	G	2	0.03657	0.03657	0.8734	0.8734	0.3715	0		1:146834442:A:G	A	G	0.3656	24972		rs11240003	44		rs11240003	A	3	0.1545	0.3323	0.9322	0.9375	0.2009	37.69
rs6656156	1	146826988	C	A	2	0.03663	0.06837	0.8726	0.8769	0.2955	8.64		1:146826988:C:A	C	A	0.358	24890		rs6656156	44		rs6656156	C	3	0.09911	0.2093	0.9214	0.9261	0.2528	27.28
rs190587447	1	147308637	C	T	2	0.03664	0.09872	1.5699	1.6402	0.1819	43.87		1:147308637:C:T	T	C	0.01289	24514		rs190587447	39		rs190587447	T	2	0.03664	0.09872	1.5699	1.6402	0.1819	43.87
rs7514808	1	146570076	G	A	2	0.03673	0.0376	0.8658	0.866	0.3166	0.27		1:146570076:G:A	A	G	0.2899	24930		rs7514808	14		rs7514808	A	3	0.02861	0.02861	0.8903	0.8903	0.4959	0
rs7523450	1	146608130	G	T	2	0.0368	0.1607	0.8187	0.8377	0.242	26.94		1:146608130:G:T	T	G	0.1305	25004		rs7523450	15		rs7523450	T	3	0.1082	0.2576	0.8923	0.8987	0.2064	36.63
rs7532904	1	146608751	C	A	2	0.0368	0.1607	0.8187	0.8377	0.242	26.94		1:146608751:C:A	A	C	0.1305	25004		rs7532904	15		rs7532904	A	3	0.1086	0.2588	0.8924	0.8988	0.2058	36.74
rs55791847	1	146579688	A	G	2	0.03681	0.03907	0.8659	0.8662	0.3156	0.7		1:146579688:A:G	G	A	0.2907	24994		rs55791847	14		rs55791847	G	3	0.04154	0.04154	0.8977	0.8977	0.4329	0
rs4494193	1	146563040	G	A	2	0.03689	0.03689	0.8682	0.8682	0.5451	0		1:146563040:G:A	A	G	0.3001	24976		rs4494193	12		rs4494193	A	3	0.05748	0.05748	0.9057	0.9057	0.5159	0
rs61838936	1	146570006	C	T	2	0.03707	0.03721	0.8661	0.8661	0.3172	0.04		1:146570006:C:T	T	C	0.2899	24936		rs61838936	14		rs61838936	T	3	0.03278	0.03278	0.8929	0.8929	0.4771	0
rs1986987	1	146869283	G	A	2	0.03724	0.03724	0.8508	0.8508	0.519	0		1:146869283:G:A	A	G	0.2101	24402		rs1986987	24		rs1986987	A	3	0.2578	0.463	0.9366	0.9382	0.1437	48.46
rs72694750	1	146868586	G	A	2	0.03729	0.03729	0.8509	0.8509	0.5194	0		1:146868586:G:A	A	G	0.2101	24402		rs72694750	24		rs72694750	A	3	0.258	0.463	0.9366	0.9382	0.1438	48.43
rs9662427	1	146758375	A	T	2	0.03736	0.03736	0.7037	0.7037	0.784	0		1:146758375:A:T	T	A	0.04281	24550		rs9662427	19		rs9662427	T	3	0.02291	0.02291	0.7213	0.7213	0.9264	0
rs672619	1	147058575	T	A	2	0.03743	0.03743	1.3256	1.3256	0.4959	0		1:147058575:T:A	T	A	0.04193	24996		rs672619	33		rs672619	T	3	0.001336	0.001336	1.3399	1.3399	0.7885	0
rs61230354	1	146869891	T	A	2	0.03746	0.03746	0.8509	0.8509	0.5162	0		1:146869891:T:A	A	T	0.2101	24402		rs61230354	24		rs61230354	A	3	0.2587	0.4646	0.9367	0.9384	0.1436	48.46
rs1813002	1	146584161	C	G	2	0.0378	0.09331	0.8667	0.8739	0.2833	13.13		1:146584161:C:G	G	C	0.2908	25036		rs1813002	15		rs1813002	G	3	0.05058	0.05058	0.9019	0.9019	0.375	0
rs2184875	1	146610310	A	C	2	0.03804	0.1581	0.8198	0.8381	0.2448	26.07		1:146610310:A:C	C	A	0.1303	25004		rs2184875	15		rs2184875	C	3	0.1129	0.263	0.8936	0.8999	0.2073	36.45
rs56012243	1	146577889	C	T	2	0.03804	0.04708	0.8666	0.868	0.3109	2.61		1:146577889:C:T	T	C	0.2906	24986		rs56012243	14		rs56012243	T	3	0.04126	0.04126	0.8975	0.8975	0.4376	0
rs7526343	1	146608873	G	C	2	0.03804	0.1579	0.8198	0.838	0.2449	26.05		1:146608873:G:C	C	G	0.1303	25004		rs7526343	15		rs7526343	C	3	0.1133	0.2642	0.8937	0.9001	0.2067	36.56
rs55828524	1	146579259	G	C	2	0.03805	0.04958	0.8666	0.8684	0.3092	3.28		1:146579259:G:C	C	G	0.2905	24986		rs55828524	14		rs55828524	C	3	0.04128	0.04128	0.8975	0.8975	0.4359	0
rs17355398	1	146579574	C	T	2	0.03809	0.05038	0.8667	0.8685	0.3087	3.48		1:146579574:C:T	T	C	0.2905	24986		rs17355398	14		rs17355398	T	3	0.04263	0.04263	0.8982	0.8982	0.4299	0
rs72692953	1	146793135	A	G	2	0.03827	0.7	0.8605	0.9337	0.0491	74.18		1:146793135:A:G	G	A	0.2493	25028		rs72692953	22		rs72692953	G	3	0.1734	0.6774	0.9282	0.9569	0.0406	68.79
rs60153055	1	146579168	C	T	2	0.03839	0.03839	0.8203	0.8203	0.4373	0		1:146579168:C:T	T	C	0.1317	24990		rs60153055	15		rs60153055	T	3	0.3125	0.5489	0.9308	0.9333	0.1059	55.46
rs12408582	1	146578655	C	G	2	0.03841	0.03841	0.8203	0.8203	0.4374	0		1:146578655:C:G	G	C	0.1317	24990		rs12408582	15		rs12408582	G	3	0.3126	0.5489	0.9308	0.9333	0.106	55.45
rs55963049	1	146579535	C	A	2	0.03862	0.04984	0.867	0.8687	0.3095	3.17		1:146579535:C:A	A	C	0.2904	24986		rs55963049	14		rs55963049	A	3	0.04933	0.04933	0.9012	0.9012	0.4076	0
rs1890040	1	146714255	A	G	2	0.03865	0.7282	0.8656	0.9408	0.047	74.64		1:146714255:A:G	A	G	0.2778	24844		rs1890040	19		rs1890040	A	3	0.6013	0.9589	0.9728	1.0068	0.0053	80.95
rs12028032	1	146596210	A	G	2	0.03867	0.1861	0.8196	0.8413	0.2317	30.1		1:146596210:A:G	G	A	0.1304	25032		rs12028032	15		rs12028032	G	3	0.1277	0.3082	0.8972	0.9045	0.1841	40.92
rs4950305	1	146589293	C	A	2	0.03883	0.09033	0.8674	0.8741	0.2858	12.22		1:146589293:C:A	A	C	0.2908	25036		rs4950305	15		rs4950305	A	3	0.05743	0.06212	0.9046	0.9049	0.3606	1.96
rs1561878	1	146590335	G	A	2	0.03893	0.1822	0.8198	0.8409	0.2338	29.46		1:146590335:G:A	A	G	0.1303	25034		rs1561878	15		rs1561878	A	3	0.1348	0.3231	0.8991	0.9064	0.1784	41.99
rs4397700	1	146610792	C	T	2	0.03895	0.1605	0.8205	0.8389	0.2447	26.11		1:146610792:C:T	T	C	0.1302	25004		rs4397700	15		rs4397700	T	3	0.1135	0.2608	0.8938	0.9	0.2104	35.84
rs56359955	1	146565981	G	A	2	0.03901	0.274	0.8648	0.8897	0.2071	37.18		1:146565981:G:A	A	G	0.2725	24974		rs56359955	12		rs56359955	A	3	0.1235	0.3549	0.9201	0.9317	0.1751	42.61
rs61841199	1	146954482	G	A	2	0.03922	0.03922	0.8293	0.8293	0.4189	0		1:146954482:G:A	A	G	0.1442	24972		rs61841199	25		rs61841199	A	3	0.0468	0.0468	0.8587	0.8587	0.5583	0
rs36151811	1	146798170	G	T	2	0.03926	0.7004	0.8612	0.934	0.0498	74.02		1:146798170:G:T	T	G	0.2493	25026		rs36151811	22		rs36151811	T	3	0.1785	0.6815	0.929	0.9575	0.041	68.7
rs182777837	1	146734872	A	C	2	0.03928	0.03928	1.6313	1.6313	0.4044	0		1:146734872:A:C	C	A	0.008606	24052		rs182777837	21		rs182777837	C	2	0.03928	0.03928	1.6313	1.6313	0.4044	0
rs78211556	1	147112472	G	A	2	0.03929	0.03929	1.6481	1.6481	0.8178	0		1:147112472:G:A	A	G	0.0101	25040		rs78211556	34		rs78211556	A	3	0.02847	0.02847	1.5927	1.5927	0.9328	0
rs11811023	1	146581118	T	C	2	0.03935	0.08898	0.8677	0.8742	0.287	11.78		1:146581118:T:C	C	T	0.2907	24998		rs11811023	15		rs11811023	C	3	0.05087	0.05087	0.902	0.902	0.3864	0
rs72692951	1	146792269	G	A	2	0.03935	0.7015	0.8612	0.9342	0.0496	74.06		1:146792269:G:A	A	G	0.2493	25026		rs72692951	22		rs72692951	A	3	0.1787	0.6823	0.9291	0.9576	0.0409	68.72
rs78681047	1	146792732	G	A	2	0.03944	0.7006	0.8613	0.9341	0.0499	73.99		1:146792732:G:A	A	G	0.2493	25024		rs78681047	22		rs78681047	A	3	0.1789	0.6817	0.9291	0.9576	0.0411	68.66
rs116479391	1	146792659	C	T	2	0.03946	0.7013	0.8613	0.9342	0.0497	74.03		1:146792659:C:T	T	C	0.2493	25024		rs116479391	22		rs116479391	T	3	0.179	0.6822	0.9291	0.9576	0.041	68.69
rs4950306	1	146589420	C	G	2	0.03947	0.08896	0.8678	0.8742	0.2871	11.74		1:146589420:C:G	G	C	0.2907	25028		rs4950306	15		rs4950306	G	3	0.05626	0.05626	0.9041	0.9041	0.3692	0
rs185219867	1	146747965	C	T	2	0.03948	0.03948	1.6315	1.6315	0.4043	0		1:146747965:C:T	T	C	0.008556	24078		rs185219867	21		rs185219867	T	2	0.03948	0.03948	1.6315	1.6315	0.4043	0
rs4950304	1	146588267	C	T	2	0.03979	0.08521	0.868	0.874	0.2894	10.9		1:146588267:C:T	T	C	0.2909	25046		rs4950304	15		rs4950304	T	3	0.05842	0.05961	0.9049	0.905	0.366	0.51
rs72692975	1	146805238	G	A	2	0.03979	0.6965	0.8614	0.9336	0.0513	73.67		1:146805238:G:A	A	G	0.2489	24982		rs72692975	22		rs72692975	A	3	0.1775	0.6748	0.9289	0.9569	0.0428	68.26
rs7551565	1	146953264	T	C	2	0.03994	0.03994	0.8299	0.8299	0.417	0		1:146953264:T:C	C	T	0.1443	24974		rs7551565	25		rs7551565	C	3	0.04748	0.04748	0.8591	0.8591	0.5586	0
rs111640169	1	146801833	A	G	2	0.03995	0.6967	0.8615	0.9336	0.0514	73.65		1:146801833:A:G	G	A	0.2489	24984		rs111640169	22		rs111640169	G	3	0.1779	0.675	0.9289	0.9569	0.043	68.23
rs112181306	1	146800654	T	C	2	0.03995	0.6967	0.8615	0.9336	0.0514	73.65		1:146800654:T:C	C	T	0.2489	24984		rs112181306	22		rs112181306	C	3	0.1779	0.675	0.9289	0.9569	0.043	68.23
rs112895419	1	146801046	C	T	2	0.03995	0.6967	0.8615	0.9336	0.0514	73.65		1:146801046:C:T	T	C	0.2489	24984		rs112895419	22		rs112895419	T	3	0.1779	0.675	0.9289	0.9569	0.043	68.23
rs113399169	1	146799262	G	T	2	0.03995	0.6966	0.8615	0.9336	0.0514	73.65		1:146799262:G:T	T	G	0.2489	24984		rs113399169	22		rs113399169	T	3	0.1754	0.671	0.9285	0.9565	0.0436	68.09
rs72692963	1	146802821	G	C	2	0.03995	0.6967	0.8615	0.9336	0.0514	73.65		1:146802821:G:C	C	G	0.2489	24984		rs72692963	22		rs72692963	C	3	0.1779	0.675	0.9289	0.9569	0.043	68.23
rs72692965	1	146803815	C	T	2	0.03995	0.6967	0.8615	0.9336	0.0514	73.65		1:146803815:C:T	T	C	0.2489	24984		rs72692965	22		rs72692965	T	3	0.1779	0.675	0.9289	0.9569	0.043	68.23
rs72692968	1	146804615	G	A	2	0.03995	0.6967	0.8615	0.9336	0.0514	73.65		1:146804615:G:A	A	G	0.2489	24984		rs72692968	22		rs72692968	A	3	0.1779	0.675	0.9289	0.9569	0.043	68.23
rs72692970	1	146804618	C	T	2	0.03995	0.6966	0.8615	0.9336	0.0514	73.65		1:146804618:C:T	T	C	0.2489	24984		rs72692970	22		rs72692970	T	3	0.1779	0.675	0.9289	0.9569	0.043	68.23
rs72692971	1	146804820	T	C	2	0.03995	0.6967	0.8615	0.9336	0.0514	73.65		1:146804820:T:C	C	T	0.2489	24984		rs72692971	22		rs72692971	C	3	0.1779	0.675	0.9289	0.9569	0.043	68.23
rs80070044	1	146801969	G	A	2	0.03995	0.6967	0.8615	0.9336	0.0514	73.65		1:146801969:G:A	A	G	0.2489	24984		rs80070044	22		rs80070044	A	3	0.1779	0.675	0.9289	0.9569	0.043	68.23
rs72692973	1	146805013	A	G	2	0.04008	0.6967	0.8616	0.9337	0.0515	73.63		1:146805013:A:G	G	A	0.2489	24984		rs72692973	22		rs72692973	G	3	0.1782	0.675	0.929	0.957	0.0431	68.2
rs79220908	1	146657213	T	G	2	0.04014	0.04014	0.7142	0.7142	0.8705	0		1:146657213:T:G	G	T	0.04656	24680		rs79220908	19		rs79220908	G	3	0.01393	0.01393	0.7065	0.7065	0.9785	0
rs56151278	1	146589003	T	C	2	0.04029	0.08423	0.8683	0.8741	0.2904	10.54		1:146589003:T:C	C	T	0.2908	25046		rs56151278	15		rs56151278	C	3	0.05707	0.05707	0.9044	0.9044	0.374	0
rs61838951	1	146587663	T	C	2	0.04037	0.08615	0.8684	0.8743	0.2894	10.89		1:146587663:T:C	C	T	0.2908	25046		rs61838951	15		rs61838951	C	3	0.05404	0.05404	0.9032	0.9032	0.3835	0
rs56198825	1	146588793	G	C	2	0.04042	0.08493	0.8684	0.8742	0.2901	10.64		1:146588793:G:C	C	G	0.2905	25022		rs56198825	15		rs56198825	C	3	0.0583	0.0583	0.9048	0.9048	0.3707	0
rs17160254	1	146964433	T	C	2	0.04054	0.04054	0.8411	0.8411	0.7528	0		1:146964433:T:C	C	T	0.1703	24944		rs17160254	27		rs17160254	C	3	0.2614	0.471	0.9261	0.9278	0.1449	48.23
rs61838369	1	146964465	G	C	2	0.04058	0.04058	0.8411	0.8411	0.7535	0		1:146964465:G:C	C	G	0.1703	24944		rs61838369	27		rs61838369	C	3	0.2431	0.4398	0.9232	0.9253	0.1625	44.97
rs61838368	1	146963986	C	T	2	0.04061	0.04061	0.8411	0.8411	0.7444	0		1:146963986:C:T	T	C	0.1703	24950		rs61838368	25		rs61838368	T	3	0.2616	0.4705	0.9261	0.9277	0.1445	48.31
rs146426857	1	146712341	G	A	2	0.04069	0.04069	1.628	1.628	0.4182	0		1:146712341:G:A	A	G	0.008601	24066		rs146426857	21		rs146426857	A	2	0.04069	0.04069	1.628	1.628	0.4182	0
rs34177207	1	146943343	C	T	2	0.0408	0.0408	0.8287	0.8287	0.5334	0		1:146943343:C:T	T	C	0.1428	24586		rs34177207	25		rs34177207	T	3	0.08044	0.08044	0.8898	0.8898	0.4359	0
rs1874422	1	146964543	A	G	2	0.04085	0.04085	0.8413	0.8413	0.7513	0		1:146964543:A:G	G	A	0.1704	24946		rs1874422	27		rs1874422	G	3	0.2625	0.4715	0.9262	0.928	0.1453	48.15
rs6593806	1	147213538	T	A	2	0.04129	0.7144	1.1558	1.0641	0.082	66.95		1:147213538:T:A	T	A	0.2239	24908		rs6593806	49		rs6593806	T	3	0.1924	0.7997	1.0779	1.0283	0.0536	65.83
rs7542951	1	146812058	C	T	2	0.04129	0.6963	0.8613	0.9332	0.0508	73.79		1:146812058:C:T	T	C	0.2474	24938		rs7542951	22		rs7542951	T	3	0.1687	0.6515	0.9271	0.9541	0.0464	67.43
rs79835674	1	147309988	G	T	2	0.04138	0.04138	0.7078	0.7078	0.6903	0		1:147309988:G:T	T	G	0.04034	24692		rs79835674	54		rs79835674	T	3	0.4574	0.519	0.9138	0.8725	0.0898	58.51
rs12088839	1	146481452	C	A	2	0.04177	0.04177	1.2831	1.2831	0.5387	0		1:146481452:C:A	A	C	0.08236	9252		rs12088839	7		rs12088839	A	2	0.04177	0.04177	1.2831	1.2831	0.5387	0
rs10900375	1	146494246	C	T	2	0.04194	0.04194	1.2831	1.2831	0.51	0		1:146494246:C:T	T	C	0.08207	9212		rs10900375	7		rs10900375	T	2	0.04194	0.04194	1.2831	1.2831	0.51	0
rs72692980	1	146809568	A	G	2	0.04217	0.695	0.8619	0.9332	0.0517	73.57		1:146809568:A:G	G	A	0.2474	24938		rs72692980	22		rs72692980	G	3	0.1731	0.6545	0.9278	0.9546	0.0469	67.31
rs144473263	1	146813272	T	C	2	0.04226	0.04226	1.68	1.68	0.7665	0		1:146813272:T:C	C	T	0.007477	24474		rs144473263	21		rs144473263	C	2	0.04226	0.04226	1.68	1.68	0.7665	0
rs6593736	1	146576167	C	T	2	0.04246	0.04246	0.8237	0.8237	0.4485	0		1:146576167:C:T	T	C	0.1316	24960		rs6593736	15		rs6593736	T	3	0.3188	0.5429	0.9317	0.9341	0.1179	53.23
rs72706473	1	146623600	T	C	2	0.04273	0.1309	0.824	0.8375	0.2637	19.94		1:146623600:T:C	C	T	0.1303	25004		rs72706473	15		rs72706473	C	3	0.1314	0.2794	0.8986	0.9044	0.2145	35.05
rs11585464	1	146568064	A	G	2	0.04281	0.04281	1.4832	1.4832	0.4694	0		1:146568064:A:G	G	A	0.01312	17534		rs11585464	NA 2		rs11585464	G	2	0.04281	0.04281	1.4832	1.4832	0.4695	0
rs2003276	1	146572509	C	T	2	0.04281	0.04281	0.824	0.824	0.4509	0		1:146572509:C:T	T	C	0.1316	24960		rs2003276	15		rs2003276	T	3	0.3041	0.5237	0.9295	0.9322	0.1271	51.53
rs12042249	1	146573150	C	T	2	0.04282	0.04282	0.824	0.824	0.451	0		1:146573150:C:T	T	C	0.1316	24960		rs12042249	15		rs12042249	T	3	0.3041	0.5237	0.9296	0.9322	0.1271	51.53
rs58616672	1	146574897	G	T	2	0.04282	0.04282	0.824	0.824	0.451	0		1:146574897:G:T	T	G	0.1316	24960		rs58616672	15		rs58616672	T	3	0.3041	0.5237	0.9296	0.9322	0.1271	51.53
rs4950380	1	146637603	A	T	2	0.04285	0.818	0.8823	0.9617	0.035	77.5		1:146637603:A:T	T	A	0.4362	24550		rs4950380	15		rs4950380	T	3	0.1636	0.7323	0.9367	0.9685	0.0359	69.94
rs115258220	1	147315743	A	T	2	0.04286	0.04348	1.7079	1.7092	0.3158	0.62		1:147315743:A:T	T	A	0.005048	24368		rs115258220	39		rs115258220	T	2	0.04286	0.04348	1.7079	1.7092	0.3158	0.62
rs112943834	1	146875087	C	T	2	0.04298	0.04298	0.8549	0.8549	0.4376	0		1:146875087:C:T	T	C	0.2101	24398		rs112943834	24		rs112943834	T	3	0.258	0.4728	0.9363	0.9403	0.1523	46.86
rs1822307	1	146570427	G	A	2	0.043	0.043	0.8241	0.8241	0.4519	0		1:146570427:G:A	A	G	0.1315	24956		rs1822307	15		rs1822307	A	3	0.3019	0.52	0.9292	0.9319	0.1291	51.16
rs11240119	1	147225972	G	T	2	0.04306	0.3197	1.1306	1.0999	0.1996	39.21		1:147225972:G:T	G	T	0.42	25026		rs11240119	49		rs11240119	G	3	0.2471	0.6258	1.0553	1.039	0.0919	58.11
rs4950429	1	146871957	A	T	2	0.0434	0.0434	0.8551	0.8551	0.4384	0		1:146871957:A:T	T	A	0.2101	24402		rs4950429	24		rs4950429	T	3	0.2778	0.4968	0.9391	0.9425	0.1417	48.82
rs1353430	1	147297645	C	A	2	0.04344	0.1423	1.5168	1.6217	0.1309	56.18		1:147297645:C:A	A	C	0.01425	24494		rs1353430	39		rs1353430	A	2	0.04344	0.1423	1.5168	1.6217	0.1309	56.18
rs59498179	1	146872147	T	C	2	0.04349	0.04349	0.8552	0.8552	0.4378	0		1:146872147:T:C	C	T	0.2101	24398		rs59498179	24		rs59498179	C	3	0.2781	0.4971	0.9392	0.9426	0.1417	48.82
rs147375941	1	146803078	G	A	2	0.04352	0.04352	1.6155	1.6155	0.354	0		1:146803078:G:A	A	G	0.008589	24100		rs147375941	21		rs147375941	A	2	0.04352	0.04352	1.6155	1.6155	0.354	0
rs115274755	1	147279866	G	A	2	0.04362	0.04362	0.7125	0.7125	0.677	0		1:147279866:G:A	A	G	0.04105	24752		rs115274755	54		rs115274755	A	3	0.3659	0.4466	0.897	0.8657	0.1338	50.29
rs76327000	1	146638960	T	C	2	0.04383	0.04383	1.5412	1.5412	0.6214	0		1:146638960:T:C	C	T	0.00875	23086		rs76327000	20		rs76327000	C	2	0.04383	0.04383	1.5412	1.5412	0.6214	0
rs4950477	1	147195997	C	T	2	0.04406	0.06258	1.1295	1.1267	0.306	4.58		1:147195997:C:T	C	T	0.4304	24898		rs4950477	47		rs4950477	C	3	0.2044	0.4686	1.061	1.0507	0.1581	45.78
rs4950438	1	146486443	A	G	2	0.04407	0.04407	1.2798	1.2798	0.5238	0		1:146486443:A:G	G	A	0.08241	9234		rs4950438	7		rs4950438	G	2	0.04407	0.04407	1.2798	1.2798	0.5238	0
rs72691090	1	146769569	T	C	2	0.04419	0.7469	0.8646	0.9424	0.0416	75.9		1:146769569:T:C	C	T	0.2519	24904		rs72691090	22		rs72691090	C	3	0.227	0.7605	0.9364	0.9671	0.0309	71.24
rs510253	1	146518596	T	C	2	0.04468	0.04468	0.8675	0.8675	0.7955	0		1:146518596:T:C	C	T	0.2644	24754		rs510253	43		rs510253	C	3	0.6729	0.8182	0.9773	0.9747	0.0306	71.33
rs2353981	1	146840080	G	A	2	0.04473	0.04473	0.873	0.873	0.9687	0		1:146840080:G:A	G	A	0.3116	24996		rs2353981	24		rs2353981	G	3	0.1504	0.1504	0.9292	0.9292	0.3725	0
rs2015856	1	146695747	G	A	2	0.04531	0.04531	0.829	0.829	0.4333	0		1:146695747:G:A	A	G	0.1357	25042		rs2015856	51		rs2015856	A	3	0.1482	0.2256	0.9041	0.9059	0.2816	21.09
rs2353	1	147222372	A	G	2	0.04559	0.706	1.1518	1.0643	0.0886	65.51		1:147222372:A:G	A	G	0.2244	25052		rs2353	49		rs2353	A	3	0.2024	0.7954	1.076	1.0282	0.0599	64.48
rs557228	1	146516341	T	G	2	0.04564	0.04564	0.8682	0.8682	0.7959	0		1:146516341:T:G	G	T	0.265	24800		rs557228	11		rs557228	G	3	0.668	0.8157	0.977	0.9746	0.0323	70.87
rs72704277	1	145740514	T	C	2	0.04592	0.04592	0.728	0.728	0.7137	0		1:145740514:T:C	C	T	0.02908	21358		rs72704277	2		rs72704277	C	2	0.04592	0.04592	0.728	0.728	0.7137	0
rs525913	1	146515073	G	A	2	0.04628	0.04628	0.8685	0.8685	0.7938	0		1:146515073:G:A	A	G	0.2649	24796		rs525913	11		rs525913	A	3	0.6712	0.8178	0.9772	0.9749	0.0326	70.79
rs12032789	1	147220045	C	A	2	0.04631	0.709	1.1514	1.0638	0.086	66.08		1:147220045:C:A	A	C	0.2244	25048		rs12032789	49		rs12032789	A	3	0.2101	0.8086	1.0747	1.0266	0.0567	65.16
rs11239954	1	146717699	C	T	2	0.04642	0.6784	0.8679	0.9341	0.0656	70.49		1:146717699:C:T	T	C	0.2581	25054		rs11239954	14		rs11239954	T	3	0.2001	0.6715	0.9335	0.9588	0.0543	65.68
rs10793657	1	146761571	C	G	2	0.0465	0.8004	0.8715	0.9543	0.0351	77.47		1:146761571:C:G	C	G	0.283	25046		rs10793657	22		rs10793657	C	3	0.4801	0.9969	0.9638	1.0005	0.0091	78.74
rs10793658	1	146761733	G	A	2	0.0465	0.8004	0.8715	0.9543	0.0351	77.47		1:146761733:G:A	G	A	0.283	25046		rs10793658	22		rs10793658	G	3	0.4801	0.9969	0.9638	1.0005	0.0091	78.74
rs10900332	1	146761604	A	C	2	0.0465	0.8004	0.8715	0.9543	0.0351	77.47		1:146761604:A:C	A	C	0.283	25046		rs10900332	22		rs10900332	A	3	0.4801	0.9969	0.9638	1.0005	0.0091	78.74
rs7517324	1	146762064	A	G	2	0.0465	0.8004	0.8715	0.9543	0.0351	77.47		1:146762064:A:G	A	G	0.283	25046		rs7517324	22		rs7517324	A	3	0.4801	0.9969	0.9638	1.0005	0.0091	78.74
rs11239958	1	146719108	G	A	2	0.04684	0.6785	0.868	0.9341	0.0657	70.48		1:146719108:G:A	A	G	0.2581	25054		rs11239958	22		rs11239958	A	3	0.2014	0.6716	0.9337	0.9588	0.0545	65.64
rs76327075	1	146717973	C	T	2	0.04684	0.6785	0.868	0.9341	0.0657	70.48		1:146717973:C:T	T	C	0.2581	25054		rs76327075	22		rs76327075	T	3	0.2014	0.6716	0.9337	0.9588	0.0545	65.64
rs10900333	1	146763089	G	A	2	0.04699	0.8009	0.8718	0.9545	0.0353	77.43		1:146763089:G:A	G	A	0.283	25050		rs10900333	22		rs10900333	G	3	0.4646	0.9934	0.9625	0.999	0.0099	78.34
rs6593756	1	146762284	A	G	2	0.04699	0.8009	0.8718	0.9545	0.0353	77.43		1:146762284:A:G	A	G	0.283	25050		rs6593756	22		rs6593756	A	3	0.4646	0.9934	0.9625	0.999	0.0099	78.34
rs6665597	1	146762865	A	G	2	0.04699	0.8009	0.8718	0.9545	0.0353	77.43		1:146762865:A:G	A	G	0.283	25050		rs6665597	22		rs6665597	A	3	0.4646	0.9934	0.9625	0.999	0.0099	78.34
rs6697022	1	146762635	G	A	2	0.04699	0.8009	0.8718	0.9545	0.0353	77.43		1:146762635:G:A	G	A	0.283	25050		rs6697022	22		rs6697022	G	3	0.4646	0.9934	0.9625	0.999	0.0099	78.34
rs4264042	1	146772584	T	C	2	0.04703	0.8031	0.8718	0.9549	0.0349	77.54		1:146772584:T:C	T	C	0.283	25038		rs4264042	22		rs4264042	T	3	0.4742	0.9999	0.9633	1	0.0094	78.57
rs4326679	1	146772215	T	C	2	0.04703	0.8031	0.8718	0.9549	0.0349	77.54		1:146772215:T:C	T	C	0.283	25038		rs4326679	22		rs4326679	T	3	0.4742	0.9999	0.9633	1	0.0094	78.57
rs13374225	1	147195469	T	C	2	0.0471	0.0471	1.1277	1.1277	0.331	0		1:147195469:T:C	T	C	0.4292	24894		rs13374225	47		rs13374225	T	3	0.2084	0.4477	1.0604	1.0515	0.175	42.62
rs144968185	1	146878086	T	A	2	0.04726	0.04726	0.8573	0.8573	0.4469	0		1:146878086:T:A	A	T	0.2095	24188		rs144968185	24		rs144968185	A	3	0.274	0.4802	0.9383	0.942	0.1593	45.57
rs10793661	1	146763894	A	G	2	0.04729	0.8035	0.872	0.955	0.035	77.51		1:146763894:A:G	A	G	0.283	25052		rs10793661	22		rs10793661	A	3	0.4659	0.9951	0.9626	0.9993	0.0098	78.37
rs3737853	1	146763543	G	A	2	0.04729	0.8035	0.872	0.955	0.035	77.51		1:146763543:G:A	G	A	0.283	25052		rs3737853	22		rs3737853	G	3	0.4659	0.9951	0.9626	0.9993	0.0098	78.37
rs3737854	1	146763415	T	C	2	0.04729	0.8035	0.872	0.955	0.035	77.51		1:146763415:T:C	T	C	0.283	25052		rs3737854	22		rs3737854	T	3	0.4659	0.9951	0.9626	0.9992	0.0098	78.37
rs7526996	1	146764376	T	G	2	0.04729	0.8035	0.872	0.955	0.035	77.51		1:146764376:T:G	T	G	0.283	25052		rs7526996	22		rs7526996	T	3	0.4659	0.9951	0.9626	0.9993	0.0098	78.37
rs7555817	1	146764278	G	C	2	0.04729	0.8035	0.872	0.955	0.035	77.51		1:146764278:G:C	G	C	0.283	25052		rs7555817	22		rs7555817	G	3	0.4659	0.9951	0.9626	0.9993	0.0098	78.37
rs12060046	1	146720934	T	C	2	0.0473	0.6842	0.8682	0.9349	0.0645	70.75		1:146720934:T:C	C	T	0.2581	25054		rs12060046	22		rs12060046	C	3	0.2081	0.6837	0.9346	0.9601	0.0524	66.1
rs4385773	1	146772382	A	G	2	0.04734	0.8034	0.872	0.955	0.035	77.5		1:146772382:A:G	A	G	0.283	25052		rs4385773	22		rs4385773	A	3	0.4754	0.9997	0.9634	1.0001	0.0095	78.54
rs7519022	1	146772039	G	T	2	0.04734	0.8034	0.872	0.955	0.035	77.5		1:146772039:G:T	G	T	0.283	25052		rs7519022	22		rs7519022	G	3	0.4754	0.9997	0.9634	1.0001	0.0095	78.54
rs7528091	1	146772080	C	T	2	0.04734	0.8034	0.872	0.955	0.035	77.5		1:146772080:C:T	C	T	0.283	25052		rs7528091	22		rs7528091	C	3	0.4754	0.9997	0.9634	1.0001	0.0095	78.54
rs10736837	1	146768907	T	A	2	0.04735	0.8034	0.872	0.955	0.035	77.5		1:146768907:T:A	T	A	0.283	25052		rs10736837	22		rs10736837	T	3	0.4754	0.9996	0.9634	1.0001	0.0095	78.53
rs3737849	1	146767494	C	G	2	0.04735	0.8035	0.872	0.955	0.035	77.51		1:146767494:C:G	C	G	0.283	25052		rs3737849	22		rs3737849	C	3	0.4754	0.9996	0.9634	1.0001	0.0095	78.54
rs3737850	1	146767486	T	C	2	0.04735	0.8035	0.872	0.955	0.035	77.51		1:146767486:T:C	T	C	0.283	25052		rs3737850	22		rs3737850	T	3	0.4754	0.9996	0.9634	1.0001	0.0095	78.54
rs6537	1	146767320	A	G	2	0.04735	0.8035	0.872	0.955	0.035	77.51		1:146767320:A:G	A	G	0.283	25052		rs6537	22		rs6537	A	3	0.4754	0.9996	0.9634	1.0001	0.0095	78.54
rs1932981	1	146774147	T	C	2	0.04736	0.8033	0.872	0.955	0.035	77.49		1:146774147:T:C	T	C	0.283	25052		rs1932981	22		rs1932981	T	3	0.4755	0.9997	0.9634	1.0001	0.0095	78.53
rs6659630	1	146767853	C	T	2	0.04736	0.8034	0.872	0.955	0.035	77.5		1:146767853:C:T	C	T	0.283	25052		rs6659630	22		rs6659630	C	3	0.4755	0.9996	0.9634	1.0001	0.0095	78.53
rs10900336	1	146775199	C	T	2	0.04738	0.8034	0.872	0.955	0.035	77.5		1:146775199:C:T	C	T	0.283	25052		rs10900336	22		rs10900336	C	3	0.4756	0.9996	0.9634	1.0001	0.0095	78.53
rs11239971	1	146774940	C	A	2	0.04738	0.8034	0.872	0.955	0.035	77.5		1:146774940:C:A	C	A	0.283	25052		rs11239971	22		rs11239971	C	3	0.4756	0.9996	0.9634	1.0001	0.0095	78.53
rs1932980	1	146774082	G	A	2	0.04738	0.8034	0.872	0.955	0.035	77.5		1:146774082:G:A	G	A	0.283	25052		rs1932980	22		rs1932980	G	3	0.4756	0.9996	0.9634	1.0001	0.0095	78.53
rs4518968	1	146773157	G	A	2	0.04738	0.8034	0.872	0.955	0.035	77.5		1:146773157:G:A	G	A	0.283	25052		rs4518968	22		rs4518968	G	3	0.4756	0.9996	0.9634	1.0001	0.0095	78.53
rs6593767	1	146774431	G	C	2	0.04738	0.8034	0.872	0.955	0.035	77.5		1:146774431:G:C	G	C	0.283	25052		rs6593767	22		rs6593767	G	3	0.4756	0.9996	0.9634	1.0001	0.0095	78.53
rs6674987	1	146775763	G	A	2	0.04738	0.8034	0.872	0.955	0.035	77.5		1:146775763:G:A	G	A	0.283	25052		rs6674987	22		rs6674987	G	3	0.4756	0.9996	0.9634	1.0001	0.0095	78.53
rs6692355	1	146776258	A	T	2	0.04738	0.8034	0.872	0.955	0.035	77.5		1:146776258:A:T	A	T	0.283	25052		rs6692355	22		rs6692355	A	3	0.4756	0.9996	0.9634	1.0001	0.0095	78.53
rs6692453	1	146775692	T	C	2	0.04738	0.8034	0.872	0.955	0.035	77.5		1:146775692:T:C	T	C	0.283	25052		rs6692453	22		rs6692453	T	3	0.4756	0.9996	0.9634	1.0001	0.0095	78.53
rs7528700	1	146769793	T	A	2	0.04738	0.8034	0.872	0.955	0.035	77.5		1:146769793:T:A	T	A	0.283	25052		rs7528700	22		rs7528700	T	3	0.4756	0.9996	0.9634	1.0001	0.0095	78.53
rs7544598	1	146774766	T	C	2	0.04738	0.8034	0.872	0.955	0.035	77.5		1:146774766:T:C	T	C	0.283	25052		rs7544598	22		rs7544598	T	3	0.4755	0.9996	0.9634	1.0001	0.0095	78.53
rs11239970	1	146771488	G	C	2	0.04739	0.8035	0.872	0.955	0.035	77.5		1:146771488:G:C	G	C	0.283	25052		rs11239970	22		rs11239970	G	3	0.4756	0.9996	0.9634	1.0001	0.0095	78.53
rs6593758	1	146770284	A	G	2	0.04739	0.8035	0.872	0.955	0.035	77.5		1:146770284:A:G	A	G	0.283	25052		rs6593758	22		rs6593758	A	3	0.4756	0.9996	0.9634	1.0001	0.0095	78.53
rs6593760	1	146770333	T	C	2	0.04739	0.8035	0.872	0.955	0.035	77.5		1:146770333:T:C	T	C	0.283	25052		rs6593760	22		rs6593760	T	3	0.4756	0.9996	0.9634	1.0001	0.0095	78.53
rs6593761	1	146770608	G	A	2	0.04739	0.8035	0.872	0.955	0.035	77.5		1:146770608:G:A	G	A	0.283	25052		rs6593761	22		rs6593761	G	3	0.4756	0.9996	0.9634	1.0001	0.0095	78.53
rs6593762	1	146770657	C	T	2	0.04739	0.8035	0.872	0.955	0.035	77.5		1:146770657:C:T	C	T	0.283	25052		rs6593762	22		rs6593762	C	3	0.4756	0.9996	0.9634	1.0001	0.0095	78.53
rs6593763	1	146770971	T	C	2	0.04739	0.8035	0.872	0.955	0.035	77.5		1:146770971:T:C	T	C	0.283	25052		rs6593763	22		rs6593763	T	3	0.4756	0.9996	0.9634	1.0001	0.0095	78.53
rs6593764	1	146773631	G	C	2	0.04739	0.8035	0.872	0.955	0.035	77.5		1:146773631:G:C	G	C	0.283	25052		rs6593764	22		rs6593764	G	3	0.4756	0.9995	0.9634	1.0001	0.0095	78.53
rs6660985	1	146771416	G	A	2	0.04739	0.8035	0.872	0.955	0.035	77.5		1:146771416:G:A	G	A	0.283	25052		rs6660985	22		rs6660985	G	3	0.4756	0.9996	0.9634	1.0001	0.0095	78.53
rs6678317	1	146771257	T	C	2	0.04739	0.8035	0.872	0.955	0.035	77.5		1:146771257:T:C	T	C	0.283	25052		rs6678317	22		rs6678317	T	3	0.4756	0.9996	0.9634	1.0001	0.0095	78.53
rs145259661	1	146876689	G	A	2	0.04741	0.04741	0.8574	0.8574	0.4457	0		1:146876689:G:A	A	G	0.2095	24190		rs145259661	24		rs145259661	A	3	0.2744	0.4808	0.9383	0.9421	0.1593	45.57
rs6593765	1	146773645	G	T	2	0.04742	0.8035	0.872	0.955	0.035	77.5		1:146773645:G:T	G	T	0.283	25052		rs6593765	22		rs6593765	G	3	0.4758	0.9995	0.9634	1.0001	0.0095	78.53
rs6677762	1	146775948	G	A	2	0.04751	0.8031	0.8721	0.955	0.0352	77.46		1:146775948:G:A	G	A	0.283	25050		rs6677762	22		rs6677762	G	3	0.4761	0.9996	0.9634	1.0001	0.0095	78.51
rs2210954	1	146777742	A	C	2	0.04776	0.807	0.8722	0.9557	0.0344	77.65		1:146777742:A:C	A	C	0.283	25052		rs2210954	22		rs2210954	A	3	0.4771	0.9974	0.9635	1.0004	0.0094	78.58
rs6593769	1	146780305	C	T	2	0.04776	0.807	0.8722	0.9557	0.0344	77.65		1:146780305:C:T	C	T	0.283	25052		rs6593769	22		rs6593769	C	3	0.4771	0.9974	0.9635	1.0004	0.0094	78.58
rs6689252	1	146584020	G	A	2	0.04779	0.05406	0.8282	0.8293	0.3129	1.82		1:146584020:G:A	A	G	0.1318	25014		rs6689252	15		rs6689252	A	3	0.3468	0.6103	0.9356	0.9422	0.0966	57.22
rs1816802	1	146650058	T	C	2	0.04784	0.04784	0.8309	0.8309	0.4462	0		1:146650058:T:C	C	T	0.1356	25042		rs1816802	15		rs1816802	C	3	0.1274	0.1537	0.8988	0.8996	0.3367	8.13
rs4284292	1	146768105	T	G	2	0.04814	0.805	0.8724	0.9554	0.0351	77.48		1:146768105:T:G	T	G	0.2827	25030		rs4284292	22		rs4284292	T	3	0.4788	0.9981	0.9637	1.0003	0.0096	78.48
rs4997316	1	147192427	T	G	2	0.04824	0.662	1.1334	1.0634	0.0957	63.97		1:147192427:T:G	G	T	0.3317	24830		rs4997316	46		rs4997316	G	3	0.3128	0.833	1.0505	1.0204	0.0428	68.28
rs4411176	1	146786640	A	C	2	0.04837	0.8083	0.8725	0.9559	0.0343	77.67		1:146786640:A:C	A	C	0.2827	25016		rs4411176	22		rs4411176	A	3	0.4762	0.999	0.9634	1.0002	0.0096	78.47
rs10900343	1	146784867	C	T	2	0.0484	0.8072	0.8725	0.9557	0.0347	77.59		1:146784867:C:T	C	T	0.2828	25024		rs10900343	22		rs10900343	C	3	0.4665	0.9952	0.9627	0.9993	0.0101	78.25
rs10751409	1	146787651	T	A	2	0.04841	0.8173	0.8723	0.9574	0.0323	78.18		1:146787651:T:A	T	A	0.2819	24966		rs10751409	22		rs10751409	T	3	0.4907	0.9868	0.9646	1.0021	0.0086	78.96
rs4415628	1	146786641	G	T	2	0.04841	0.8083	0.8725	0.9559	0.0344	77.66		1:146786641:G:T	G	T	0.2826	25014		rs4415628	22		rs4415628	G	3	0.4764	0.999	0.9635	1.0002	0.0096	78.47
rs10751410	1	146787655	G	A	2	0.04855	0.8176	0.8724	0.9575	0.0323	78.17		1:146787655:G:A	G	A	0.2822	24986		rs10751410	22		rs10751410	G	3	0.491	0.9864	0.9646	1.0021	0.0086	78.95
rs58671552	1	146881266	G	A	2	0.04856	0.04856	0.858	0.858	0.431	0		1:146881266:G:A	A	G	0.2094	24184		rs58671552	24		rs58671552	A	3	0.2846	0.4985	0.9396	0.9437	0.1535	46.64
rs945743	1	146785210	T	C	2	0.04856	0.8063	0.8726	0.9556	0.035	77.5		1:146785210:T:C	T	C	0.2828	25024		rs945743	22		rs945743	T	3	0.4672	0.9949	0.9627	0.9992	0.0102	78.2
rs61811737	1	147191954	C	T	2	0.04889	0.04889	1.2544	1.2544	0.7148	0		1:147191954:C:T	T	C	0.06218	24928		rs61811737	46		rs61811737	T	3	0.7059	0.6078	1.0309	1.0813	0.0537	65.81
rs11810292	1	147197083	G	C	2	0.04891	0.04891	1.2599	1.2599	0.5202	0		1:147197083:G:C	C	G	0.05951	24936		rs11810292	47		rs11810292	C	3	0.6919	0.5568	1.0328	1.0953	0.051	66.4
rs77101554	1	146781424	G	C	2	0.04895	0.808	0.8728	0.956	0.0348	77.55		1:146781424:G:C	G	C	0.2828	25028		rs77101554	22		rs77101554	G	2	0.04895	0.808	0.8728	0.956	0.0348	77.55
rs10793669	1	146784245	A	G	2	0.04896	0.8079	0.8728	0.956	0.0348	77.55		1:146784245:A:G	A	G	0.2828	25028		rs10793669	22		rs10793669	A	3	0.4687	0.9961	0.9628	0.9994	0.0102	78.2
rs10793670	1	146784253	G	T	2	0.04896	0.8079	0.8728	0.956	0.0348	77.55		1:146784253:G:T	G	T	0.2828	25028		rs10793670	22		rs10793670	G	3	0.4687	0.9961	0.9628	0.9994	0.0102	78.2
rs10793672	1	146784449	G	A	2	0.04896	0.8079	0.8728	0.956	0.0348	77.55		1:146784449:G:A	G	A	0.2828	25028		rs10793672	22		rs10793672	G	3	0.4687	0.9961	0.9628	0.9994	0.0102	78.2
rs10793673	1	146784669	A	C	2	0.04896	0.8079	0.8728	0.956	0.0348	77.55		1:146784669:A:C	A	C	0.2828	25028		rs10793673	22		rs10793673	A	3	0.4687	0.9961	0.9628	0.9994	0.0102	78.2
rs10793674	1	146785023	C	A	2	0.04896	0.8079	0.8728	0.956	0.0348	77.55		1:146785023:C:A	C	A	0.2828	25028		rs10793674	22		rs10793674	C	3	0.4687	0.9961	0.9628	0.9994	0.0102	78.2
rs7553751	1	146783426	T	A	2	0.04896	0.8079	0.8728	0.956	0.0348	77.55		1:146783426:T:A	T	A	0.2828	25028		rs7553751	22		rs7553751	T	3	0.4687	0.9961	0.9628	0.9994	0.0102	78.2
rs945744	1	146785373	C	T	2	0.04896	0.8079	0.8728	0.956	0.0348	77.55		1:146785373:C:T	C	T	0.2828	25028		rs945744	22		rs945744	C	3	0.4687	0.9961	0.9628	0.9994	0.0102	78.2
rs10900342	1	146782289	G	C	2	0.04897	0.808	0.8728	0.956	0.0348	77.55		1:146782289:G:C	G	C	0.2828	25028		rs10900342	22		rs10900342	G	3	0.4687	0.9962	0.9628	0.9994	0.0102	78.2
rs80285549	1	146781866	G	A	2	0.04897	0.808	0.8728	0.956	0.0348	77.55		1:146781866:G:A	G	A	0.2828	25028		rs80285549	22		rs80285549	G	2	0.04897	0.808	0.8728	0.956	0.0348	77.55
rs9729707	1	146784005	C	A	2	0.04897	0.808	0.8728	0.956	0.0348	77.55		1:146784005:C:A	C	A	0.2828	25028		rs9729707	22		rs9729707	C	3	0.4688	0.9962	0.9628	0.9994	0.0102	78.2
rs4950339	1	147196727	G	A	2	0.0492	0.0492	1.1265	1.1265	0.3354	0		1:147196727:G:A	G	A	0.4294	24898		rs4950339	47		rs4950339	G	3	0.2178	0.4568	1.0592	1.0504	0.1759	42.45
rs10751407	1	146782460	G	A	2	0.04925	0.8083	0.873	0.9561	0.0349	77.53		1:146782460:G:A	G	A	0.2828	25030		rs10751407	22		rs10751407	G	3	0.4699	0.9966	0.9629	0.9995	0.0102	78.18
rs11576209	1	147197093	A	G	2	0.04938	0.04938	1.1264	1.1264	0.3374	0		1:147197093:A:G	A	G	0.4293	24870		rs11576209	47		rs11576209	A	3	0.2209	0.4612	1.0588	1.05	0.1746	42.7
rs2352866	1	147213298	T	C	2	0.04938	0.04938	0.682	0.682	0.5493	0		1:147213298:T:C	C	T	0.03167	25040		rs2352866	53		rs2352866	C	3	0.1559	0.1895	0.8077	0.8065	0.3275	10.42
rs4950340	1	147196934	C	A	2	0.04943	0.04943	1.1264	1.1264	0.3354	0		1:147196934:C:A	C	A	0.4295	24882		rs4950340	47		rs4950340	C	3	0.2184	0.457	1.0591	1.0503	0.1763	42.39
rs112793841	1	146780915	C	T	2	0.04953	0.8085	0.8731	0.9561	0.035	77.5		1:146780915:C:T	C	T	0.2827	25016		rs112793841	22		rs112793841	C	2	0.04953	0.8085	0.8731	0.9561	0.035	77.5

## Sheet: SD7. Brain xQTL Genetic SNPs
Supplementary Data 7. Brain meQTLs and eQTLs for all available SNPs associating with PPMS in the SWE and META (SWE + ITA) (GTEx and xQTL serve databases).
A linear regression model with a Bonferroni-corrected or FDR adjusted threshold of 0.05 used for the statistical tests.
meQTL (xQTL serve - brain, Ng et al., 2017)														eQTL (GTEx - nervous tissues)											eQTL (xQTL serve - brain)
LD block (META)	LD block (SWE)	rsID	chr	pos	A1	A2	CpG	CpGpos	beta	se	t	p		LD block (META)	LD block (SWE)	Gencode Id	Gene Symbol	Variant Id	Query	rsid	P-Value	NES	Tissue		LD block (META)	LD block (SWE)	rsID	chr	pos	A1	A2	ENSG	geneSym	TSS	beta	se	t	p
NA	11	rs594655	1	146515076	T	G	cg02487331	146550467	0.731314	0.0293232	24.9398	5.78e-92		1	5	ENSG00000272419.6	RP11-403I13.8	chr1:145730160	rs900347	rs1298954	0.000435459	0.158874	Nerve - Tibial		6	NA	rs4950310	1	146659964	A	G	ENSG00000131778	CHD1L	146714304	-0.124053	0.0189337	-6.55196	1.34257e-10
NA	43	rs511131	1	146518713	A	T	cg02487331	146550467	0.717946	0.0299276	23.9894	3.66e-87		1	5	ENSG00000265491.4	RNF115	chr1:145726727	rs900347	rs900347	0.000258056	-0.0912859	Nerve - Tibial		NA	15	rs72706473	1	146623600	C	T	ENSG00000131791	PRKAB2	146644129	-0.124308	0.019126	-6.49941	1.85743e-10
NA	43	rs590354	1	146520738	G	A	cg02487331	146550467	0.716353	0.0299981	23.8799	1.31e-86		1	5	ENSG00000272419.6	RP11-403I13.8	chr1:145726727	rs900347	rs900347	0.000120011	0.173139	Nerve - Tibial		7	NA	rs145465008	1	146630173	C	A	ENSG00000131778	CHD1L	146714304	-0.230036	0.035494	-6.48098	2.08036e-10
NA	10	rs10900385	1	146501728	G	A	cg02487331	146550467	0.692231	0.0310273	22.3104	1.14e-78		1	5	ENSG00000162825.16	NBPF20	chr1:145730160	rs900347	rs1298954	6.66464e-05	0.313297	Brain - Nucleus accumbens		NA	51	rs2015856	1	146695747	A	G	ENSG00000131791	PRKAB2	146644129	-0.120714	0.018882	-6.39307	3.5596e-10
NA	11	rs594655	1	146515076	T	G	cg03526459	146549940	0.680903	0.0314872	21.6248	3.32e-75		1	5	ENSG00000186364.11	NUDT17	chr1:145730160	rs900347	rs1298954	4.86328e-05	-0.172226	Nerve - Tibial		NA	15	rs7532904	1	146608751	A	C	ENSG00000131791	PRKAB2	146644129	-0.120653	0.0188827	-6.38962	3.63498e-10
NA	43	rs511131	1	146518713	A	T	cg03526459	146549940	0.673877	0.0317654	21.2142	3.91e-73		1	5	ENSG00000265491.4	RNF115	chr1:145730160	rs900347	rs1298954	1.87798e-06	-0.118703	Nerve - Tibial		NA	15	rs7526343	1	146608873	C	G	ENSG00000131791	PRKAB2	146644129	-0.120653	0.0188827	-6.38962	3.63498e-10
NA	43	rs590354	1	146520738	G	A	cg03526459	146549940	0.673062	0.0317973	21.1673	6.75e-73		NA	7	ENSG00000244371.2	PFN1P8	chr1:146469122	rs12088839	rs149974764	5.78097e-05	0.463332	Brain - Cerebellum		NA	15	rs7523450	1	146608130	T	G	ENSG00000131791	PRKAB2	146644129	-0.120653	0.0188827	-6.38962	3.63498e-10
NA	11	rs1969869	1	146510112	T	G	cg02487331	146550467	0.667417	0.0320165	20.846	2.8e-71		NA	7	ENSG00000244371.2	PFN1P8	chr1:146469122	rs4950438	rs149974764	5.78097e-05	0.463332	Brain - Cerebellum		NA	15	rs4397700	1	146610792	T	C	ENSG00000131791	PRKAB2	146644129	-0.120653	0.0188827	-6.38962	3.63498e-10
NA	11	rs1969872	1	146510354	T	G	cg02487331	146550467	0.667417	0.0320165	20.846	2.8e-71		NA	8	ENSG00000268043.7	NBPF12	chr1:146321240	rs116355673	rs587620717	1.82579e-05	1.02356	Brain - Cerebellum		NA	15	rs2184875	1	146610310	C	A	ENSG00000131791	PRKAB2	146644129	-0.120653	0.0188827	-6.38962	3.63498e-10
NA	10	rs10900385	1	146501728	G	A	cg03526459	146549940	0.664756	0.0321186	20.6969	1.57e-70		NA	8	ENSG00000268043.7	NBPF12	chr1:146392742	rs116355673	rs376926630	8.79467e-06	0.813055	Brain - Cerebellum		NA	15	rs1561878	1	146590335	A	G	ENSG00000131791	PRKAB2	146644129	-0.120653	0.0188827	-6.38962	3.63498e-10
NA	10	rs11578609	1	146502925	T	C	cg02487331	146550467	0.663223	0.0321772	20.6116	4.22e-70		NA	8	ENSG00000268043.7	NBPF12	chr1:146321240	rs116355673	rs587620717	3.68059e-09	0.541175	Nerve - Tibial		NA	15	rs12028032	1	146596210	G	A	ENSG00000131791	PRKAB2	146644129	-0.120653	0.0188827	-6.38962	3.63498e-10
NA	10	rs11589576	1	146502900	A	G	cg02487331	146550467	0.663223	0.0321772	20.6116	4.22e-70		NA	8	ENSG00000268043.7	NBPF12	chr1:146495897	rs116355673	rs116355673	2.46365e-09	0.474949	Nerve - Tibial		NA	15	rs1816802	1	146650058	C	T	ENSG00000131791	PRKAB2	146644129	-0.120885	0.0189192	-6.38951	3.63729e-10
NA	10	rs11240095	1	146504083	A	T	cg02487331	146550467	0.647503	0.0327636	19.7629	7.58e-66		NA	8	ENSG00000268043.7	NBPF12	chr1:146392742	rs116355673	rs376926630	6.09466e-10	0.444755	Nerve - Tibial		6	NA	rs894471	1	146687913	G	A	ENSG00000131778	CHD1L	146714304	-0.115203	0.0181879	-6.33408	5.08697e-10
NA	12	rs4528168	1	146556326	G	C	cg02487331	146550467	0.627795	0.0334651	18.7597	7.42e-61		2	9	ENSG00000237188.3	RP11-337C18.8	chr1:146501783	rs11800992	rs11800992	6.91196e-05	0.214345	Nerve - Tibial		6	NA	rs894469	1	146672906	C	T	ENSG00000131778	CHD1L	146714304	-0.115203	0.0181879	-6.33408	5.08697e-10
NA	12	rs4950357	1	146556146	T	C	cg02487331	146550467	0.627795	0.0334651	18.7597	7.42e-61		NA	10	ENSG00000131791.7	PRKAB2	chr1:147076437	rs692963	rs60128295	0.000250376	-0.121686	Nerve - Tibial		6	NA	rs7553584	1	146693429	G	A	ENSG00000131778	CHD1L	146714304	-0.115203	0.0181879	-6.33408	5.08697e-10
NA	11	rs1969869	1	146510112	T	G	cg03526459	146549940	0.618325	0.0337894	18.2994	1.39e-58		NA	10	ENSG00000131791.7	PRKAB2	chr1_147076437_T_C_b38	rs692963	rs692963	0.00025	-0.12	Nerve - Tibial		6	NA	rs7537279	1	146673642	A	G	ENSG00000131778	CHD1L	146714304	-0.115203	0.0181879	-6.33408	5.08697e-10
NA	11	rs1969872	1	146510354	T	G	cg03526459	146549940	0.618325	0.0337894	18.2994	1.39e-58		NA	10	ENSG00000237188.3	RP11-337C18.8	chr1:147056959	rs21327	rs60265359	2.65547e-05	0.39565	Brain - Putamen		6	NA	rs7535394	1	146673962	C	T	ENSG00000131778	CHD1L	146714304	-0.115203	0.0181879	-6.33408	5.08697e-10
NA	10	rs636329	1	146542208	T	G	cg02487331	146550467	0.614293	0.0339251	18.1073	1.22e-57		NA	12	ENSG00000131791.7	PRKAB2	chr1_147078144_G_C_b38	rs494122	rs494122	9.6e-06	-0.2	Brain - Cerebellar Hemisphere		6	NA	rs7523812	1	146673489	G	A	ENSG00000131778	CHD1L	146714304	-0.115203	0.0181879	-6.33408	5.08697e-10
NA	10	rs21327	1	146528521	A	G	cg02487331	146550467	0.613736	0.0339437	18.081	1.65e-57		NA	12	ENSG00000131791.7	PRKAB2	chr1_147083022_A_G_b38	rs9663073	rs9663073	9.1e-06	-0.15	Nerve - Tibial		6	NA	rs6703847	1	146669444	G	A	ENSG00000131778	CHD1L	146714304	-0.115203	0.0181879	-6.33408	5.08697e-10
NA	10	rs3011806	1	146535220	T	C	cg02487331	146550467	0.613736	0.0339437	18.081	1.65e-57		NA	12	ENSG00000131791.7	PRKAB2	chr1_147083025_T_C_b38	rs9659068	rs9659068	8.2e-06	-0.15	Nerve - Tibial		6	NA	rs4950385	1	146656292	A	G	ENSG00000131778	CHD1L	146714304	-0.115203	0.0181879	-6.33408	5.08697e-10
NA	10	rs615558	1	146527750	A	G	cg02487331	146550467	0.613736	0.0339437	18.081	1.65e-57		NA	12	ENSG00000131791.7	PRKAB2	chr1_147091073_G_C_b38	rs4492676	rs4492676	8e-06	-0.15	Nerve - Tibial		6	NA	rs2354433	1	146680262	A	G	ENSG00000131778	CHD1L	146714304	-0.115203	0.0181879	-6.33408	5.08697e-10
NA	10	rs646703	1	146535601	A	G	cg02487331	146550467	0.613736	0.0339437	18.081	1.65e-57		NA	12	ENSG00000131791.7	PRKAB2	chr1_147091182_C_A_b38	rs4623760	rs4623760	8e-06	-0.15	Nerve - Tibial		6	NA	rs1890039	1	146681951	T	C	ENSG00000131778	CHD1L	146714304	-0.115203	0.0181879	-6.33408	5.08697e-10
NA	10	rs557929	1	146545301	C	G	cg02487331	146550467	0.612227	0.0339941	18.0098	3.68e-57		NA	12	ENSG00000131791.7	PRKAB2	chr1_147073643_G_A_b38	rs556976	rs556976	6.8e-06	-0.2	Brain - Cerebellum		6	NA	rs1530336	1	146685121	G	A	ENSG00000131778	CHD1L	146714304	-0.115203	0.0181879	-6.33408	5.08697e-10
NA	10	rs692963	1	146547985	T	C	cg02487331	146550467	0.612227	0.0339941	18.0098	3.68e-57		NA	12	ENSG00000131791.7	PRKAB2	chr1_147076261_T_G_b38	rs2477569	rs2477569	6.3e-06	-0.15	Nerve - Tibial		6	NA	rs1530335	1	146685288	T	C	ENSG00000131778	CHD1L	146714304	-0.115203	0.0181879	-6.33408	5.08697e-10
NA	10	rs11578609	1	146502925	T	C	cg03526459	146549940	0.612135	0.0339971	18.0055	3.86e-57		NA	12	ENSG00000131791.7	PRKAB2	chr1_147087517_G_A_b38	rs4950360	rs4950360	6.3e-06	-0.15	Nerve - Tibial		6	NA	rs10900324	1	146675284	C	T	ENSG00000131778	CHD1L	146714304	-0.115203	0.0181879	-6.33408	5.08697e-10
NA	10	rs11589576	1	146502900	A	G	cg03526459	146549940	0.612135	0.0339971	18.0055	3.86e-57		NA	12	ENSG00000131791.7	PRKAB2	chr1_147076642_G_A_b38	rs535827	rs535827	6.3e-06	-0.15	Nerve - Tibial		6	NA	rs10453880	1	146693689	T	C	ENSG00000131778	CHD1L	146714304	-0.115203	0.0181879	-6.33408	5.08697e-10
NA	55	rs7514402	1	146555392	A	T	cg02487331	146550467	0.607659	0.0341452	17.7963	4.09e-56		NA	12	ENSG00000131791.7	PRKAB2	chr1_147075862_T_G_b38	rs584107	rs584107	6.3e-06	-0.15	Nerve - Tibial		6	NA	rs6593747	1	146691705	T	C	ENSG00000131778	CHD1L	146714304	-0.111056	0.0181397	-6.12223	1.79312e-09
NA	10	rs11240095	1	146504083	A	T	cg03526459	146549940	0.602412	0.0343167	17.5545	6.2e-55		NA	12	ENSG00000131791.7	PRKAB2	chr1_147077148_A_G_b38	rs675782	rs675782	6.3e-06	-0.15	Nerve - Tibial		NA	15	rs6704497	1	146694247	T	G	ENSG00000131791	PRKAB2	146644129	-0.0785862	0.0130681	-6.01357	3.37539e-09
NA	12	rs4528168	1	146556326	G	C	cg03526459	146549940	0.588107	0.0347723	16.9131	7.97e-52		NA	12	ENSG00000131791.7	PRKAB2	chr1_147076613_T_C_b38	rs678111	rs678111	6.3e-06	-0.15	Nerve - Tibial		NA	15	rs4950372	1	146591533	G	A	ENSG00000131791	PRKAB2	146644129	-0.0773086	0.012962	-5.96426	4.48396e-09
NA	12	rs4950357	1	146556146	T	C	cg03526459	146549940	0.588107	0.0347723	16.9131	7.97e-52		NA	12	ENSG00000131791.7	PRKAB2	chr1_147074503_A_C_b38	rs685741	rs685741	6.3e-06	-0.15	Nerve - Tibial		NA	15	rs2354442	1	146592161	A	C	ENSG00000131791	PRKAB2	146644129	-0.0773086	0.012962	-5.96426	4.48396e-09
NA	42	rs6593794	1	146500117	A	T	cg03526459	146549940	0.581904	0.0349647	16.6426	1.59e-50		NA	12	ENSG00000131791.7	PRKAB2	chr1_147093550_G_A_b38	rs976621	rs976621	6.2e-06	-0.15	Nerve - Tibial		NA	15	rs4950307	1	146589642	G	A	ENSG00000131791	PRKAB2	146644129	-0.0771432	0.0129832	-5.94177	5.10072e-09
NA	10	rs557929	1	146545301	C	G	cg03526459	146549940	0.574674	0.035185	16.3329	4.82e-49		NA	12	ENSG00000131791.7	PRKAB2	chr1_147093561_T_A_b38	rs976622	rs976622	6.2e-06	-0.15	Nerve - Tibial		NA	15	rs2014107	1	146590084	G	A	ENSG00000131791	PRKAB2	146644129	-0.0771432	0.0129832	-5.94177	5.10072e-09
NA	10	rs692963	1	146547985	T	C	cg03526459	146549940	0.574674	0.035185	16.3329	4.82e-49		NA	12	ENSG00000131791.7	PRKAB2	chr1_147073173_G_A_b38	rs604716	rs604716	6.1e-06	-0.2	Brain - Cerebellar Hemisphere		NA	15	rs6689252	1	146584020	A	G	ENSG00000131791	PRKAB2	146644129	-0.112427	0.0191419	-5.87333	7.53145e-09
NA	10	rs636329	1	146542208	T	G	cg03526459	146549940	0.574219	0.0351987	16.3136	5.96e-49		NA	12	ENSG00000131791.7	PRKAB2	chr1_147091474_G_A_b38	rs4494193	rs4494193	5.7e-06	-0.15	Nerve - Tibial		NA	15	rs6593736	1	146576167	T	C	ENSG00000131791	PRKAB2	146644129	-0.112427	0.0191419	-5.87333	7.53145e-09
NA	42	rs10218707	1	146500807	A	G	cg02487331	146550467	0.573911	0.035208	16.3006	6.88e-49		NA	12	ENSG00000131791.7	PRKAB2	chr1_147083644_T_C_b38	rs17160592	rs17160592	5.5e-06	-0.15	Nerve - Tibial		NA	15	rs60153055	1	146579168	T	C	ENSG00000131791	PRKAB2	146644129	-0.112427	0.0191419	-5.87333	7.53145e-09
NA	10	rs21327	1	146528521	A	G	cg03526459	146549940	0.5726	0.0352475	16.2451	1.26e-48		NA	12	ENSG00000131791.7	PRKAB2	chr1_147082079_A_C_b38	rs3011810	rs3011810	5.5e-06	-0.15	Nerve - Tibial		NA	15	rs58616672	1	146574897	T	G	ENSG00000131791	PRKAB2	146644129	-0.112427	0.0191419	-5.87333	7.53145e-09
NA	10	rs3011806	1	146535220	T	C	cg03526459	146549940	0.5726	0.0352475	16.2451	1.26e-48		NA	12	ENSG00000131791.7	PRKAB2	chr1_147082674_T_C_b38	rs4950354	rs4950354	5.5e-06	-0.15	Nerve - Tibial		NA	15	rs2003276	1	146572509	T	C	ENSG00000131791	PRKAB2	146644129	-0.112427	0.0191419	-5.87333	7.53145e-09
NA	10	rs615558	1	146527750	A	G	cg03526459	146549940	0.5726	0.0352475	16.2451	1.26e-48		NA	12	ENSG00000131791.7	PRKAB2	chr1_147082700_C_T_b38	rs4950355	rs4950355	5.5e-06	-0.15	Nerve - Tibial		NA	15	rs1822307	1	146570427	A	G	ENSG00000131791	PRKAB2	146644129	-0.112427	0.0191419	-5.87333	7.53145e-09
NA	10	rs646703	1	146535601	A	G	cg03526459	146549940	0.5726	0.0352475	16.2451	1.26e-48		NA	12	ENSG00000131791.7	PRKAB2	chr1_147083854_G_A_b38	rs56060937	rs56060937	5.5e-06	-0.15	Nerve - Tibial		NA	15	rs12408582	1	146578655	G	C	ENSG00000131791	PRKAB2	146644129	-0.112427	0.0191419	-5.87333	7.53145e-09
NA	55	rs7514402	1	146555392	A	T	cg03526459	146549940	0.569978	0.0353259	16.1348	4.23e-48		NA	12	ENSG00000131791.7	PRKAB2	chr1_147080759_A_C_b38	rs618575	rs618575	5.5e-06	-0.15	Nerve - Tibial		NA	15	rs12042249	1	146573150	T	C	ENSG00000131791	PRKAB2	146644129	-0.112427	0.0191419	-5.87333	7.53145e-09
NA	42	rs10218707	1	146500807	A	G	cg03526459	146549940	0.557479	0.0356927	15.6189	1.15e-45		NA	12	ENSG00000131791.7	PRKAB2	chr1_147080715_A_C_b38	rs618622	rs618622	5.5e-06	-0.15	Nerve - Tibial		NA	15	rs4950366	1	146575823	C	T	ENSG00000131791	PRKAB2	146644129	-0.0765447	0.013042	-5.86907	7.71548e-09
NA	11	rs17353053	1	146505912	A	G	cg02487331	146550467	0.413244	0.0391506	10.5552	8.25e-24		NA	12	ENSG00000131791.7	PRKAB2	chr1_147080377_T_C_b38	rs630630	rs630630	5.5e-06	-0.15	Nerve - Tibial		NA	15	rs4950391	1	146717505	A	G	ENSG00000131791	PRKAB2	146644129	-0.0752556	0.0130325	-5.77446	1.31375e-08
NA	11	rs17353053	1	146505912	A	G	cg03526459	146549940	0.353903	0.0402109	8.80116	1.82e-17		NA	12	ENSG00000131791.7	PRKAB2	chr1_147079972_C_T_b38	rs632334	rs632334	5.5e-06	-0.15	Nerve - Tibial		NA	15	rs12093458	1	146717875	T	C	ENSG00000131791	PRKAB2	146644129	-0.0752556	0.0130325	-5.77446	1.31375e-08
NA	13	rs10900313	1	146560747	A	T	cg03526459	146549940	-0.336129	0.0404918	-8.30117	8.28e-16		NA	12	ENSG00000131791.7	PRKAB2	chr1_147079826_G_T_b38	rs632861	rs632861	5.5e-06	-0.15	Nerve - Tibial		NA	15	rs11239956	1	146717786	C	G	ENSG00000131791	PRKAB2	146644129	-0.0752556	0.0130325	-5.77446	1.31375e-08
NA	12	rs78894055	1	146534504	T	C	cg03526459	146549940	-0.335525	0.0405011	-8.28435	9.39e-16		NA	12	ENSG00000131791.7	PRKAB2	chr1_147078777_C_G_b38	rs2477570	rs2477570	5.4e-06	-0.15	Nerve - Tibial		NA	15	rs11239955	1	146717728	G	C	ENSG00000131791	PRKAB2	146644129	-0.0752556	0.0130325	-5.77446	1.31375e-08
NA	12	rs551568	1	146544600	G	A	cg03526459	146549940	-0.334381	0.0405186	-8.25254	1.19e-15		NA	12	ENSG00000131791.7	PRKAB2	chr1_147077593_G_A_b38	rs3011809	rs3011809	5.4e-06	-0.15	Nerve - Tibial		NA	15	rs11239953	1	146717564	T	C	ENSG00000131791	PRKAB2	146644129	-0.0752556	0.0130325	-5.77446	1.31375e-08
NA	12	rs671690	1	146522857	G	A	cg03526459	146549940	-0.333693	0.0405291	-8.23342	1.37e-15		NA	12	ENSG00000131791.7	PRKAB2	chr1_147077930_G_A_b38	rs492243	rs492243	5.4e-06	-0.15	Nerve - Tibial		3	19	rs4950390	1	146717370	G	A	ENSG00000131791	PRKAB2	146644129	-0.0752556	0.0130325	-5.77446	1.31375e-08
NA	12	rs590286	1	146545604	G	T	cg03526459	146549940	-0.332743	0.0405435	-8.20705	1.67e-15		NA	12	ENSG00000131791.7	PRKAB2	chr1_147077979_C_T_b38	rs493000	rs493000	5.4e-06	-0.15	Nerve - Tibial		NA	22	rs6593750	1	146725098	A	C	ENSG00000131791	PRKAB2	146644129	-0.0752556	0.0130325	-5.77446	1.31375e-08
NA	12	rs976620	1	146564908	A	C	cg03526459	146549940	-0.332674	0.0405445	-8.20515	1.69e-15		NA	12	ENSG00000131791.7	PRKAB2	chr1_147078531_T_C_b38	rs648937	rs648937	5.4e-06	-0.15	Nerve - Tibial		NA	15	rs1899485	1	146588939	G	A	ENSG00000131791	PRKAB2	146644129	-0.0754677	0.013087	-5.76664	1.37238e-08
NA	12	rs3011808	1	146546679	A	G	cg03526459	146549940	-0.332148	0.0405525	-8.19056	1.88e-15		NA	12	ENSG00000131791.7	PRKAB2	chr1_147078418_T_C_b38	rs659728	rs659728	5.4e-06	-0.15	Nerve - Tibial		NA	15	rs6697939	1	146576633	C	T	ENSG00000131791	PRKAB2	146644129	-0.0758046	0.0131476	-5.76565	1.37998e-08
NA	12	rs660096	1	146549913	C	T	cg03526459	146549940	-0.332148	0.0405525	-8.19056	1.88e-15		NA	12	ENSG00000131791.7	PRKAB2	chr1_147078087_A_T_b38	rs661116	rs661116	5.4e-06	-0.15	Nerve - Tibial		NA	15	rs6693631	1	146580724	C	T	ENSG00000131791	PRKAB2	146644129	-0.0758046	0.0131476	-5.76565	1.37998e-08
NA	12	rs660604	1	146549770	T	C	cg03526459	146549940	-0.332148	0.0405525	-8.19056	1.88e-15		NA	12	ENSG00000131791.7	PRKAB2	chr1_147079231_T_C_b38	rs942689	rs942689	5.4e-06	-0.15	Nerve - Tibial		NA	15	rs6687016	1	146579481	C	A	ENSG00000131791	PRKAB2	146644129	-0.0758046	0.0131476	-5.76565	1.37998e-08
NA	12	rs676288	1	146548549	A	C	cg03526459	146549940	-0.332148	0.0405525	-8.19056	1.88e-15		NA	12	ENSG00000131791.7	PRKAB2	chr1_147088336_A_G_b38	rs4950362	rs4950362	5.2e-06	-0.15	Nerve - Tibial		NA	15	rs17359526	1	146580479	C	T	ENSG00000131791	PRKAB2	146644129	-0.0758046	0.0131476	-5.76565	1.37998e-08
NA	12	rs2584952	1	146537660	C	T	cg03526459	146549940	-0.332069	0.0405537	-8.18838	1.91e-15		NA	12	ENSG00000131791.7	PRKAB2	chr1_147087196_C_A_b38	rs4950359	rs4950359	4.8e-06	-0.15	Nerve - Tibial		NA	15	rs10900315	1	146580273	C	T	ENSG00000131791	PRKAB2	146644129	-0.0758046	0.0131476	-5.76565	1.37998e-08
NA	12	rs3011803	1	146525837	G	A	cg03526459	146549940	-0.332069	0.0405537	-8.18838	1.91e-15		NA	12	ENSG00000131791.7	PRKAB2	chr1_147089146_G_A_b38	rs59064267	rs59064267	4.8e-06	-0.15	Nerve - Tibial		NA	15	rs882344	1	146571925	G	A	ENSG00000131791	PRKAB2	146644129	-0.0748009	0.0131375	-5.6937	2.05758e-08
NA	12	rs580852	1	146523045	G	A	cg03526459	146549940	-0.332069	0.0405537	-8.18838	1.91e-15		NA	12	ENSG00000131791.7	PRKAB2	chr1_147084111_G_A_b38	rs719969	rs719969	4.2e-06	-0.15	Nerve - Tibial		NA	15	rs6672322	1	146571046	T	C	ENSG00000131791	PRKAB2	146644129	-0.0748009	0.0131375	-5.6937	2.05758e-08
NA	12	rs604106	1	146527979	A	G	cg03526459	146549940	-0.332069	0.0405537	-8.18838	1.91e-15		NA	12	ENSG00000131791.7	PRKAB2	chr1_147057144_C_T_b38	rs517201	rs517201	2.1e-06	-0.16	Nerve - Tibial		NA	15	rs10900314	1	146571244	C	T	ENSG00000131791	PRKAB2	146644129	-0.0748009	0.0131375	-5.6937	2.05758e-08
NA	12	rs72704299	1	146534901	T	C	cg03526459	146549940	-0.332069	0.0405537	-8.18838	1.91e-15		NA	12	ENSG00000131791.7	PRKAB2	chr1_147051483_A_G_b38	rs580852	rs580852	2.1e-06	-0.16	Nerve - Tibial		NA	15	rs6673185	1	146626088	T	C	ENSG00000131791	PRKAB2	146644129	-0.0744106	0.0131482	-5.65936	2.48601e-08
NA	12	rs1596236	1	146560019	A	G	cg03526459	146549940	-0.330728	0.040574	-8.15124	2.52e-15		NA	12	ENSG00000131791.7	PRKAB2	chr1_147056417_G_A_b38	rs604106	rs604106	2.1e-06	-0.16	Nerve - Tibial		NA	15	rs7552010	1	146618561	G	A	ENSG00000131791	PRKAB2	146644129	-0.0737483	0.0130673	-5.64375	2.70844e-08
NA	12	rs1867140	1	146557155	A	G	cg03526459	146549940	-0.330728	0.040574	-8.15124	2.52e-15		NA	12	ENSG00000131791.7	PRKAB2	chr1_147066116_T_C_b38	rs2584952	rs2584952	2e-06	-0.16	Nerve - Tibial		NA	15	rs6680845	1	146631720	C	T	ENSG00000131791	PRKAB2	146644129	-0.0737483	0.0130673	-5.64375	2.70844e-08
NA	12	rs35227958	1	146562931	T	G	cg03526459	146549940	-0.330728	0.040574	-8.15124	2.52e-15		NA	12	ENSG00000131791.7	PRKAB2	chr1_147051295_A_G_b38	rs671690	rs671690	2e-06	-0.16	Nerve - Tibial		NA	15	rs6593738	1	146636137	T	C	ENSG00000131791	PRKAB2	146644129	-0.0737483	0.0130673	-5.64375	2.70844e-08
NA	12	rs4950301	1	146557470	C	A	cg03526459	146549940	-0.330728	0.040574	-8.15124	2.52e-15		NA	12	ENSG00000131791.7	PRKAB2	chr1_147063357_C_T_b38	rs72704299	rs72704299	2e-06	-0.16	Nerve - Tibial		NA	15	rs4950378	1	146625769	G	A	ENSG00000131791	PRKAB2	146644129	-0.0737483	0.0130673	-5.64375	2.70844e-08
NA	12	rs4950303	1	146562042	C	A	cg03526459	146549940	-0.330728	0.040574	-8.15124	2.52e-15		NA	12	ENSG00000131791.7	PRKAB2	chr1_147086258_A_C_b38	rs4950302	rs4950302	1.9e-06	-0.16	Nerve - Tibial		NA	15	rs1837984	1	146628742	G	T	ENSG00000131791	PRKAB2	146644129	-0.0737483	0.0130673	-5.64375	2.70844e-08
NA	12	rs4950356	1	146556025	A	G	cg03526459	146549940	-0.330728	0.040574	-8.15124	2.52e-15		NA	12	ENSG00000131791.7	PRKAB2	chr1_147089497_T_C_b38	rs72706414	rs72706414	8.8e-07	-0.17	Nerve - Tibial		NA	15	rs1837983	1	146628635	G	A	ENSG00000131791	PRKAB2	146644129	-0.0737483	0.0130673	-5.64375	2.70844e-08
NA	12	rs4950364	1	146560381	G	A	cg03526459	146549940	-0.330728	0.040574	-8.15124	2.52e-15		NA	12	ENSG00000131791.7	PRKAB2	chr1_147084476_G_A_b38	rs4950356	rs4950356	4.5e-07	-0.17	Nerve - Tibial		NA	15	rs1442760	1	146628407	C	T	ENSG00000131791	PRKAB2	146644129	-0.0737483	0.0130673	-5.64375	2.70844e-08
NA	12	rs72706414	1	146561044	C	T	cg03526459	146549940	-0.330728	0.040574	-8.15124	2.52e-15		NA	12	ENSG00000131791.7	PRKAB2	chr1_147084618_G_A_b38	rs4950358	rs4950358	3.9e-07	-0.23	Brain - Cerebellum		NA	15	rs1442758	1	146625193	T	C	ENSG00000131791	PRKAB2	146644129	-0.0737483	0.0130673	-5.64375	2.70844e-08
NA	12	rs517201	1	146528706	T	C	cg03526459	146549940	-0.330466	0.0405779	-8.14399	2.66e-15		NA	12	ENSG00000131791.7	PRKAB2	chr1_147093342_C_A_b38	rs976620	rs976620	3.6e-07	-0.17	Nerve - Tibial		NA	15	rs10900322	1	146635466	G	C	ENSG00000131791	PRKAB2	146644129	-0.0737483	0.0130673	-5.64375	2.70844e-08
NA	12	rs4950358	1	146556165	A	G	cg03526459	146549940	-0.32968	0.0405897	-8.12225	3.12e-15		NA	12	ENSG00000131791.7	PRKAB2	chr1_147075131_G_A_b38	rs3011808	rs3011808	3.3e-07	-0.17	Nerve - Tibial		NA	15	rs10751402	1	146639790	C	A	ENSG00000131791	PRKAB2	146644129	-0.0737483	0.0130673	-5.64375	2.70844e-08
NA	12	rs4950361	1	146559165	A	G	cg03526459	146549940	-0.328326	0.04061	-8.08484	4.1e-15		NA	12	ENSG00000131791.7	PRKAB2	chr1_147077001_C_A_b38	rs676288	rs676288	3.3e-07	-0.17	Nerve - Tibial		NA	15	rs1047140	1	146627405	G	C	ENSG00000131791	PRKAB2	146644129	-0.0737483	0.0130673	-5.64375	2.70844e-08
NA	13	rs11239930	1	146560564	A	G	cg03526459	146549940	-0.322213	0.0407004	-7.91671	1.39e-14		NA	12	ENSG00000131791.7	PRKAB2	chr1_147088472_G_A_b38	rs1596236	rs1596236	2.9e-07	-0.17	Nerve - Tibial		NA	15	rs1036852	1	146633933	A	G	ENSG00000131791	PRKAB2	146644129	-0.0737483	0.0130673	-5.64375	2.70844e-08
NA	12	rs976621	1	146565116	A	G	cg03526459	146549940	-0.321235	0.0407147	-7.88991	1.69e-14		NA	12	ENSG00000131791.7	PRKAB2	chr1_147090495_A_C_b38	rs4950303	rs4950303	2.9e-07	-0.17	Nerve - Tibial		NA	22	rs7548820	1	146726846	A	G	ENSG00000131791	PRKAB2	146644129	-0.0733268	0.0130362	-5.62486	3.00361e-08
NA	12	rs976622	1	146565127	A	T	cg03526459	146549940	-0.321235	0.0407147	-7.88991	1.69e-14		NA	12	ENSG00000131791.7	PRKAB2	chr1_147088834_A_G_b38	rs4950364	rs4950364	2.9e-07	-0.17	Nerve - Tibial		NA	22	rs1932978	1	146727763	A	G	ENSG00000131791	PRKAB2	146644129	-0.0733268	0.0130362	-5.62486	3.00361e-08
NA	11	rs525913	1	146515073	A	G	cg02487331	146550467	-0.320743	0.0407219	-7.87644	1.86e-14		NA	12	ENSG00000131791.7	PRKAB2	chr1_147085923_A_C_b38	rs4950301	rs4950301	2.8e-07	-0.18	Nerve - Tibial		NA	15	rs6689155	1	146635840	T	C	ENSG00000131791	PRKAB2	146644129	-0.0734827	0.0131222	-5.59987	3.44233e-08
NA	11	rs557228	1	146516341	G	T	cg02487331	146550467	-0.320743	0.0407219	-7.87644	1.86e-14		NA	12	ENSG00000131791.7	PRKAB2	chr1_147078222_C_T_b38	rs660604	rs660604	2.8e-07	-0.17	Nerve - Tibial		NA	15	rs1348316	1	146643555	G	A	ENSG00000131791	PRKAB2	146644129	-0.0734827	0.0131222	-5.59987	3.44233e-08
NA	12	rs2477569	1	146547809	G	T	cg03526459	146549940	-0.320377	0.0407272	-7.86641	2e-14		NA	12	ENSG00000131791.7	PRKAB2	chr1_147074056_T_G_b38	rs590286	rs590286	2.6e-07	-0.23	Brain - Cerebellum		NA	15	rs4950380	1	146637603	T	A	ENSG00000131791	PRKAB2	146644129	-0.0727203	0.0130961	-5.55283	4.44368e-08
NA	12	rs2477570	1	146550326	G	C	cg03526459	146549940	-0.320377	0.0407272	-7.86641	2e-14		NA	12	ENSG00000131791.7	PRKAB2	chr1_147073052_A_G_b38	rs551568	rs551568	2.5e-07	-0.23	Brain - Cerebellum		NA	15	rs7552530	1	146612482	C	T	ENSG00000131791	PRKAB2	146644129	-0.0726809	0.0131249	-5.53765	4.82349e-08
NA	12	rs3011809	1	146549141	A	G	cg03526459	146549940	-0.320377	0.0407272	-7.86641	2e-14		NA	12	ENSG00000131791.7	PRKAB2	chr1_147094415_G_A_b38	rs56359955	rs56359955	2.5e-07	-0.18	Nerve - Tibial		NA	15	rs6593737	1	146615020	T	C	ENSG00000131791	PRKAB2	146644129	-0.0726809	0.0131249	-5.53765	4.82349e-08
NA	12	rs492243	1	146549478	A	G	cg03526459	146549940	-0.320377	0.0407272	-7.86641	2e-14		NA	12	ENSG00000131791.7	PRKAB2	chr1_147087618_G_A_b38	rs4950361	rs4950361	2.4e-07	-0.23	Brain - Cerebellum		NA	15	rs10900316	1	146611022	T	C	ENSG00000131791	PRKAB2	146644129	-0.0726809	0.0131249	-5.53765	4.82349e-08
NA	12	rs493000	1	146549527	T	C	cg03526459	146549940	-0.320377	0.0407272	-7.86641	2e-14		NA	12	ENSG00000131791.7	PRKAB2	chr1_147085608_G_A_b38	rs1867140	rs1867140	1.8e-07	-0.18	Nerve - Tibial		NA	15	rs12028924	1	146596306	C	T	ENSG00000131791	PRKAB2	146644129	-0.0712547	0.0131782	-5.40701	9.69441e-08
NA	12	rs494122	1	146549692	C	G	cg03526459	146549940	-0.320377	0.0407272	-7.86641	2e-14		NA	12	ENSG00000131791.7	PRKAB2	chr1_147091365_G_T_b38	rs35227958	rs35227958	1.8e-07	-0.18	Nerve - Tibial		NA	15	rs2078325	1	146694876	G	C	ENSG00000131791	PRKAB2	146644129	-0.070993	0.0132438	-5.36045	1.23904e-07
NA	12	rs535827	1	146548190	A	G	cg03526459	146549940	-0.320377	0.0407272	-7.86641	2e-14		NA	12	ENSG00000131791.7	PRKAB2	chr1_147078365_T_C_b38	rs660096	rs660096	1.1e-07	-0.18	Nerve - Tibial		NA	15	rs1470262	1	146694981	A	G	ENSG00000131791	PRKAB2	146644129	-0.070993	0.0132438	-5.36045	1.23904e-07
NA	12	rs556976	1	146545191	A	G	cg03526459	146549940	-0.320377	0.0407272	-7.86641	2e-14		NA	12	ENSG00000131778.18	CHD1L	chr1_147066116_T_C_b38	rs2584952	rs2584952	2.3e-10	0.41	Brain - Cerebellum		NA	15	rs1470261	1	146694922	C	T	ENSG00000131791	PRKAB2	146644129	-0.070993	0.0132438	-5.36045	1.23904e-07
NA	12	rs584107	1	146547410	G	T	cg03526459	146549940	-0.320377	0.0407272	-7.86641	2e-14		NA	12	ENSG00000131778.18	CHD1L	chr1_147063357_C_T_b38	rs72704299	rs72704299	2.3e-10	0.41	Brain - Cerebellum		NA	15	rs1123333	1	146694571	G	A	ENSG00000131791	PRKAB2	146644129	-0.070993	0.0132438	-5.36045	1.23904e-07
NA	12	rs604716	1	146544721	A	G	cg03526459	146549940	-0.320377	0.0407272	-7.86641	2e-14		NA	12	ENSG00000131778.18	CHD1L	chr1_147073052_A_G_b38	rs551568	rs551568	1.9e-10	0.43	Brain - Cerebellum		NA	15	rs6673268	1	146694245	C	T	ENSG00000131791	PRKAB2	146644129	-0.0707052	0.0132324	-5.34335	1.35532e-07
NA	12	rs632861	1	146551375	T	G	cg03526459	146549940	-0.320377	0.0407272	-7.86641	2e-14		NA	12	ENSG00000131778.18	CHD1L	chr1_147051483_A_G_b38	rs580852	rs580852	1.3e-10	0.42	Brain - Cerebellum		NA	15	rs6670503	1	146694421	C	A	ENSG00000131791	PRKAB2	146644129	-0.0707052	0.0132324	-5.34335	1.35532e-07
NA	12	rs648937	1	146550079	C	T	cg03526459	146549940	-0.320377	0.0407272	-7.86641	2e-14		NA	12	ENSG00000131778.18	CHD1L	chr1_147051295_A_G_b38	rs671690	rs671690	1.3e-10	0.42	Brain - Cerebellum		NA	15	rs2289575	1	146696955	G	C	ENSG00000131791	PRKAB2	146644129	-0.0680382	0.0127903	-5.31949	1.53535e-07
NA	12	rs659728	1	146549966	C	T	cg03526459	146549940	-0.320377	0.0407272	-7.86641	2e-14		NA	12	ENSG00000131778.18	CHD1L	chr1_147074056_T_G_b38	rs590286	rs590286	1.2e-10	0.44	Brain - Cerebellum		3	19	rs11239951	1	146709784	T	C	ENSG00000131791	PRKAB2	146644129	-0.0679872	0.0128105	-5.30713	1.63755e-07
NA	12	rs661116	1	146549635	T	A	cg03526459	146549940	-0.320377	0.0407272	-7.86641	2e-14		NA	12	ENSG00000131778.18	CHD1L	chr1_147057144_C_T_b38	rs517201	rs517201	6.9e-11	0.43	Brain - Cerebellum		3	19	rs6668690	1	146703177	G	A	ENSG00000131791	PRKAB2	146644129	-0.0677092	0.0127741	-5.3005	1.69509e-07
NA	12	rs675782	1	146548696	G	A	cg03526459	146549940	-0.320377	0.0407272	-7.86641	2e-14		NA	12	ENSG00000131778.18	CHD1L	chr1_147056417_G_A_b38	rs604106	rs604106	6.9e-11	0.43	Brain - Cerebellum		3	19	rs12139680	1	146703737	A	G	ENSG00000131791	PRKAB2	146644129	-0.0677092	0.0127741	-5.3005	1.69509e-07
NA	12	rs678111	1	146548161	C	T	cg03526459	146549940	-0.320377	0.0407272	-7.86641	2e-14		NA	12	ENSG00000131778.18	CHD1L	chr1_147084618_G_A_b38	rs4950358	rs4950358	2.6e-11	0.46	Brain - Cerebellum		NA	15	rs4950368	1	146576094	A	C	ENSG00000131791	PRKAB2	146644129	-0.0695078	0.0132005	-5.26553	2.03219e-07
NA	12	rs685741	1	146546051	C	A	cg03526459	146549940	-0.320377	0.0407272	-7.86641	2e-14		NA	12	ENSG00000131778.18	CHD1L	chr1_147087618_G_A_b38	rs4950361	rs4950361	1.8e-11	0.45	Brain - Cerebellum		3	19	rs11239950	1	146707729	C	T	ENSG00000131791	PRKAB2	146644129	-0.067089	0.0127516	-5.26121	2.07816e-07
NA	12	rs942689	1	146550780	C	T	cg03526459	146549940	-0.320377	0.0407272	-7.86641	2e-14		NA	12	ENSG00000131778.18	CHD1L	chr1_147073173_G_A_b38	rs604716	rs604716	2.2e-12	0.46	Brain - Cerebellum		3	19	rs10793653	1	146707564	G	A	ENSG00000131791	PRKAB2	146644129	-0.067089	0.0127516	-5.26121	2.07816e-07
NA	56	rs2477568	1	146547792	C	G	cg03526459	146549940	-0.320377	0.0407272	-7.86641	2e-14		NA	12	ENSG00000131778.18	CHD1L	chr1_147073643_G_A_b38	rs556976	rs556976	1.8e-12	0.47	Brain - Cerebellum		3	19	rs12092016	1	146716994	C	G	ENSG00000131791	PRKAB2	146644129	-0.0662888	0.0128219	-5.16995	3.31958e-07
NA	13	rs10900313	1	146560747	A	T	cg02487331	146550467	-0.319449	0.0407407	-7.84103	2.39e-14		NA	12	ENSG00000131778.18	CHD1L	chr1_147091073_G_C_b38	rs4492676	rs4492676	9e-13	0.47	Brain - Cerebellum		NA	15	rs10900326	1	146695215	C	A	ENSG00000131791	PRKAB2	146644129	-0.0663393	0.0129195	-5.13481	3.96844e-07
NA	12	rs17160592	1	146555193	C	T	cg03526459	146549940	-0.319221	0.040744	-7.83481	2.5e-14		NA	12	ENSG00000131778.18	CHD1L	chr1_147091182_C_A_b38	rs4623760	rs4623760	9e-13	0.47	Brain - Cerebellum		3	19	rs9795495	1	146704522	G	A	ENSG00000131791	PRKAB2	146644129	-0.0657505	0.0128554	-5.11461	4.39519e-07
NA	12	rs3011810	1	146553628	C	A	cg03526459	146549940	-0.319221	0.040744	-7.83481	2.5e-14		NA	12	ENSG00000131778.18	CHD1L	chr1_147079826_G_T_b38	rs632861	rs632861	7.5e-13	0.47	Brain - Cerebellum		NA	15	rs2044151	1	146667003	C	T	ENSG00000131791	PRKAB2	146644129	-0.0658304	0.0128751	-5.11298	4.4314e-07
NA	12	rs4492676	1	146562627	C	G	cg03526459	146549940	-0.319221	0.040744	-7.83481	2.5e-14		NA	12	ENSG00000131778.18	CHD1L	chr1_147076261_T_G_b38	rs2477569	rs2477569	7.1e-13	0.47	Brain - Cerebellum		NA	15	rs11578109	1	146668182	T	A	ENSG00000131791	PRKAB2	146644129	-0.0658304	0.0128751	-5.11298	4.4314e-07
NA	12	rs4494193	1	146563040	A	G	cg03526459	146549940	-0.319221	0.040744	-7.83481	2.5e-14		NA	12	ENSG00000131778.18	CHD1L	chr1_147076642_G_A_b38	rs535827	rs535827	7.1e-13	0.47	Brain - Cerebellum		3	19	rs10793652	1	146707543	G	A	ENSG00000131791	PRKAB2	146644129	-0.06514	0.012833	-5.07598	5.33843e-07
NA	12	rs4623760	1	146562736	A	C	cg03526459	146549940	-0.319221	0.040744	-7.83481	2.5e-14		NA	12	ENSG00000131778.18	CHD1L	chr1_147075862_T_G_b38	rs584107	rs584107	7.1e-13	0.47	Brain - Cerebellum		3	19	rs1890041	1	146714281	C	G	ENSG00000131791	PRKAB2	146644129	-0.0648232	0.012808	-5.06115	5.75018e-07
NA	12	rs4950302	1	146557805	C	A	cg03526459	146549940	-0.319221	0.040744	-7.83481	2.5e-14		NA	12	ENSG00000131778.18	CHD1L	chr1_147077148_A_G_b38	rs675782	rs675782	7.1e-13	0.47	Brain - Cerebellum		NA	15	rs2083719	1	146593892	G	C	ENSG00000131791	PRKAB2	146644129	-0.0658582	0.0130212	-5.05778	5.84802e-07
NA	12	rs4950354	1	146554223	C	T	cg03526459	146549940	-0.319221	0.040744	-7.83481	2.5e-14		NA	12	ENSG00000131778.18	CHD1L	chr1_147076613_T_C_b38	rs678111	rs678111	7.1e-13	0.47	Brain - Cerebellum		NA	15	rs12144240	1	146654506	C	T	ENSG00000131791	PRKAB2	146644129	-0.0632447	0.012763	-4.95532	9.71953e-07
NA	12	rs4950355	1	146554249	T	C	cg03526459	146549940	-0.319221	0.040744	-7.83481	2.5e-14		NA	12	ENSG00000131778.18	CHD1L	chr1_147074503_A_C_b38	rs685741	rs685741	7.1e-13	0.47	Brain - Cerebellum		NA	15	rs930495	1	146634514	G	T	ENSG00000131791	PRKAB2	146644129	-0.0654625	0.0132726	-4.93214	1.08901e-06
NA	12	rs4950359	1	146558743	A	C	cg03526459	146549940	-0.319221	0.040744	-7.83481	2.5e-14		NA	12	ENSG00000131778.18	CHD1L	chr1_147075131_G_A_b38	rs3011808	rs3011808	4.3e-13	0.48	Brain - Cerebellum		NA	15	rs6593739	1	146636165	A	G	ENSG00000131791	PRKAB2	146644129	-0.0654625	0.0132726	-4.93214	1.08901e-06
NA	12	rs4950360	1	146559064	A	G	cg03526459	146549940	-0.319221	0.040744	-7.83481	2.5e-14		NA	12	ENSG00000131778.18	CHD1L	chr1_147077001_C_A_b38	rs676288	rs676288	4.3e-13	0.48	Brain - Cerebellum		NA	15	rs10900321	1	146629916	T	C	ENSG00000131791	PRKAB2	146644129	-0.0654625	0.0132726	-4.93214	1.08901e-06
NA	12	rs4950362	1	146559883	G	A	cg03526459	146549940	-0.319221	0.040744	-7.83481	2.5e-14		NA	12	ENSG00000131778.18	CHD1L	chr1_147085608_G_A_b38	rs1867140	rs1867140	3.3e-13	0.48	Brain - Cerebellum		NA	15	rs1036851	1	146633750	C	T	ENSG00000131791	PRKAB2	146644129	-0.0654625	0.0132726	-4.93214	1.08901e-06
NA	12	rs56060937	1	146555403	A	G	cg03526459	146549940	-0.319221	0.040744	-7.83481	2.5e-14		NA	12	ENSG00000131778.18	CHD1L	chr1_147084476_G_A_b38	rs4950356	rs4950356	3.3e-13	0.48	Brain - Cerebellum		NA	15	rs1036850	1	146633739	A	C	ENSG00000131791	PRKAB2	146644129	-0.0654625	0.0132726	-4.93214	1.08901e-06
NA	12	rs59064267	1	146560693	A	G	cg03526459	146549940	-0.319221	0.040744	-7.83481	2.5e-14		NA	12	ENSG00000131778.18	CHD1L	chr1_147086258_A_C_b38	rs4950302	rs4950302	2.6e-13	0.47	Brain - Cerebellum		NA	15	rs7517655	1	146697394	A	G	ENSG00000131791	PRKAB2	146644129	-0.0591776	0.0128278	-4.61324	4.9726e-06
NA	12	rs618575	1	146552308	C	A	cg03526459	146549940	-0.319221	0.040744	-7.83481	2.5e-14		NA	12	ENSG00000131778.18	CHD1L	chr1_147087196_C_A_b38	rs4950359	rs4950359	2.6e-13	0.47	Brain - Cerebellum		3	19	rs35419962	1	146622596	T	C	ENSG00000131791	PRKAB2	146644129	-0.144145	0.0319117	-4.517	7.73214e-06
NA	12	rs618622	1	146552264	C	A	cg03526459	146549940	-0.319221	0.040744	-7.83481	2.5e-14		NA	12	ENSG00000131778.18	CHD1L	chr1_147088336_A_G_b38	rs4950362	rs4950362	2.6e-13	0.47	Brain - Cerebellum		3	19	rs4504949	1	146901677	A	G	ENSG00000131791	PRKAB2	146644129	-0.124469	0.0281499	-4.42166	1.18804e-05
NA	12	rs630630	1	146551926	C	T	cg03526459	146549940	-0.319221	0.040744	-7.83481	2.5e-14		NA	12	ENSG00000131778.18	CHD1L	chr1_147089146_G_A_b38	rs59064267	rs59064267	2.6e-13	0.47	Brain - Cerebellum		3	19	rs72692983	1	146811432	C	A	ENSG00000131791	PRKAB2	146644129	-0.124712	0.0285378	-4.37007	1.49401e-05
NA	12	rs632334	1	146551521	T	C	cg03526459	146549940	-0.319221	0.040744	-7.83481	2.5e-14		NA	12	ENSG00000131778.18	CHD1L	chr1_147084111_G_A_b38	rs719969	rs719969	2.6e-13	0.47	Brain - Cerebellum		3	19	rs72692981	1	146810922	G	C	ENSG00000131791	PRKAB2	146644129	-0.124712	0.0285378	-4.37007	1.49401e-05
NA	12	rs719969	1	146555660	A	G	cg03526459	146549940	-0.319221	0.040744	-7.83481	2.5e-14		NA	12	ENSG00000131778.18	CHD1L	chr1_147078777_C_G_b38	rs2477570	rs2477570	2.5e-13	0.48	Brain - Cerebellum		3	19	rs12403141	1	146750270	C	G	ENSG00000131791	PRKAB2	146644129	-0.124712	0.0285378	-4.37007	1.49401e-05
NA	43	rs510253	1	146518596	C	T	cg02487331	146550467	-0.318725	0.0407511	-7.82126	2.76e-14		NA	12	ENSG00000131778.18	CHD1L	chr1_147077593_G_A_b38	rs3011809	rs3011809	2.5e-13	0.48	Brain - Cerebellum		NA	27	rs17160264	1	146969712	T	G	ENSG00000131791	PRKAB2	146644129	-0.0817997	0.0189255	-4.32219	1.84435e-05
NA	12	rs9663073	1	146554571	G	A	cg03526459	146549940	-0.311447	0.040855	-7.62323	1.12e-13		NA	12	ENSG00000131778.18	CHD1L	chr1_147077930_G_A_b38	rs492243	rs492243	2.5e-13	0.48	Brain - Cerebellum		3	19	rs10494244	1	146741598	T	C	ENSG00000131791	PRKAB2	146644129	-0.121438	0.0283672	-4.28093	2.20802e-05
NA	12	rs9659068	1	146554574	C	T	cg03526459	146549940	-0.309374	0.0408841	-7.5671	1.65e-13		NA	12	ENSG00000131778.18	CHD1L	chr1_147077979_C_T_b38	rs493000	rs493000	2.5e-13	0.48	Brain - Cerebellum		NA	25	rs61838368	1	146963986	T	C	ENSG00000131791	PRKAB2	146644129	-0.0805511	0.0189667	-4.24697	2.5577e-05
NA	43	rs510253	1	146518596	C	T	cg03526459	146549940	-0.309357	0.0408844	-7.56663	1.66e-13		NA	12	ENSG00000131778.18	CHD1L	chr1_147078144_G_C_b38	rs494122	rs494122	2.5e-13	0.48	Brain - Cerebellum		NA	27	rs61838369	1	146964465	C	G	ENSG00000131791	PRKAB2	146644129	-0.0805511	0.0189667	-4.24697	2.5577e-05
NA	11	rs525913	1	146515073	A	G	cg03526459	146549940	-0.308329	0.0408987	-7.53884	2.01e-13		NA	12	ENSG00000131778.18	CHD1L	chr1_147078531_T_C_b38	rs648937	rs648937	2.5e-13	0.48	Brain - Cerebellum		NA	27	rs1874422	1	146964543	G	A	ENSG00000131791	PRKAB2	146644129	-0.0805511	0.0189667	-4.24697	2.5577e-05
NA	11	rs557228	1	146516341	G	T	cg03526459	146549940	-0.308329	0.0408987	-7.53884	2.01e-13		NA	12	ENSG00000131778.18	CHD1L	chr1_147078418_T_C_b38	rs659728	rs659728	2.5e-13	0.48	Brain - Cerebellum		NA	27	rs17160254	1	146964433	C	T	ENSG00000131791	PRKAB2	146644129	-0.0805511	0.0189667	-4.24697	2.5577e-05
NA	13	rs11239930	1	146560564	A	G	cg02487331	146550467	-0.294967	0.0410805	-7.18022	2.31e-12		NA	12	ENSG00000131778.18	CHD1L	chr1_147078087_A_T_b38	rs661116	rs661116	2.5e-13	0.48	Brain - Cerebellum		NA	15	rs72706473	1	146623600	C	T	ENSG00000131778	CHD1L	146714304	-0.0587251	0.0140978	-4.16554	3.62411e-05
NA	12	rs56359955	1	146565981	A	G	cg03526459	146549940	-0.294607	0.0410853	-7.17062	2.46e-12		NA	12	ENSG00000131778.18	CHD1L	chr1_147079231_T_C_b38	rs942689	rs942689	2.5e-13	0.48	Brain - Cerebellum		NA	15	rs7532904	1	146608751	A	C	ENSG00000131778	CHD1L	146714304	-0.0575577	0.0139041	-4.13963	4.04417e-05
NA	43	rs1853782	1	146508774	C	T	cg02487331	146550467	-0.293978	0.0410936	-7.15388	2.76e-12		NA	12	ENSG00000131778.18	CHD1L	chr1_147091474_G_A_b38	rs4494193	rs4494193	1.9e-13	0.49	Brain - Cerebellum		NA	15	rs7526343	1	146608873	C	G	ENSG00000131778	CHD1L	146714304	-0.0575577	0.0139041	-4.13963	4.04417e-05
NA	43	rs1853782	1	146508774	C	T	cg03526459	146549940	-0.292957	0.041107	-7.12669	3.3e-12		NA	12	ENSG00000131778.18	CHD1L	chr1_147093550_G_A_b38	rs976621	rs976621	1.9e-13	0.49	Brain - Cerebellum		NA	15	rs7523450	1	146608130	T	G	ENSG00000131778	CHD1L	146714304	-0.0575577	0.0139041	-4.13963	4.04417e-05
NA	12	rs4950358	1	146556165	A	G	cg02487331	146550467	-0.258666	0.0415302	-6.22839	9.47e-10		NA	12	ENSG00000131778.18	CHD1L	chr1_147093561_T_A_b38	rs976622	rs976622	1.9e-13	0.49	Brain - Cerebellum		NA	15	rs4397700	1	146610792	T	C	ENSG00000131778	CHD1L	146714304	-0.0575577	0.0139041	-4.13963	4.04417e-05
NA	12	rs4950361	1	146559165	A	G	cg02487331	146550467	-0.257198	0.041547	-6.19052	1.19e-09		NA	12	ENSG00000131778.18	CHD1L	chr1_147083644_T_C_b38	rs17160592	rs17160592	1.5e-13	0.48	Brain - Cerebellum		NA	15	rs2184875	1	146610310	C	A	ENSG00000131778	CHD1L	146714304	-0.0575577	0.0139041	-4.13963	4.04417e-05
NA	12	rs551568	1	146544600	G	A	cg02487331	146550467	-0.25435	0.0415794	-6.1172	1.83e-09		NA	12	ENSG00000131778.18	CHD1L	chr1_147082079_A_C_b38	rs3011810	rs3011810	1.5e-13	0.48	Brain - Cerebellum		NA	15	rs1561878	1	146590335	A	G	ENSG00000131778	CHD1L	146714304	-0.0575577	0.0139041	-4.13963	4.04417e-05
NA	12	rs590286	1	146545604	G	T	cg02487331	146550467	-0.253472	0.0415893	-6.09465	2.09e-09		NA	12	ENSG00000131778.18	CHD1L	chr1_147082674_T_C_b38	rs4950354	rs4950354	1.5e-13	0.48	Brain - Cerebellum		NA	15	rs12028032	1	146596210	G	A	ENSG00000131778	CHD1L	146714304	-0.0575577	0.0139041	-4.13963	4.04417e-05
NA	12	rs976620	1	146564908	A	C	cg02487331	146550467	-0.240283	0.0417338	-5.75752	1.43e-08		NA	12	ENSG00000131778.18	CHD1L	chr1_147082700_C_T_b38	rs4950355	rs4950355	1.5e-13	0.48	Brain - Cerebellum		NA	15	rs6689252	1	146584020	A	G	ENSG00000131778	CHD1L	146714304	-0.0579811	0.0140172	-4.13644	4.09905e-05
NA	12	rs976621	1	146565116	A	G	cg02487331	146550467	-0.239112	0.0417462	-5.72776	1.69e-08		NA	12	ENSG00000131778.18	CHD1L	chr1_147087517_G_A_b38	rs4950360	rs4950360	1.5e-13	0.48	Brain - Cerebellum		NA	15	rs6593736	1	146576167	T	C	ENSG00000131778	CHD1L	146714304	-0.0579811	0.0140172	-4.13644	4.09905e-05
NA	12	rs976622	1	146565127	A	T	cg02487331	146550467	-0.239112	0.0417462	-5.72776	1.69e-08		NA	12	ENSG00000131778.18	CHD1L	chr1_147083854_G_A_b38	rs56060937	rs56060937	1.5e-13	0.48	Brain - Cerebellum		NA	15	rs60153055	1	146579168	T	C	ENSG00000131778	CHD1L	146714304	-0.0579811	0.0140172	-4.13644	4.09905e-05
NA	12	rs671690	1	146522857	G	A	cg02487331	146550467	-0.238201	0.0417558	-5.70461	1.92e-08		NA	12	ENSG00000131778.18	CHD1L	chr1_147080759_A_C_b38	rs618575	rs618575	1.5e-13	0.48	Brain - Cerebellum		NA	15	rs58616672	1	146574897	T	G	ENSG00000131778	CHD1L	146714304	-0.0579811	0.0140172	-4.13644	4.09905e-05
NA	12	rs1596236	1	146560019	A	G	cg02487331	146550467	-0.236621	0.0417724	-5.66452	2.4e-08		NA	12	ENSG00000131778.18	CHD1L	chr1_147080715_A_C_b38	rs618622	rs618622	1.5e-13	0.48	Brain - Cerebellum		NA	15	rs2003276	1	146572509	T	C	ENSG00000131778	CHD1L	146714304	-0.0579811	0.0140172	-4.13644	4.09905e-05
NA	12	rs1867140	1	146557155	A	G	cg02487331	146550467	-0.236621	0.0417724	-5.66452	2.4e-08		NA	12	ENSG00000131778.18	CHD1L	chr1_147080377_T_C_b38	rs630630	rs630630	1.5e-13	0.48	Brain - Cerebellum		NA	15	rs1822307	1	146570427	A	G	ENSG00000131778	CHD1L	146714304	-0.0579811	0.0140172	-4.13644	4.09905e-05
NA	12	rs35227958	1	146562931	T	G	cg02487331	146550467	-0.236621	0.0417724	-5.66452	2.4e-08		NA	12	ENSG00000131778.18	CHD1L	chr1_147079972_C_T_b38	rs632334	rs632334	1.5e-13	0.48	Brain - Cerebellum		NA	15	rs12408582	1	146578655	G	C	ENSG00000131778	CHD1L	146714304	-0.0579811	0.0140172	-4.13644	4.09905e-05
NA	12	rs4950301	1	146557470	C	A	cg02487331	146550467	-0.236621	0.0417724	-5.66452	2.4e-08		NA	12	ENSG00000131778.18	CHD1L	chr1_147078222_C_T_b38	rs660604	rs660604	1.5e-13	0.48	Brain - Cerebellum		NA	15	rs12042249	1	146573150	T	C	ENSG00000131778	CHD1L	146714304	-0.0579811	0.0140172	-4.13644	4.09905e-05
NA	12	rs4950303	1	146562042	C	A	cg02487331	146550467	-0.236621	0.0417724	-5.66452	2.4e-08		NA	12	ENSG00000131778.18	CHD1L	chr1_147083025_T_C_b38	rs9659068	rs9659068	1.5e-13	0.48	Brain - Cerebellum		NA	15	rs1816802	1	146650058	C	T	ENSG00000131778	CHD1L	146714304	-0.0557054	0.013946	-3.99438	7.39989e-05
NA	12	rs4950356	1	146556025	A	G	cg02487331	146550467	-0.236621	0.0417724	-5.66452	2.4e-08		NA	12	ENSG00000131778.18	CHD1L	chr1_147083022_A_G_b38	rs9663073	rs9663073	1.5e-13	0.48	Brain - Cerebellum		NA	28	rs6685325	1	146984386	C	G	ENSG00000131791	PRKAB2	146644129	-0.0718028	0.0180423	-3.97969	7.858e-05
NA	12	rs4950364	1	146560381	G	A	cg02487331	146550467	-0.236621	0.0417724	-5.66452	2.4e-08		NA	12	ENSG00000131778.18	CHD1L	chr1_147088472_G_A_b38	rs1596236	rs1596236	9.1e-14	0.48	Brain - Cerebellum		NA	28	rs17160305	1	146981725	A	G	ENSG00000131791	PRKAB2	146644129	-0.0718028	0.0180423	-3.97969	7.858e-05
NA	12	rs72706414	1	146561044	C	T	cg02487331	146550467	-0.236621	0.0417724	-5.66452	2.4e-08		NA	12	ENSG00000131778.18	CHD1L	chr1_147090495_A_C_b38	rs4950303	rs4950303	9.1e-14	0.48	Brain - Cerebellum		NA	28	rs17160295	1	146977954	T	C	ENSG00000131791	PRKAB2	146644129	-0.0718028	0.0180423	-3.97969	7.858e-05
NA	12	rs78894055	1	146534504	T	C	cg02487331	146550467	-0.235779	0.0417812	-5.64319	2.7e-08		NA	12	ENSG00000131778.18	CHD1L	chr1_147088834_A_G_b38	rs4950364	rs4950364	9.1e-14	0.48	Brain - Cerebellum		NA	28	rs17160291	1	146977620	T	C	ENSG00000131791	PRKAB2	146644129	-0.0718028	0.0180423	-3.97969	7.858e-05
NA	12	rs17160592	1	146555193	C	T	cg02487331	146550467	-0.235441	0.0417848	-5.63461	2.83e-08		NA	12	ENSG00000131778.18	CHD1L	chr1_147091365_G_T_b38	rs35227958	rs35227958	6.6e-14	0.5	Brain - Cerebellum		NA	51	rs2015856	1	146695747	A	G	ENSG00000131778	CHD1L	146714304	-0.055233	0.0139218	-3.96738	8.26264e-05
NA	12	rs3011810	1	146553628	C	A	cg02487331	146550467	-0.235441	0.0417848	-5.63461	2.83e-08		NA	12	ENSG00000131778.18	CHD1L	chr1_147093342_C_A_b38	rs976620	rs976620	6.6e-14	0.5	Brain - Cerebellum		3	19	rs72691008	1	146708291	A	G	ENSG00000131791	PRKAB2	146644129	-0.11678	0.0301304	-3.87582	0.000119543
NA	12	rs4492676	1	146562627	C	G	cg02487331	146550467	-0.235441	0.0417848	-5.63461	2.83e-08		NA	12	ENSG00000131778.18	CHD1L	chr1_147078365_T_C_b38	rs660096	rs660096	1.6e-15	0.53	Brain - Cerebellum		3	19	rs6689934	1	146636607	A	C	ENSG00000131791	PRKAB2	146644129	-0.115567	0.0299029	-3.86474	0.000124941
NA	12	rs4494193	1	146563040	A	G	cg02487331	146550467	-0.235441	0.0417848	-5.63461	2.83e-08		NA	12	ENSG00000131778.18	CHD1L	chr1_147085923_A_C_b38	rs4950301	rs4950301	9e-16	0.53	Brain - Cerebellum		3	19	rs79220908	1	146657213	G	T	ENSG00000131791	PRKAB2	146644129	-0.122178	0.0316607	-3.85899	0.000127834
NA	12	rs4623760	1	146562736	A	C	cg02487331	146550467	-0.235441	0.0417848	-5.63461	2.83e-08		NA	12	ENSG00000131778.18	CHD1L	chr1_147089497_T_C_b38	rs72706414	rs72706414	9e-16	0.53	Brain - Cerebellum		NA	25	rs7551565	1	146953264	C	T	ENSG00000131791	PRKAB2	146644129	-0.078229	0.0203237	-3.84915	0.000132937
NA	12	rs4950302	1	146557805	C	A	cg02487331	146550467	-0.235441	0.0417848	-5.63461	2.83e-08		NA	12	ENSG00000131778.18	CHD1L	chr1_147094415_G_A_b38	rs56359955	rs56359955	4.8e-16	0.55	Brain - Cerebellum		NA	25	rs61841199	1	146954482	A	G	ENSG00000131791	PRKAB2	146644129	-0.078229	0.0203237	-3.84915	0.000132937
NA	12	rs4950354	1	146554223	C	T	cg02487331	146550467	-0.235441	0.0417848	-5.63461	2.83e-08		NA	13	ENSG00000180867.10	PDIA3P1	chr1:146560564	rs11239930	rs11239930	8.71655e-05	0.326085	Brain - Cerebellum		NA	25	rs34177207	1	146943343	T	C	ENSG00000131778	CHD1L	146714304	0.049563	0.0129539	3.82612	0.000145632
NA	12	rs4950355	1	146554249	T	C	cg02487331	146550467	-0.235441	0.0417848	-5.63461	2.83e-08		NA	13	ENSG00000237188.3	RP11-337C18.8	chr1:146560564	rs11239930	rs11239930	3.64875e-06	0.189856	Nerve - Tibial		NA	25	rs17160256	1	146967196	T	G	ENSG00000131791	PRKAB2	146644129	-0.0748699	0.0197374	-3.7933	0.000165716
NA	12	rs4950359	1	146558743	A	C	cg02487331	146550467	-0.235441	0.0417848	-5.63461	2.83e-08		NA	13	ENSG00000225603.3	RP11-325P15.1	chr1:146560564	rs11239930	rs11239930	1.9852e-06	-0.424334	Brain - Cerebellum		NA	22	rs945742	1	146785157	G	A	ENSG00000131778	CHD1L	146714304	0.0403501	0.0107626	3.74909	0.000196926
NA	12	rs4950360	1	146559064	A	G	cg02487331	146550467	-0.235441	0.0417848	-5.63461	2.83e-08		NA	13	ENSG00000131778.18	CHD1L	chr1_147089017_G_A_b38	rs11239930	rs11239930	6.5e-07	0.31	Brain - Cerebellum		NA	22	rs80070044	1	146801969	A	G	ENSG00000131778	CHD1L	146714304	0.0403501	0.0107626	3.74909	0.000196926
NA	12	rs4950362	1	146559883	G	A	cg02487331	146550467	-0.235441	0.0417848	-5.63461	2.83e-08		NA	13	ENSG00000131778.18	CHD1L	chr1:146560564	rs11239930	rs11239930	6.49674e-07	0.314851	Brain - Cerebellum		NA	22	rs78681047	1	146792732	A	G	ENSG00000131778	CHD1L	146714304	0.0403501	0.0107626	3.74909	0.000196926
NA	12	rs56060937	1	146555403	A	G	cg02487331	146550467	-0.235441	0.0417848	-5.63461	2.83e-08		NA	13	ENSG00000131791.7	PRKAB2	chr1_147089017_G_A_b38	rs11239930	rs11239930	5e-07	-0.19	Brain - Cerebellar Hemisphere		NA	22	rs77118461	1	146792436	A	G	ENSG00000131778	CHD1L	146714304	0.0403501	0.0107626	3.74909	0.000196926
NA	12	rs59064267	1	146560693	A	G	cg02487331	146550467	-0.235441	0.0417848	-5.63461	2.83e-08		NA	13	ENSG00000131791.7	PRKAB2	chr1:146560564	rs11239930	rs11239930	4.95305e-07	-0.19245	Brain - Cerebella Hemisphere		NA	22	rs76236778	1	146783093	A	G	ENSG00000131778	CHD1L	146714304	0.0403501	0.0107626	3.74909	0.000196926
NA	12	rs618575	1	146552308	C	A	cg02487331	146550467	-0.235441	0.0417848	-5.63461	2.83e-08		NA	13	ENSG00000227242.4	NBPF13P	chr1:146560564	rs11239930	rs11239930	4.32593e-07	-0.461942	Brain - Cerebellum		NA	22	rs76236344	1	146769674	A	G	ENSG00000131778	CHD1L	146714304	0.0403501	0.0107626	3.74909	0.000196926
NA	12	rs618622	1	146552264	C	A	cg02487331	146550467	-0.235441	0.0417848	-5.63461	2.83e-08		NA	13	ENSG00000278811.4	LINC00624	chr1:146560564	rs11239930	rs11239930	1.76228e-10	0.495866	Brain - Cerebellum		NA	22	rs72692980	1	146809568	G	A	ENSG00000131778	CHD1L	146714304	0.0403501	0.0107626	3.74909	0.000196926
NA	12	rs630630	1	146551926	C	T	cg02487331	146550467	-0.235441	0.0417848	-5.63461	2.83e-08		4	14	ENSG00000268043.7	NBPF12	chr1_147107953_C_A_b38	rs55963049	rs55963049	0.000181067	-0.284823	Nerve - Tibial		NA	22	rs72692979	1	146807832	C	T	ENSG00000131778	CHD1L	146714304	0.0403501	0.0107626	3.74909	0.000196926
NA	12	rs632334	1	146551521	T	C	cg02487331	146550467	-0.235441	0.0417848	-5.63461	2.83e-08		4	14	ENSG00000180867.10	PDIA3P1	chr1:146570006	rs61838936	rs61838936	0.000131255	0.352783	Brain - Cerebellum		NA	22	rs72692975	1	146805238	A	G	ENSG00000131778	CHD1L	146714304	0.0403501	0.0107626	3.74909	0.000196926
NA	12	rs719969	1	146555660	A	G	cg02487331	146550467	-0.235441	0.0417848	-5.63461	2.83e-08		4	14	ENSG00000227242.4	NBPF13P	chr1_147107953_C_A_b38	rs55963049	rs55963049	6.5e-05	-0.41	Brain - Cerebellum		NA	22	rs72692973	1	146805013	G	A	ENSG00000131778	CHD1L	146714304	0.0403501	0.0107626	3.74909	0.000196926
NA	12	rs2584952	1	146537660	C	T	cg02487331	146550467	-0.234266	0.041797	-5.60487	3.32e-08		4	14	ENSG00000227242.4	NBPF13P	chr1:146570006	rs61838936	rs61838936	6.48383e-05	-0.410513	Brain - Cerebellum		NA	22	rs72692971	1	146804820	C	T	ENSG00000131778	CHD1L	146714304	0.0403501	0.0107626	3.74909	0.000196926
NA	12	rs3011803	1	146525837	G	A	cg02487331	146550467	-0.234266	0.041797	-5.60487	3.32e-08		4	14	ENSG00000131791.7	PRKAB2	chr1:146589293	rs61838936	rs4950305	6.15264e-05	-0.173763	Brain - Cerebellar Hemisphere		NA	22	rs72692970	1	146804618	T	C	ENSG00000131778	CHD1L	146714304	0.0403501	0.0107626	3.74909	0.000196926
NA	12	rs580852	1	146523045	G	A	cg02487331	146550467	-0.234266	0.041797	-5.60487	3.32e-08		4	14	ENSG00000131781.12	FMO5	chr1:146584161	rs61838936	rs1813002	5.36894e-05	0.286357	Brain - Cerebella Hemisphere		NA	22	rs72692968	1	146804615	A	G	ENSG00000131778	CHD1L	146714304	0.0403501	0.0107626	3.74909	0.000196926
NA	12	rs604106	1	146527979	A	G	cg02487331	146550467	-0.234266	0.041797	-5.60487	3.32e-08		4	14	ENSG00000225603.3	RP11-325P15.1	chr1_147107953_C_A_b38	rs55963049	rs55963049	2.9e-05	-0.42	Brain - Cerebellum		NA	22	rs72692965	1	146803815	T	C	ENSG00000131778	CHD1L	146714304	0.0403501	0.0107626	3.74909	0.000196926
NA	12	rs72704299	1	146534901	T	C	cg02487331	146550467	-0.234266	0.041797	-5.60487	3.32e-08		4	14	ENSG00000225603.3	RP11-325P15.1	chr1:146570006	rs61838936	rs61838936	2.87897e-05	-0.416995	Brain - Cerebellum		NA	22	rs72692963	1	146802821	C	G	ENSG00000131778	CHD1L	146714304	0.0403501	0.0107626	3.74909	0.000196926
NA	12	rs517201	1	146528706	T	C	cg02487331	146550467	-0.233431	0.0418056	-5.58373	3.73e-08		4	14	ENSG00000180867.10	PDIA3P1	chr1_147107953_C_A_b38	rs55963049	rs55963049	7.1e-07	0.24	Nerve - Tibial		NA	22	rs72692953	1	146793135	G	A	ENSG00000131778	CHD1L	146714304	0.0403501	0.0107626	3.74909	0.000196926
NA	12	rs9659068	1	146554574	C	T	cg02487331	146550467	-0.232899	0.0418111	-5.57026	4.01e-08		NA	14	ENSG00000131791.7	PRKAB2	chr1_147246045_C_T_b38	rs11239954	rs11239954	3.1e-07	-0.17	Nerve - Tibial		NA	22	rs72692951	1	146792269	A	G	ENSG00000131778	CHD1L	146714304	0.0403501	0.0107626	3.74909	0.000196926
NA	12	rs9663073	1	146554571	G	A	cg02487331	146550467	-0.232339	0.0418168	-5.55611	4.33e-08		4	14	ENSG00000131791.7	PRKAB2	chr1_147111986_G_A_b38	rs6686480	rs6686480	3.6e-09	-0.2	Nerve - Tibial		NA	22	rs72692948	1	146792016	C	T	ENSG00000131778	CHD1L	146714304	0.0403501	0.0107626	3.74909	0.000196926
NA	12	rs3011808	1	146546679	A	G	cg02487331	146550467	-0.230064	0.0418401	-5.49864	5.91e-08		4	14	ENSG00000237188.3	RP11-337C18.8	chr1:146570006	rs61838936	rs61838936	2.63532e-09	0.519117	Brain - Putemen		NA	22	rs72692946	1	146791684	T	C	ENSG00000131778	CHD1L	146714304	0.0403501	0.0107626	3.74909	0.000196926
NA	12	rs660096	1	146549913	C	T	cg02487331	146550467	-0.230064	0.0418401	-5.49864	5.91e-08		4	14	ENSG00000131791.7	PRKAB2	chr1_147107953_C_A_b38	rs55963049	rs55963049	1.3e-09	-0.21	Nerve - Tibial		NA	22	rs72692942	1	146790180	T	C	ENSG00000131778	CHD1L	146714304	0.0403501	0.0107626	3.74909	0.000196926
NA	12	rs660604	1	146549770	T	C	cg02487331	146550467	-0.230064	0.0418401	-5.49864	5.91e-08		4	14	ENSG00000131791.7	PRKAB2	chr1_147107953_C_A_b38	rs55963049	rs55963049	1.3e-09	-0.21	Nerve - Tibial		NA	22	rs72692920	1	146780214	T	C	ENSG00000131778	CHD1L	146714304	0.0403501	0.0107626	3.74909	0.000196926
NA	12	rs676288	1	146548549	A	C	cg02487331	146550467	-0.230064	0.0418401	-5.49864	5.91e-08		4	14	ENSG00000131791.7	PRKAB2	chr1_147098422_C_T_b38	rs61838936	rs61838936	1.3e-09	-0.21	Nerve - Tibial		NA	22	rs72692917	1	146776087	T	A	ENSG00000131778	CHD1L	146714304	0.0403501	0.0107626	3.74909	0.000196926
NA	12	rs2477569	1	146547809	G	T	cg02487331	146550467	-0.228779	0.0418531	-5.46624	7.03e-08		4	14	ENSG00000131791.7	PRKAB2	chr1_147123139_C_T_b38	rs17355509	rs17355509	9.4e-10	-0.21	Nerve - Tibial		NA	22	rs72692914	1	146774637	A	T	ENSG00000131778	CHD1L	146714304	0.0403501	0.0107626	3.74909	0.000196926
NA	12	rs2477570	1	146550326	G	C	cg02487331	146550467	-0.228779	0.0418531	-5.46624	7.03e-08		4	14	ENSG00000131791.7	PRKAB2	chr1_147107992_C_T_b38	rs17355398	rs17355398	8.3e-10	-0.2	Nerve - Tibial		NA	22	rs72692907	1	146773610	G	A	ENSG00000131778	CHD1L	146714304	0.0403501	0.0107626	3.74909	0.000196926
NA	12	rs3011809	1	146549141	A	G	cg02487331	146550467	-0.228779	0.0418531	-5.46624	7.03e-08		4	14	ENSG00000131791.7	PRKAB2	chr1_147108106_A_G_b38	rs55791847	rs55791847	8.3e-10	-0.2	Nerve - Tibial		NA	22	rs72692905	1	146773253	T	C	ENSG00000131778	CHD1L	146714304	0.0403501	0.0107626	3.74909	0.000196926
NA	12	rs492243	1	146549478	A	G	cg02487331	146550467	-0.228779	0.0418531	-5.46624	7.03e-08		4	14	ENSG00000131791.7	PRKAB2	chr1_147107677_G_C_b38	rs55828524	rs55828524	8.3e-10	-0.2	Nerve - Tibial		NA	22	rs72692904	1	146773136	A	T	ENSG00000131778	CHD1L	146714304	0.0403501	0.0107626	3.74909	0.000196926
NA	12	rs493000	1	146549527	T	C	cg02487331	146550467	-0.228779	0.0418531	-5.46624	7.03e-08		4	14	ENSG00000131791.7	PRKAB2	chr1_147106307_C_T_b38	rs56012243	rs56012243	8.3e-10	-0.2	Nerve - Tibial		NA	22	rs72691102	1	146772888	T	A	ENSG00000131778	CHD1L	146714304	0.0403501	0.0107626	3.74909	0.000196926
NA	12	rs494122	1	146549692	C	G	cg02487331	146550467	-0.228779	0.0418531	-5.46624	7.03e-08		4	14	ENSG00000131791.7	PRKAB2	chr1_147105943_G_A_b38	rs61838938	rs61838938	8.3e-10	-0.2	Nerve - Tibial		NA	22	rs72691098	1	146771840	A	G	ENSG00000131778	CHD1L	146714304	0.0403501	0.0107626	3.74909	0.000196926
NA	12	rs535827	1	146548190	A	G	cg02487331	146550467	-0.228779	0.0418531	-5.46624	7.03e-08		4	14	ENSG00000131791.7	PRKAB2	chr1_147176645_C_T_b38	rs4950382	rs4950382	4.5e-10	-0.2	Nerve - Tibial		NA	22	rs72691097	1	146771388	T	C	ENSG00000131778	CHD1L	146714304	0.0403501	0.0107626	3.74909	0.000196926
NA	12	rs556976	1	146545191	A	G	cg02487331	146550467	-0.228779	0.0418531	-5.46624	7.03e-08		4	14	ENSG00000131791.7	PRKAB2	chr1_147098492_G_A_b38	rs7514808	rs7514808	2.2e-10	-0.21	Nerve - Tibial		NA	22	rs72691095	1	146769990	C	G	ENSG00000131778	CHD1L	146714304	0.0403501	0.0107626	3.74909	0.000196926
NA	12	rs584107	1	146547410	G	T	cg02487331	146550467	-0.228779	0.0418531	-5.46624	7.03e-08		4	14	ENSG00000131791.7	PRKAB2	chr1_147100789_T_A_b38	rs61838937	rs61838937	2.2e-10	-0.2	Nerve - Tibial		NA	22	rs72691093	1	146769662	T	C	ENSG00000131778	CHD1L	146714304	0.0403501	0.0107626	3.74909	0.000196926
NA	12	rs604716	1	146544721	A	G	cg02487331	146550467	-0.228779	0.0418531	-5.46624	7.03e-08		4	14	ENSG00000237188.3	RP11-337C18.8	chr1_147107953_C_A_b38	rs55963049	rs55963049	3.7e-12	0.31	Nerve - Tibial		NA	22	rs66580541	1	146780541	G	T	ENSG00000131778	CHD1L	146714304	0.0403501	0.0107626	3.74909	0.000196926
NA	12	rs632861	1	146551375	T	G	cg02487331	146550467	-0.228779	0.0418531	-5.46624	7.03e-08		4	14	ENSG00000131778.18	CHD1L	chr1_147107992_C_T_b38	rs17355398	rs17355398	2.2e-18	0.54	Brain - Cerebellum		NA	22	rs4950409	1	146807614	C	G	ENSG00000131778	CHD1L	146714304	0.0403501	0.0107626	3.74909	0.000196926
NA	12	rs648937	1	146550079	C	T	cg02487331	146550467	-0.228779	0.0418531	-5.46624	7.03e-08		4	14	ENSG00000131778.18	CHD1L	chr1_147108106_A_G_b38	rs55791847	rs55791847	2.2e-18	0.54	Brain - Cerebellum		NA	22	rs4950404	1	146791552	G	A	ENSG00000131778	CHD1L	146714304	0.0403501	0.0107626	3.74909	0.000196926
NA	12	rs659728	1	146549966	C	T	cg02487331	146550467	-0.228779	0.0418531	-5.46624	7.03e-08		4	14	ENSG00000131778.18	CHD1L	chr1_147107677_G_C_b38	rs55828524	rs55828524	2.2e-18	0.54	Brain - Cerebellum		NA	22	rs4950403	1	146791441	C	T	ENSG00000131778	CHD1L	146714304	0.0403501	0.0107626	3.74909	0.000196926
NA	12	rs661116	1	146549635	T	A	cg02487331	146550467	-0.228779	0.0418531	-5.46624	7.03e-08		4	14	ENSG00000131778.18	CHD1L	chr1_147106307_C_T_b38	rs56012243	rs56012243	2.2e-18	0.54	Brain - Cerebellum		NA	22	rs4950402	1	146791402	G	T	ENSG00000131778	CHD1L	146714304	0.0403501	0.0107626	3.74909	0.000196926
NA	12	rs675782	1	146548696	G	A	cg02487331	146550467	-0.228779	0.0418531	-5.46624	7.03e-08		4	14	ENSG00000131778.18	CHD1L	chr1_147105943_G_A_b38	rs61838938	rs61838938	2.2e-18	0.54	Brain - Cerebellum		NA	22	rs4950401	1	146791289	A	G	ENSG00000131778	CHD1L	146714304	0.0403501	0.0107626	3.74909	0.000196926
NA	12	rs678111	1	146548161	C	T	cg02487331	146550467	-0.228779	0.0418531	-5.46624	7.03e-08		4	14	ENSG00000131778.18	CHD1L	chr1_147111986_G_A_b38	rs6686480	rs6686480	2.7e-20	0.57	Brain - Cerebellum		NA	22	rs4950400	1	146791101	G	C	ENSG00000131778	CHD1L	146714304	0.0403501	0.0107626	3.74909	0.000196926
NA	12	rs685741	1	146546051	C	A	cg02487331	146550467	-0.228779	0.0418531	-5.46624	7.03e-08		4	14	ENSG00000131778.18	CHD1L	chr1_147098492_G_A_b38	rs7514808	rs7514808	2.5e-20	0.58	Brain - Cerebellum		NA	22	rs4950399	1	146791020	G	A	ENSG00000131778	CHD1L	146714304	0.0403501	0.0107626	3.74909	0.000196926
NA	12	rs942689	1	146550780	C	T	cg02487331	146550467	-0.228779	0.0418531	-5.46624	7.03e-08		4	14	ENSG00000131778.18	CHD1L	chr1_147176645_C_T_b38	rs4950382	rs4950382	2.3e-21	0.6	Brain - Cerebellum		NA	22	rs4950317	1	146782112	T	C	ENSG00000131778	CHD1L	146714304	0.0403501	0.0107626	3.74909	0.000196926
NA	56	rs2477568	1	146547792	C	G	cg02487331	146550467	-0.228779	0.0418531	-5.46624	7.03e-08		4	14	ENSG00000131778.18	CHD1L	chr1_147100789_T_A_b38	rs61838937	rs61838937	1.5e-21	0.58	Brain - Cerebellum		NA	22	rs4568882	1	146788598	G	T	ENSG00000131778	CHD1L	146714304	0.0403501	0.0107626	3.74909	0.000196926
4	14	rs17355509	1	146594721	T	C	cg03526459	146549940	-0.218253	0.0419569	-5.20184	2.8e-07		4	14	ENSG00000131778.18	CHD1L	chr1_147123139_C_T_b38	rs17355509	rs17355509	7e-22	0.61	Brain - Cerebellum		NA	22	rs4453096	1	146788287	G	A	ENSG00000131778	CHD1L	146714304	0.0403501	0.0107626	3.74909	0.000196926
NA	12	rs56359955	1	146565981	A	G	cg02487331	146550467	-0.211846	0.0420175	-5.04185	6.3e-07		NA	14	ENSG00000131778.18	CHD1L	chr1_147246045_C_T_b38	rs11239954	rs11239954	3.3e-22	0.62	Brain - Cerebellum		NA	22	rs4373796	1	146788460	G	C	ENSG00000131778	CHD1L	146714304	0.0403501	0.0107626	3.74909	0.000196926
4	14	rs61838936	1	146570006	T	C	cg03526459	146549940	-0.208392	0.0420495	-4.95588	9.65e-07		4	14	ENSG00000131778.18	CHD1L	chr1:146570006	rs61838936	rs61838936	2.41633e-24	0.640107	Brain - Cerebellum		NA	22	rs36151811	1	146798170	T	G	ENSG00000131778	CHD1L	146714304	0.0403501	0.0107626	3.74909	0.000196926
4	14	rs61838937	1	146572373	A	T	cg03526459	146549940	-0.208392	0.0420495	-4.95588	9.65e-07		4	14	ENSG00000131778.18	CHD1L	chr1_147107953_C_A_b38	rs55963049	rs55963049	2.4e-24	0.64	Brain - Cerebellum		NA	22	rs2883324	1	146788870	C	T	ENSG00000131778	CHD1L	146714304	0.0403501	0.0107626	3.74909	0.000196926
4	14	rs7514808	1	146570076	A	G	cg03526459	146549940	-0.208392	0.0420495	-4.95588	9.65e-07		4	14	ENSG00000131778.18	CHD1L	chr1_147107953_C_A_b38	rs55963049	rs55963049	2.4e-24	0.64	Brain - Cerebellum		NA	22	rs2883323	1	146788708	C	T	ENSG00000131778	CHD1L	146714304	0.0403501	0.0107626	3.74909	0.000196926
4	14	rs17355398	1	146579574	T	C	cg03526459	146549940	-0.205365	0.042077	-4.88071	1.39e-06		4	14	ENSG00000131778.18	CHD1L	chr1_147098422_C_T_b38	rs61838936	rs61838936	2.4e-24	0.64	Brain - Cerebellum		NA	22	rs17356492	1	146767770	C	T	ENSG00000131778	CHD1L	146714304	0.0403501	0.0107626	3.74909	0.000196926
4	14	rs55791847	1	146579688	G	A	cg03526459	146549940	-0.205365	0.042077	-4.88071	1.39e-06		4	14	ENSG00000278811.4	LINC00624	chr1_147107953_C_A_b38	rs55963049	rs55963049	3.3e-28	0.85	Brain - Cerebellum		NA	22	rs116479391	1	146792659	T	C	ENSG00000131778	CHD1L	146714304	0.0403501	0.0107626	3.74909	0.000196926
4	14	rs55828524	1	146579259	C	G	cg03526459	146549940	-0.205365	0.042077	-4.88071	1.39e-06		4	14	ENSG00000278811.4	LINC00624	chr1:146570006	rs61838936	rs61838936	3.27597e-28	0.850149	Brain - Cerebellum		NA	22	rs115931696	1	146789398	A	G	ENSG00000131778	CHD1L	146714304	0.0403501	0.0107626	3.74909	0.000196926
4	14	rs55963049	1	146579535	A	C	cg03526459	146549940	-0.205365	0.042077	-4.88071	1.39e-06		NA	15	ENSG00000131778.18	CHD1L	chr1_147225363_C_G_b38	rs2289575	rs2289575	5.4e-06	0.29	Brain - Cerebellum		NA	22	rs113498894	1	146790598	A	G	ENSG00000131778	CHD1L	146714304	0.0403501	0.0107626	3.74909	0.000196926
4	14	rs56012243	1	146577889	T	C	cg03526459	146549940	-0.205365	0.042077	-4.88071	1.39e-06		NA	15	ENSG00000131778.18	CHD1L	chr1_147182927_T_C_b38	rs12144240	rs12144240	1.6e-06	0.31	Brain - Cerebellum		NA	22	rs113399169	1	146799262	T	G	ENSG00000131778	CHD1L	146714304	0.0403501	0.0107626	3.74909	0.000196926
4	14	rs61838938	1	146577525	A	G	cg03526459	146549940	-0.205365	0.042077	-4.88071	1.39e-06		NA	15	ENSG00000131778.18	CHD1L	chr1_147225802_G_A_b38	rs7517655	rs7517655	1.5e-06	0.32	Brain - Cerebellum		NA	22	rs112895419	1	146801046	T	C	ENSG00000131778	CHD1L	146714304	0.0403501	0.0107626	3.74909	0.000196926
NA	15	rs11811023	1	146581118	C	T	cg03526459	146549940	-0.205365	0.042077	-4.88071	1.39e-06		NA	15	ENSG00000131778.18	CHD1L	chr1_147195424_T_C_b38	rs2044151	rs2044151	1.6e-07	0.34	Brain - Cerebellum		NA	22	rs112181306	1	146800654	C	T	ENSG00000131778	CHD1L	146714304	0.0403501	0.0107626	3.74909	0.000196926
4	14	rs6686480	1	146583568	A	G	cg03526459	146549940	-0.187231	0.0422331	-4.43328	1.12e-05		NA	15	ENSG00000131778.18	CHD1L	chr1_147223623_A_C_b38	rs10900326	rs10900326	1.4e-07	0.34	Brain - Cerebellum		NA	22	rs111640169	1	146801833	G	A	ENSG00000131778	CHD1L	146714304	0.0403501	0.0107626	3.74909	0.000196926
5	50	rs12091912	1	146576017	T	C	cg03526459	146549940	0.183897	0.0422601	4.35154	1.62e-05		NA	15	ENSG00000131791.7	PRKAB2	chr1_147223330_T_C_b38	rs1470261	rs1470261	3.2e-08	-0.16	Nerve - Tibial		NA	22	rs111296483	1	146790018	T	C	ENSG00000131778	CHD1L	146714304	0.0403501	0.0107626	3.74909	0.000196926
5	50	rs7513930/rs17159880	1	146595235	A	C	cg03526459	146549940	0.182812	0.0422688	4.32497	1.82e-05		NA	15	ENSG00000131791.7	PRKAB2	chr1_147223389_G_A_b38	rs1470262	rs1470262	3.2e-08	-0.16	Nerve - Tibial		NA	22	rs111235886	1	146789419	C	T	ENSG00000131778	CHD1L	146714304	0.0403501	0.0107626	3.74909	0.000196926
NA	15	rs2083719	1	146593892	G	C	cg03526459	146549940	-0.180592	0.0422865	-4.27069	2.3e-05		NA	15	ENSG00000131791.7	PRKAB2	chr1_147223284_C_G_b38	rs2078325	rs2078325	3.2e-08	-0.16	Nerve - Tibial		4	14	rs6686480	1	146583568	A	G	ENSG00000131778	CHD1L	146714304	0.0394091	0.0105867	3.72253	0.000218258
NA	13	rs11239930	1	146560564	A	G	cg21908235	146551744	-0.160403	0.0424367	-3.77981	0.000174398		NA	15	ENSG00000131791.7	PRKAB2	chr1_147222829_A_C_b38	rs6670503	rs6670503	2.6e-08	-0.24	Brain - Cerebellum		NA	22	rs7554833	1	146761044	T	C	ENSG00000131778	CHD1L	146714304	0.0400471	0.010765	3.72011	0.0002203
NA	15	rs4950368	1	146576094	A	C	cg03526459	146549940	-0.159439	0.0424434	-3.75652	0.000190995		NA	15	ENSG00000131791.7	PRKAB2	chr1_147222979_A_G_b38	rs1123333	rs1123333	2.5e-08	-0.17	Nerve - Tibial		NA	22	rs6703892	1	146759306	C	T	ENSG00000131778	CHD1L	146714304	0.0400471	0.010765	3.72011	0.0002203
NA	12	rs9659068	1	146554574	C	T	cg06871074	146551565	-0.159149	0.0424454	-3.7495	0.000196279		NA	15	ENSG00000131791.7	PRKAB2	chr1_147222653_T_C_b38	rs6673268	rs6673268	1.8e-08	-0.24	Brain - Cerebellum		NA	44	rs7512297	1	146829788	G	A	ENSG00000131778	CHD1L	146714304	0.0364151	0.00979085	3.7193	0.000220996
4	14	rs17355509	1	146594721	T	C	cg02487331	146550467	-0.156135	0.0424661	-3.67671	0.00025984		NA	15	ENSG00000131791.7	PRKAB2	chr1_147122310_C_G_b38	rs2083719	rs2083719	9.9e-09	-0.17	Nerve - Tibial		NA	44	rs12723026	1	146834219	C	T	ENSG00000131778	CHD1L	146714304	0.0364151	0.00979085	3.7193	0.000220996
NA	12	rs9663073	1	146554571	G	A	cg06871074	146551565	-0.156074	0.0424665	-3.67522	0.000261321		NA	15	ENSG00000131791.7	PRKAB2	chr1_147245910_C_T_b38	rs11239953	rs11239953	6.5e-09	-0.22	Brain - Cerebellar Hemisphere		NA	44	rs11240005	1	146834625	C	T	ENSG00000131778	CHD1L	146714304	0.0364151	0.00979085	3.7193	0.000220996
NA	12	rs976621	1	146565116	A	G	cg06871074	146551565	-0.154724	0.0424756	-3.64264	0.000295822		NA	15	ENSG00000131791.7	PRKAB2	chr1_147246074_C_G_b38	rs11239955	rs11239955	6.5e-09	-0.22	Brain - Cerebellar Hemisphere		NA	44	rs11240004	1	146834593	A	C	ENSG00000131778	CHD1L	146714304	0.0364151	0.00979085	3.7193	0.000220996
NA	12	rs976622	1	146565127	A	T	cg06871074	146551565	-0.154724	0.0424756	-3.64264	0.000295822		NA	15	ENSG00000131791.7	PRKAB2	chr1_147246132_G_C_b38	rs11239956	rs11239956	6.5e-09	-0.22	Brain - Cerebellar Hemisphere		NA	44	rs11240003	1	146834442	A	G	ENSG00000131778	CHD1L	146714304	0.0364151	0.00979085	3.7193	0.000220996
NA	13	rs11239930	1	146560564	A	G	cg06871074	146551565	-0.153529	0.0424836	-3.61385	0.000329842		NA	15	ENSG00000131791.7	PRKAB2	chr1_147246221_C_T_b38	rs12093458	rs12093458	6.5e-09	-0.22	Brain - Cerebellar Hemisphere		NA	22	rs4950319	1	146787963	C	T	ENSG00000131778	CHD1L	146714304	0.0399298	0.0107654	3.70908	0.000229874
NA	10	rs11240095	1	146504083	A	T	cg21908235	146551744	0.153189	0.0424859	3.60565	0.000340175		NA	15	ENSG00000131791.7	PRKAB2	chr1_147245851_G_A_b38	rs4950391	rs4950391	6.5e-09	-0.22	Brain - Cerebellar Hemisphere		NA	22	rs4950318	1	146787953	G	A	ENSG00000131778	CHD1L	146714304	0.0399298	0.0107654	3.70908	0.000229874
NA	13	rs10900313	1	146560747	A	T	cg21908235	146551744	-0.153109	0.0424864	-3.6037	0.000342672		NA	15	ENSG00000131778.18	CHD1L	chr1_147157163_T_G_b38	rs1837984	rs1837984	5.3e-09	0.38	Brain - Cerebellum		NA	22	rs56002710	1	146783968	A	T	ENSG00000131778	CHD1L	146714304	0.0396602	0.0107154	3.70124	0.000236902
NA	12	rs17160592	1	146555193	C	T	cg06871074	146551565	-0.151903	0.0424944	-3.57465	0.000382074		NA	15	ENSG00000131791.7	PRKAB2	chr1_147222655_G_T_b38	rs6704497	rs6704497	3.9e-09	-0.23	Brain - Cerebellar Hemisphere		NA	11	rs72704288	1	146513173	C	G	ENSG00000131791	PRKAB2	146644129	-0.0962257	0.0261248	-3.68331	0.000253763
NA	12	rs3011810	1	146553628	C	A	cg06871074	146551565	-0.151903	0.0424944	-3.57465	0.000382074		NA	15	ENSG00000131778.18	CHD1L	chr1_147166024_A_T_b38	rs4950380	rs4950380	2.9e-09	0.38	Brain - Cerebellum		NA	22	rs72691054	1	146749611	C	T	ENSG00000131778	CHD1L	146714304	0.0394452	0.0108219	3.64496	0.000293688
NA	12	rs4492676	1	146562627	C	G	cg06871074	146551565	-0.151903	0.0424944	-3.57465	0.000382074		NA	15	ENSG00000131791.7	PRKAB2	chr1_147109536_T_C_b38	rs11811023	rs11811023	2.5e-09	-0.2	Nerve - Tibial		NA	22	rs4950316	1	146745375	T	G	ENSG00000131778	CHD1L	146714304	0.0394452	0.0108219	3.64496	0.000293688
NA	12	rs4494193	1	146563040	A	G	cg06871074	146551565	-0.151903	0.0424944	-3.57465	0.000382074		NA	15	ENSG00000131791.7	PRKAB2	chr1_147112579_C_G_b38	rs1813002	rs1813002	2.5e-09	-0.2	Nerve - Tibial		NA	22	rs2354428	1	146749181	C	T	ENSG00000131778	CHD1L	146714304	0.0394452	0.0108219	3.64496	0.000293688
NA	12	rs4623760	1	146562736	A	C	cg06871074	146551565	-0.151903	0.0424944	-3.57465	0.000382074		NA	15	ENSG00000131791.7	PRKAB2	chr1_147116685_C_T_b38	rs4950304	rs4950304	2.5e-09	-0.2	Nerve - Tibial		NA	22	rs17360443	1	146751410	A	C	ENSG00000131778	CHD1L	146714304	0.0394452	0.0108219	3.64496	0.000293688
NA	12	rs4950302	1	146557805	C	A	cg06871074	146551565	-0.151903	0.0424944	-3.57465	0.000382074		NA	15	ENSG00000131791.7	PRKAB2	chr1_147117711_C_A_b38	rs4950305	rs4950305	2.5e-09	-0.2	Nerve - Tibial		3	19	rs7545654	1	146554916	C	G	ENSG00000131791	PRKAB2	146644129	-0.110019	0.0304208	-3.61659	0.000326939
NA	12	rs4950354	1	146554223	C	T	cg06871074	146551565	-0.151903	0.0424944	-3.57465	0.000382074		NA	15	ENSG00000131778.18	CHD1L	chr1_147171976_A_G_b38	rs1348316	rs1348316	1.8e-09	0.39	Brain - Cerebellum		NA	15	rs7517655	1	146697394	A	G	ENSG00000131778	CHD1L	146714304	-0.0332357	0.00932064	-3.56582	0.000395417
NA	12	rs4950355	1	146554249	T	C	cg06871074	146551565	-0.151903	0.0424944	-3.57465	0.000382074		NA	15	ENSG00000131778.18	CHD1L	chr1_147154509_C_T_b38	rs6673185	rs6673185	1.7e-09	0.39	Brain - Cerebellum		NA	22	rs80270233	1	146734978	G	C	ENSG00000131778	CHD1L	146714304	0.0384875	0.0108283	3.55434	0.000412663
NA	12	rs4950359	1	146558743	A	C	cg06871074	146551565	-0.151903	0.0424944	-3.57465	0.000382074		NA	15	ENSG00000131778.18	CHD1L	chr1_147164261_C_T_b38	rs6689155	rs6689155	1.7e-09	0.39	Brain - Cerebellum		NA	22	rs72691041	1	146738743	A	G	ENSG00000131778	CHD1L	146714304	0.0384875	0.0108283	3.55434	0.000412663
NA	12	rs4950360	1	146559064	A	G	cg06871074	146551565	-0.151903	0.0424944	-3.57465	0.000382074		NA	15	ENSG00000131791.7	PRKAB2	chr1_147117838_C_G_b38	rs4950306	rs4950306	1.3e-09	-0.21	Nerve - Tibial		NA	22	rs72691033	1	146732921	T	C	ENSG00000131778	CHD1L	146714304	0.0384875	0.0108283	3.55434	0.000412663
NA	12	rs4950362	1	146559883	G	A	cg06871074	146551565	-0.151903	0.0424944	-3.57465	0.000382074		NA	15	ENSG00000131791.7	PRKAB2	chr1_147117421_T_C_b38	rs56151278	rs56151278	1.3e-09	-0.21	Nerve - Tibial		NA	22	rs72691032	1	146732774	A	G	ENSG00000131778	CHD1L	146714304	0.0384875	0.0108283	3.55434	0.000412663
NA	12	rs56060937	1	146555403	A	G	cg06871074	146551565	-0.151903	0.0424944	-3.57465	0.000382074		NA	15	ENSG00000131791.7	PRKAB2	chr1_147117211_G_C_b38	rs56198825	rs56198825	1.3e-09	-0.21	Nerve - Tibial		NA	22	rs4950392	1	146736548	T	G	ENSG00000131778	CHD1L	146714304	0.0384875	0.0108283	3.55434	0.000412663
NA	12	rs59064267	1	146560693	A	G	cg06871074	146551565	-0.151903	0.0424944	-3.57465	0.000382074		NA	15	ENSG00000131778.18	CHD1L	chr1_147222655_G_T_b38	rs6704497	rs6704497	1.2e-09	0.39	Brain - Cerebellar Hemisphere		NA	22	rs4950315	1	146736092	T	C	ENSG00000131778	CHD1L	146714304	0.0384875	0.0108283	3.55434	0.000412663
NA	12	rs618575	1	146552308	C	A	cg06871074	146551565	-0.151903	0.0424944	-3.57465	0.000382074		NA	15	ENSG00000131791.7	PRKAB2	chr1_147225802_G_A_b38	rs7517655	rs7517655	8.2e-10	-0.26	Brain - Cerebellum		NA	22	rs4301678	1	146733564	T	C	ENSG00000131778	CHD1L	146714304	0.0384875	0.0108283	3.55434	0.000412663
NA	12	rs618622	1	146552264	C	A	cg06871074	146551565	-0.151903	0.0424944	-3.57465	0.000382074		NA	15	ENSG00000131778.18	CHD1L	chr1_147143441_C_T_b38	rs6593737	rs6593737	7.8e-10	0.39	Brain - Cerebellum		NA	22	rs1999820	1	146741989	T	C	ENSG00000131778	CHD1L	146714304	0.0384875	0.0108283	3.55434	0.000412663
NA	12	rs630630	1	146551926	C	T	cg06871074	146551565	-0.151903	0.0424944	-3.57465	0.000382074		NA	15	ENSG00000131778.18	CHD1L	chr1_147140902_T_C_b38	rs7552530	rs7552530	7.8e-10	0.39	Brain - Cerebellum		NA	22	rs17356240	1	146741537	T	G	ENSG00000131778	CHD1L	146714304	0.0384875	0.0108283	3.55434	0.000412663
NA	12	rs632334	1	146551521	T	C	cg06871074	146551565	-0.151903	0.0424944	-3.57465	0.000382074		NA	15	ENSG00000131778.18	CHD1L	chr1_147162354_G_A_b38	rs1036852	rs1036852	7.6e-10	0.4	Brain - Cerebellum		NA	22	rs17356233	1	146740502	G	C	ENSG00000131778	CHD1L	146714304	0.0384875	0.0108283	3.55434	0.000412663
NA	12	rs719969	1	146555660	A	G	cg06871074	146551565	-0.151903	0.0424944	-3.57465	0.000382074		NA	15	ENSG00000131778.18	CHD1L	chr1_147153614_C_T_b38	rs1442758	rs1442758	7.6e-10	0.4	Brain - Cerebellum		NA	22	rs17356219	1	146737343	C	A	ENSG00000131778	CHD1L	146714304	0.0384875	0.0108283	3.55434	0.000412663
4	14	rs61838936	1	146570006	T	C	cg02487331	146550467	-0.151812	0.042495	-3.57247	0.000385188		NA	15	ENSG00000131778.18	CHD1L	chr1_147156828_T_C_b38	rs1442760	rs1442760	7.6e-10	0.4	Brain - Cerebellum		NA	22	rs17356184	1	146734601	T	A	ENSG00000131778	CHD1L	146714304	0.0384875	0.0108283	3.55434	0.000412663
4	14	rs61838937	1	146572373	A	T	cg02487331	146550467	-0.151812	0.042495	-3.57247	0.000385188		NA	15	ENSG00000131778.18	CHD1L	chr1_147164558_C_T_b38	rs6593738	rs6593738	7.6e-10	0.4	Brain - Cerebellum		NA	22	rs17160051	1	146727388	T	G	ENSG00000131778	CHD1L	146714304	0.0384875	0.0108283	3.55434	0.000412663
4	14	rs7514808	1	146570076	A	G	cg02487331	146550467	-0.151812	0.042495	-3.57247	0.000385188		NA	15	ENSG00000131791.7	PRKAB2	chr1_147104512_C_A_b38	rs4950368	rs4950368	7.1e-10	-0.19	Nerve - Tibial		NA	22	rs11800580	1	146732707	A	G	ENSG00000131778	CHD1L	146714304	0.0384875	0.0108283	3.55434	0.000412663
NA	12	rs976620	1	146564908	A	C	cg06871074	146551565	-0.150594	0.042503	-3.54313	0.000429582		NA	15	ENSG00000131778.18	CHD1L	chr1_147104512_C_A_b38	rs4950368	rs4950368	6.7e-10	0.42	Brain - Cerebellum		NA	22	rs7542951	1	146812058	T	C	ENSG00000131778	CHD1L	146714304	0.0381339	0.0107781	3.53811	0.000438257
NA	12	rs2477569	1	146547809	G	T	cg06871074	146551565	-0.149434	0.0425106	-3.51521	0.000476247		NA	15	ENSG00000131778.18	CHD1L	chr1_147122310_C_G_b38	rs2083719	rs2083719	6.6e-10	0.4	Brain - Cerebellar Hemisphere		3	19	rs9662427	1	146758375	T	A	ENSG00000131791	PRKAB2	146644129	-0.121542	0.0344129	-3.53187	0.000448484
NA	12	rs2477570	1	146550326	G	C	cg06871074	146551565	-0.149434	0.0425106	-3.51521	0.000476247		NA	15	ENSG00000131791.7	PRKAB2	chr1_147116081_T_C_b38	rs61838951	rs61838951	6e-10	-0.21	Nerve - Tibial		NA	44	rs6656156	1	146826988	C	A	ENSG00000131778	CHD1L	146714304	0.0347548	0.00986952	3.52143	0.000466096
NA	12	rs3011809	1	146549141	A	G	cg06871074	146551565	-0.149434	0.0425106	-3.51521	0.000476247		NA	15	ENSG00000131778.18	CHD1L	chr1_147139442_C_T_b38	rs10900316	rs10900316	5.3e-10	0.4	Brain - Cerebellum		4	14	rs61838938	1	146577525	A	G	ENSG00000131778	CHD1L	146714304	0.0370943	0.0105344	3.52126	0.000466377
NA	12	rs492243	1	146549478	A	G	cg06871074	146551565	-0.149434	0.0425106	-3.51521	0.000476247		NA	15	ENSG00000131778.18	CHD1L	chr1_147155826_C_G_b38	rs1047140	rs1047140	5.2e-10	0.4	Brain - Cerebellum		4	14	rs56012243	1	146577889	T	C	ENSG00000131778	CHD1L	146714304	0.0370943	0.0105344	3.52126	0.000466377
NA	12	rs493000	1	146549527	T	C	cg06871074	146551565	-0.149434	0.0425106	-3.51521	0.000476247		NA	15	ENSG00000131778.18	CHD1L	chr1_147163887_C_G_b38	rs10900322	rs10900322	5.2e-10	0.4	Brain - Cerebellum		4	14	rs55963049	1	146579535	A	C	ENSG00000131778	CHD1L	146714304	0.0370943	0.0105344	3.52126	0.000466377
NA	12	rs494122	1	146549692	C	G	cg06871074	146551565	-0.149434	0.0425106	-3.51521	0.000476247		NA	15	ENSG00000131778.18	CHD1L	chr1_147157056_A_G_b38	rs1837983	rs1837983	5.2e-10	0.4	Brain - Cerebellum		4	14	rs55828524	1	146579259	C	G	ENSG00000131778	CHD1L	146714304	0.0370943	0.0105344	3.52126	0.000466377
NA	12	rs535827	1	146548190	A	G	cg06871074	146551565	-0.149434	0.0425106	-3.51521	0.000476247		NA	15	ENSG00000131778.18	CHD1L	chr1_147154190_A_G_b38	rs4950378	rs4950378	5.2e-10	0.4	Brain - Cerebellum		4	14	rs55791847	1	146579688	G	A	ENSG00000131778	CHD1L	146714304	0.0370943	0.0105344	3.52126	0.000466377
NA	12	rs556976	1	146545191	A	G	cg06871074	146551565	-0.149434	0.0425106	-3.51521	0.000476247		NA	15	ENSG00000131778.18	CHD1L	chr1_147160141_T_C_b38	rs6680845	rs6680845	5.2e-10	0.4	Brain - Cerebellum		4	14	rs17355398	1	146579574	T	C	ENSG00000131778	CHD1L	146714304	0.0370943	0.0105344	3.52126	0.000466377
NA	12	rs584107	1	146547410	G	T	cg06871074	146551565	-0.149434	0.0425106	-3.51521	0.000476247		NA	15	ENSG00000131778.18	CHD1L	chr1_147146982_A_G_b38	rs7552010	rs7552010	5.2e-10	0.4	Brain - Cerebellum		NA	15	rs61838951	1	146587663	C	T	ENSG00000131778	CHD1L	146714304	0.0370943	0.0105344	3.52126	0.000466377
NA	12	rs604716	1	146544721	A	G	cg06871074	146551565	-0.149434	0.0425106	-3.51521	0.000476247		NA	15	ENSG00000131778.18	CHD1L	chr1_147104241_T_C_b38	rs4950366	rs4950366	5.1e-10	0.41	Brain - Cerebellum		NA	15	rs56198825	1	146588793	C	G	ENSG00000131778	CHD1L	146714304	0.0370943	0.0105344	3.52126	0.000466377
NA	12	rs632861	1	146551375	T	G	cg06871074	146551565	-0.149434	0.0425106	-3.51521	0.000476247		NA	15	ENSG00000131791.7	PRKAB2	chr1_147225363_C_G_b38	rs2289575	rs2289575	4.3e-10	-0.25	Brain - Cerebellar Hemisphere		NA	15	rs56151278	1	146589003	C	T	ENSG00000131778	CHD1L	146714304	0.0370943	0.0105344	3.52126	0.000466377
NA	12	rs648937	1	146550079	C	T	cg06871074	146551565	-0.149434	0.0425106	-3.51521	0.000476247		NA	15	ENSG00000131778.18	CHD1L	chr1_147223330_T_C_b38	rs1470261	rs1470261	4.1e-10	0.4	Brain - Cerebellum		NA	15	rs4950306	1	146589420	G	C	ENSG00000131778	CHD1L	146714304	0.0370943	0.0105344	3.52126	0.000466377
NA	12	rs659728	1	146549966	C	T	cg06871074	146551565	-0.149434	0.0425106	-3.51521	0.000476247		NA	15	ENSG00000131778.18	CHD1L	chr1_147223389_G_A_b38	rs1470262	rs1470262	4.1e-10	0.4	Brain - Cerebellum		NA	15	rs4950305	1	146589293	A	C	ENSG00000131778	CHD1L	146714304	0.0370943	0.0105344	3.52126	0.000466377
NA	12	rs661116	1	146549635	T	A	cg06871074	146551565	-0.149434	0.0425106	-3.51521	0.000476247		NA	15	ENSG00000131778.18	CHD1L	chr1_147223284_C_G_b38	rs2078325	rs2078325	4.1e-10	0.4	Brain - Cerebellum		NA	15	rs4950304	1	146588267	T	C	ENSG00000131778	CHD1L	146714304	0.0370943	0.0105344	3.52126	0.000466377
NA	12	rs675782	1	146548696	G	A	cg06871074	146551565	-0.149434	0.0425106	-3.51521	0.000476247		NA	15	ENSG00000131778.18	CHD1L	chr1_147107899_A_C_b38	rs6687016	rs6687016	3.1e-10	0.41	Brain - Cerebellum		NA	15	rs1813002	1	146584161	G	C	ENSG00000131778	CHD1L	146714304	0.0370943	0.0105344	3.52126	0.000466377
NA	12	rs678111	1	146548161	C	T	cg06871074	146551565	-0.149434	0.0425106	-3.51521	0.000476247		NA	15	ENSG00000131778.18	CHD1L	chr1_147124724_T_C_b38	rs12028924	rs12028924	3e-10	0.39	Brain - Cerebellum		NA	15	rs11811023	1	146581118	C	T	ENSG00000131778	CHD1L	146714304	0.0370943	0.0105344	3.52126	0.000466377
NA	12	rs685741	1	146546051	C	A	cg06871074	146551565	-0.149434	0.0425106	-3.51521	0.000476247		NA	15	ENSG00000131778.18	CHD1L	chr1_147118502_A_G_b38	rs2014107	rs2014107	2.7e-10	0.41	Brain - Cerebellum		NA	28	rs11240074	1	146996480	C	A	ENSG00000131791	PRKAB2	146644129	-0.0714882	0.020325	-3.51725	0.000473318
NA	12	rs942689	1	146550780	C	T	cg06871074	146551565	-0.149434	0.0425106	-3.51521	0.000476247		NA	15	ENSG00000131778.18	CHD1L	chr1_147120579_C_A_b38	rs2354442	rs2354442	2.7e-10	0.41	Brain - Cerebellum		4	14	rs7514808	1	146570076	A	G	ENSG00000131778	CHD1L	146714304	0.0368716	0.0105328	3.50066	0.000503075
NA	56	rs2477568	1	146547792	C	G	cg06871074	146551565	-0.149434	0.0425106	-3.51521	0.000476247		NA	15	ENSG00000131778.18	CHD1L	chr1_147118060_A_G_b38	rs4950307	rs4950307	2.7e-10	0.41	Brain - Cerebellum		4	14	rs61838937	1	146572373	A	T	ENSG00000131778	CHD1L	146714304	0.0368716	0.0105328	3.50066	0.000503075
4	14	rs17355398	1	146579574	T	C	cg02487331	146550467	-0.148146	0.0425189	-3.48423	0.00053355		NA	15	ENSG00000131778.18	CHD1L	chr1_147119951_A_G_b38	rs4950372	rs4950372	2.7e-10	0.41	Brain - Cerebellum		4	14	rs61838936	1	146570006	T	C	ENSG00000131778	CHD1L	146714304	0.0368716	0.0105328	3.50066	0.000503075
4	14	rs55791847	1	146579688	G	A	cg02487331	146550467	-0.148146	0.0425189	-3.48423	0.00053355		NA	15	ENSG00000131778.18	CHD1L	chr1_147099660_T_C_b38	rs10900314	rs10900314	1.7e-10	0.41	Brain - Cerebellum		NA	22	rs72691090	1	146769569	C	T	ENSG00000131778	CHD1L	146714304	0.0375173	0.0107306	3.49628	0.000511207
4	14	rs55828524	1	146579259	C	G	cg02487331	146550467	-0.148146	0.0425189	-3.48423	0.00053355		NA	15	ENSG00000131778.18	CHD1L	chr1_147108691_T_C_b38	rs10900315	rs10900315	1.7e-10	0.41	Brain - Cerebellum		NA	24	rs72694750	1	146868586	A	G	ENSG00000131778	CHD1L	146714304	0.0392137	0.0113028	3.46937	0.000563994
4	14	rs55963049	1	146579535	A	C	cg02487331	146550467	-0.148146	0.0425189	-3.48423	0.00053355		NA	15	ENSG00000131778.18	CHD1L	chr1_147108897_T_C_b38	rs17359526	rs17359526	1.7e-10	0.41	Brain - Cerebellum		NA	24	rs72694723	1	146844891	T	C	ENSG00000131778	CHD1L	146714304	0.0392137	0.0113028	3.46937	0.000563994
4	14	rs56012243	1	146577889	T	C	cg02487331	146550467	-0.148146	0.0425189	-3.48423	0.00053355		NA	15	ENSG00000131778.18	CHD1L	chr1_147099462_C_T_b38	rs6672322	rs6672322	1.7e-10	0.41	Brain - Cerebellum		NA	24	rs72694720	1	146843654	T	C	ENSG00000131778	CHD1L	146714304	0.0392137	0.0113028	3.46937	0.000563994
4	14	rs61838938	1	146577525	A	G	cg02487331	146550467	-0.148146	0.0425189	-3.48423	0.00053355		NA	15	ENSG00000131778.18	CHD1L	chr1_147109142_T_C_b38	rs6693631	rs6693631	1.7e-10	0.41	Brain - Cerebellum		NA	24	rs72694715	1	146840183	T	C	ENSG00000131778	CHD1L	146714304	0.0392137	0.0113028	3.46937	0.000563994
NA	15	rs11811023	1	146581118	C	T	cg02487331	146550467	-0.148146	0.0425189	-3.48423	0.00053355		NA	15	ENSG00000131778.18	CHD1L	chr1_147105051_T_C_b38	rs6697939	rs6697939	1.7e-10	0.41	Brain - Cerebellum		NA	24	rs61230354	1	146869891	A	T	ENSG00000131778	CHD1L	146714304	0.0392137	0.0113028	3.46937	0.000563994
NA	12	rs1596236	1	146560019	A	G	cg06871074	146551565	-0.147755	0.0425215	-3.47483	0.000552169		NA	15	ENSG00000131778.18	CHD1L	chr1_147100341_A_G_b38	rs882344	rs882344	1.7e-10	0.41	Brain - Cerebellum		NA	24	rs59498179	1	146872147	C	T	ENSG00000131778	CHD1L	146714304	0.0392137	0.0113028	3.46937	0.000563994
NA	12	rs1867140	1	146557155	A	G	cg06871074	146551565	-0.147755	0.0425215	-3.47483	0.000552169		NA	15	ENSG00000131778.18	CHD1L	chr1_147117357_A_G_b38	rs1899485	rs1899485	1.6e-10	0.41	Brain - Cerebellum		NA	24	rs58671552	1	146881266	A	G	ENSG00000131778	CHD1L	146714304	0.0392137	0.0113028	3.46937	0.000563994
NA	12	rs35227958	1	146562931	T	G	cg06871074	146551565	-0.147755	0.0425215	-3.47483	0.000552169		NA	15	ENSG00000131778.18	CHD1L	chr1_147162160_C_A_b38	rs1036850	rs1036850	1.4e-10	0.42	Brain - Cerebellum		NA	24	rs4950429	1	146871957	T	A	ENSG00000131778	CHD1L	146714304	0.0392137	0.0113028	3.46937	0.000563994
NA	12	rs4950301	1	146557470	C	A	cg06871074	146551565	-0.147755	0.0425215	-3.47483	0.000552169		NA	15	ENSG00000131778.18	CHD1L	chr1_147162171_T_C_b38	rs1036851	rs1036851	1.4e-10	0.42	Brain - Cerebellum		NA	24	rs4950322	1	146854836	A	G	ENSG00000131778	CHD1L	146714304	0.0392137	0.0113028	3.46937	0.000563994
NA	12	rs4950303	1	146562042	C	A	cg06871074	146551565	-0.147755	0.0425215	-3.47483	0.000552169		NA	15	ENSG00000131778.18	CHD1L	chr1_147158337_C_T_b38	rs10900321	rs10900321	1.4e-10	0.42	Brain - Cerebellum		NA	24	rs4448568	1	146849017	T	A	ENSG00000131778	CHD1L	146714304	0.0392137	0.0113028	3.46937	0.000563994
NA	12	rs4950356	1	146556025	A	G	cg06871074	146551565	-0.147755	0.0425215	-3.47483	0.000552169		NA	15	ENSG00000131778.18	CHD1L	chr1_147164586_G_A_b38	rs6593739	rs6593739	1.4e-10	0.42	Brain - Cerebellum		NA	24	rs1986987	1	146869283	A	G	ENSG00000131778	CHD1L	146714304	0.0392137	0.0113028	3.46937	0.000563994
NA	12	rs4950364	1	146560381	G	A	cg06871074	146551565	-0.147755	0.0425215	-3.47483	0.000552169		NA	15	ENSG00000131778.18	CHD1L	chr1_147162935_T_G_b38	rs930495	rs930495	1.4e-10	0.42	Brain - Cerebellum		NA	24	rs1806618	1	146848796	A	G	ENSG00000131778	CHD1L	146714304	0.0392137	0.0113028	3.46937	0.000563994
NA	12	rs72706414	1	146561044	C	T	cg06871074	146551565	-0.147755	0.0425215	-3.47483	0.000552169		NA	15	ENSG00000131778.18	CHD1L	chr1_147222829_A_C_b38	rs6670503	rs6670503	1.3e-10	0.42	Brain - Cerebellar Hemisphere		NA	24	rs17356735	1	146850049	C	T	ENSG00000131778	CHD1L	146714304	0.0392137	0.0113028	3.46937	0.000563994
NA	12	rs3011808	1	146546679	A	G	cg06871074	146551565	-0.145321	0.042537	-3.41633	0.0006824		NA	15	ENSG00000131778.18	CHD1L	chr1_147222653_T_C_b38	rs6673268	rs6673268	1.3e-10	0.42	Brain - Cerebellar Hemisphere		NA	24	rs145259661	1	146876689	A	G	ENSG00000131778	CHD1L	146714304	0.0392137	0.0113028	3.46937	0.000563994
NA	12	rs660096	1	146549913	C	T	cg06871074	146551565	-0.145321	0.042537	-3.41633	0.0006824		NA	15	ENSG00000131778.18	CHD1L	chr1_147222979_A_G_b38	rs1123333	rs1123333	9.4e-11	0.42	Brain - Cerebellum		NA	24	rs144968185	1	146878086	A	T	ENSG00000131778	CHD1L	146714304	0.0392137	0.0113028	3.46937	0.000563994
NA	12	rs660604	1	146549770	T	C	cg06871074	146551565	-0.145321	0.042537	-3.41633	0.0006824		NA	15	ENSG00000131791.7	PRKAB2	chr1_147124724_T_C_b38	rs12028924	rs12028924	9.3e-11	-0.25	Brain - Cerebellar Hemisphere		NA	24	rs112943834	1	146875087	T	C	ENSG00000131778	CHD1L	146714304	0.0392137	0.0113028	3.46937	0.000563994
NA	12	rs676288	1	146548549	A	C	cg06871074	146551565	-0.145321	0.042537	-3.41633	0.0006824		NA	15	ENSG00000131791.7	PRKAB2	chr1_147104241_T_C_b38	rs4950366	rs4950366	7.9e-11	-0.27	Brain - Cerebellar Hemisphere		NA	25	rs56378024	1	146980162	C	G	ENSG00000131791	PRKAB2	146644129	-0.0664126	0.0192308	-3.45344	0.000597584
NA	12	rs9663073	1	146554571	G	A	cg21908235	146551744	-0.143888	0.042546	-3.38194	0.000771795		NA	15	ENSG00000131791.7	PRKAB2	chr1_147166024_A_T_b38	rs4950380	rs4950380	7.5e-11	-0.26	Brain - Cerebellar Hemisphere		3	19	rs72691016	1	146717027	C	T	ENSG00000131778	CHD1L	146714304	0.037336	0.0108361	3.44553	0.000614955
NA	10	rs11578609	1	146502925	T	C	cg21908235	146551744	0.143743	0.0425469	3.37846	0.000781422		NA	15	ENSG00000131791.7	PRKAB2	chr1_147171976_A_G_b38	rs1348316	rs1348316	5.2e-11	-0.25	Brain - Cerebellar Hemisphere		NA	14	rs11239954	1	146717699	T	C	ENSG00000131778	CHD1L	146714304	0.0369113	0.0108404	3.40497	0.000711657
NA	10	rs11589576	1	146502900	A	G	cg21908235	146551744	0.143743	0.0425469	3.37846	0.000781422		NA	15	ENSG00000131791.7	PRKAB2	chr1_147195424_T_C_b38	rs2044151	rs2044151	3.8e-11	-0.26	Brain - Cerebellar Hemisphere		NA	22	rs76327075	1	146717973	T	C	ENSG00000131778	CHD1L	146714304	0.0369113	0.0108404	3.40497	0.000711657
NA	12	rs17160592	1	146555193	C	T	cg21908235	146551744	-0.142871	0.0425523	-3.35754	0.00084169		NA	15	ENSG00000131791.7	PRKAB2	chr1_147154509_C_T_b38	rs6673185	rs6673185	3.6e-11	-0.26	Brain - Cerebellar Hemisphere		NA	22	rs12060046	1	146720934	C	T	ENSG00000131778	CHD1L	146714304	0.0369113	0.0108404	3.40497	0.000711657
NA	12	rs3011810	1	146553628	C	A	cg21908235	146551744	-0.142871	0.0425523	-3.35754	0.00084169		NA	15	ENSG00000131791.7	PRKAB2	chr1_147164261_C_T_b38	rs6689155	rs6689155	3.6e-11	-0.26	Brain - Cerebellar Hemisphere		NA	22	rs11239958	1	146719108	A	G	ENSG00000131778	CHD1L	146714304	0.0369113	0.0108404	3.40497	0.000711657
NA	12	rs4492676	1	146562627	C	G	cg21908235	146551744	-0.142871	0.0425523	-3.35754	0.00084169		NA	15	ENSG00000131791.7	PRKAB2	chr1_147223623_A_C_b38	rs10900326	rs10900326	3.1e-11	-0.27	Brain - Cerebellar Hemisphere		NA	22	rs4950398	1	146783569	A	G	ENSG00000131778	CHD1L	146714304	0.033422	0.00984263	3.39564	0.000735837
NA	12	rs4494193	1	146563040	A	G	cg21908235	146551744	-0.142871	0.0425523	-3.35754	0.00084169		NA	15	ENSG00000131791.7	PRKAB2	chr1_147118502_A_G_b38	rs2014107	rs2014107	2.9e-11	-0.27	Brain - Cerebellar Hemisphere		NA	24	rs2353981	1	146840080	G	A	ENSG00000131791	PRKAB2	146644129	-0.0474942	0.014242	-3.33481	0.000913095
NA	12	rs4623760	1	146562736	A	C	cg21908235	146551744	-0.142871	0.0425523	-3.35754	0.00084169		NA	15	ENSG00000131791.7	PRKAB2	chr1_147120579_C_A_b38	rs2354442	rs2354442	2.9e-11	-0.27	Brain - Cerebellar Hemisphere		NA	22	rs4950398	1	146783569	A	G	ENSG00000131791	PRKAB2	146644129	-0.0453202	0.0136588	-3.31802	0.000968587
NA	12	rs4950302	1	146557805	C	A	cg21908235	146551744	-0.142871	0.0425523	-3.35754	0.00084169		NA	15	ENSG00000131791.7	PRKAB2	chr1_147118060_A_G_b38	rs4950307	rs4950307	2.9e-11	-0.27	Brain - Cerebellar Hemisphere		NA	25	rs11240075	1	146996800	T	C	ENSG00000131791	PRKAB2	146644129	-0.0676325	0.0203951	-3.31612	0.00097506
NA	12	rs4950354	1	146554223	C	T	cg21908235	146551744	-0.142871	0.0425523	-3.35754	0.00084169		NA	15	ENSG00000131791.7	PRKAB2	chr1_147119951_A_G_b38	rs4950372	rs4950372	2.9e-11	-0.27	Brain - Cerebellar Hemisphere		3	19	rs9795495	1	146704522	G	A	ENSG00000131778	CHD1L	146714304	-0.0307221	0.00939938	-3.26853	0.00115093
NA	12	rs4950355	1	146554249	T	C	cg21908235	146551744	-0.142871	0.0425523	-3.35754	0.00084169		NA	15	ENSG00000131791.7	PRKAB2	chr1_147099660_T_C_b38	rs10900314	rs10900314	1.9e-11	-0.28	Brain - Cerebellar Hemisphere		3	19	rs72691015	1	146716857	G	C	ENSG00000131791	PRKAB2	146644129	-0.0449419	0.0137565	-3.26696	0.00115722
NA	12	rs4950359	1	146558743	A	C	cg21908235	146551744	-0.142871	0.0425523	-3.35754	0.00084169		NA	15	ENSG00000131791.7	PRKAB2	chr1_147108691_T_C_b38	rs10900315	rs10900315	1.9e-11	-0.28	Brain - Cerebellar Hemisphere		NA	22	rs67248543	1	146719668	A	G	ENSG00000131791	PRKAB2	146644129	-0.0449419	0.0137565	-3.26696	0.00115722
NA	12	rs4950360	1	146559064	A	G	cg21908235	146551744	-0.142871	0.0425523	-3.35754	0.00084169		NA	15	ENSG00000131791.7	PRKAB2	chr1_147108897_T_C_b38	rs17359526	rs17359526	1.9e-11	-0.28	Brain - Cerebellar Hemisphere		NA	22	rs11239957	1	146718128	A	G	ENSG00000131791	PRKAB2	146644129	-0.0449419	0.0137565	-3.26696	0.00115722
NA	12	rs4950362	1	146559883	G	A	cg21908235	146551744	-0.142871	0.0425523	-3.35754	0.00084169		NA	15	ENSG00000131791.7	PRKAB2	chr1_147107899_A_C_b38	rs6687016	rs6687016	1.9e-11	-0.28	Brain - Cerebellar Hemisphere		NA	41	rs143737455	1	147331332	G	A	ENSG00000131778	CHD1L	146714304	-0.128105	0.0396731	-3.229	0.00131887
NA	12	rs56060937	1	146555403	A	G	cg21908235	146551744	-0.142871	0.0425523	-3.35754	0.00084169		NA	15	ENSG00000131791.7	PRKAB2	chr1_147105051_T_C_b38	rs6697939	rs6697939	1.9e-11	-0.28	Brain - Cerebellar Hemisphere		3	19	rs10793652	1	146707543	G	A	ENSG00000131778	CHD1L	146714304	-0.0302213	0.00938233	-3.22109	0.00135512
NA	12	rs59064267	1	146560693	A	G	cg21908235	146551744	-0.142871	0.0425523	-3.35754	0.00084169		NA	15	ENSG00000131791.7	PRKAB2	chr1_147100341_A_G_b38	rs882344	rs882344	1.9e-11	-0.28	Brain - Cerebellar Hemisphere		3	19	rs6668690	1	146703177	G	A	ENSG00000131778	CHD1L	146714304	-0.0301161	0.00935895	-3.21789	0.00137002
NA	12	rs618575	1	146552308	C	A	cg21908235	146551744	-0.142871	0.0425523	-3.35754	0.00084169		NA	15	ENSG00000131791.7	PRKAB2	chr1_147162160_C_A_b38	rs1036850	rs1036850	1.6e-11	-0.2	Nerve - Tibial		3	19	rs12139680	1	146703737	A	G	ENSG00000131778	CHD1L	146714304	-0.0301161	0.00935895	-3.21789	0.00137002
NA	12	rs618622	1	146552264	C	A	cg21908235	146551744	-0.142871	0.0425523	-3.35754	0.00084169		NA	15	ENSG00000131791.7	PRKAB2	chr1_147162171_T_C_b38	rs1036851	rs1036851	1.6e-11	-0.2	Nerve - Tibial		NA	15	rs2289575	1	146696955	G	C	ENSG00000131778	CHD1L	146714304	-0.0300879	0.00937295	-3.21007	0.0014071
NA	12	rs630630	1	146551926	C	T	cg21908235	146551744	-0.142871	0.0425523	-3.35754	0.00084169		NA	15	ENSG00000131791.7	PRKAB2	chr1_147158337_C_T_b38	rs10900321	rs10900321	1.6e-11	-0.2	Nerve - Tibial		NA	15	rs2044151	1	146667003	C	T	ENSG00000131778	CHD1L	146714304	-0.0300978	0.00941772	-3.19587	0.00147684
NA	12	rs632334	1	146551521	T	C	cg21908235	146551744	-0.142871	0.0425523	-3.35754	0.00084169		NA	15	ENSG00000131791.7	PRKAB2	chr1_147164586_G_A_b38	rs6593739	rs6593739	1.6e-11	-0.2	Nerve - Tibial		NA	15	rs11578109	1	146668182	T	A	ENSG00000131778	CHD1L	146714304	-0.0300978	0.00941772	-3.19587	0.00147684
NA	12	rs719969	1	146555660	A	G	cg21908235	146551744	-0.142871	0.0425523	-3.35754	0.00084169		NA	15	ENSG00000131791.7	PRKAB2	chr1_147162935_T_G_b38	rs930495	rs930495	1.6e-11	-0.2	Nerve - Tibial		NA	22	rs9730667	1	146820435	A	G	ENSG00000131791	PRKAB2	146644129	-0.0438729	0.013763	-3.18774	0.00151818
NA	12	rs9659068	1	146554574	C	T	cg21908235	146551744	-0.142306	0.0425558	-3.34398	0.000883043		NA	15	ENSG00000131791.7	PRKAB2	chr1_147155826_C_G_b38	rs1047140	rs1047140	1.5e-11	-0.27	Brain - Cerebellar Hemisphere		NA	44	rs6658836	1	146821326	A	T	ENSG00000131791	PRKAB2	146644129	-0.0438729	0.013763	-3.18774	0.00151818
NA	11	rs1969869	1	146510112	T	G	cg21908235	146551744	0.142047	0.0425574	3.33777	0.000902617		NA	15	ENSG00000131791.7	PRKAB2	chr1_147163887_C_G_b38	rs10900322	rs10900322	1.5e-11	-0.27	Brain - Cerebellar Hemisphere		NA	44	rs6658826	1	146821276	A	T	ENSG00000131791	PRKAB2	146644129	-0.0438729	0.013763	-3.18774	0.00151818
NA	11	rs1969872	1	146510354	T	G	cg21908235	146551744	0.142047	0.0425574	3.33777	0.000902617		NA	15	ENSG00000131791.7	PRKAB2	chr1_147157056_A_G_b38	rs1837983	rs1837983	1.5e-11	-0.27	Brain - Cerebellar Hemisphere		NA	44	rs2353986	1	146821869	T	C	ENSG00000131791	PRKAB2	146644129	-0.0438729	0.013763	-3.18774	0.00151818
NA	10	rs557929	1	146545301	C	G	cg21908235	146551744	0.141298	0.042562	3.31981	0.000961475		NA	15	ENSG00000131791.7	PRKAB2	chr1_147154190_A_G_b38	rs4950378	rs4950378	1.5e-11	-0.27	Brain - Cerebellar Hemisphere		NA	44	rs2353985	1	146821715	T	A	ENSG00000131791	PRKAB2	146644129	-0.0438729	0.013763	-3.18774	0.00151818
NA	10	rs692963	1	146547985	T	C	cg21908235	146551744	0.141298	0.042562	3.31981	0.000961475		NA	15	ENSG00000131791.7	PRKAB2	chr1_147160141_T_C_b38	rs6680845	rs6680845	1.5e-11	-0.27	Brain - Cerebellar Hemisphere		NA	44	rs12133747	1	146823768	C	T	ENSG00000131791	PRKAB2	146644129	-0.0438729	0.013763	-3.18774	0.00151818
NA	11	rs1969869	1	146510112	T	G	cg20449590	146551201	0.141218	0.0425625	3.31789	0.000967993		NA	15	ENSG00000131791.7	PRKAB2	chr1_147146982_A_G_b38	rs7552010	rs7552010	1.5e-11	-0.27	Brain - Cerebellar Hemisphere		NA	44	rs11239998	1	146821090	C	T	ENSG00000131791	PRKAB2	146644129	-0.0438729	0.013763	-3.18774	0.00151818
NA	11	rs1969872	1	146510354	T	G	cg20449590	146551201	0.141218	0.0425625	3.31789	0.000967993		NA	15	ENSG00000131791.7	PRKAB2	chr1_147182927_T_C_b38	rs12144240	rs12144240	1.5e-11	-0.26	Brain - Cerebellar Hemisphere		NA	44	rs10159418	1	146824426	G	T	ENSG00000131791	PRKAB2	146644129	-0.0438729	0.013763	-3.18774	0.00151818
NA	13	rs10900313	1	146560747	A	T	cg06871074	146551565	-0.140627	0.0425661	-3.30374	0.00101714		NA	15	ENSG00000131791.7	PRKAB2	chr1_147117357_A_G_b38	rs1899485	rs1899485	1.4e-11	-0.27	Brain - Cerebellar Hemisphere		NA	44	rs10159400	1	146824003	G	A	ENSG00000131791	PRKAB2	146644129	-0.0438729	0.013763	-3.18774	0.00151818
NA	12	rs78894055	1	146534504	T	C	cg06871074	146551565	-0.140464	0.0425671	-3.29983	0.00103114		NA	15	ENSG00000131791.7	PRKAB2	chr1_147162354_G_A_b38	rs1036852	rs1036852	1.3e-11	-0.27	Brain - Cerebellar Hemisphere		NA	44	rs7512297	1	146829788	G	A	ENSG00000131791	PRKAB2	146644129	-0.043403	0.0136266	-3.18518	0.00153144
NA	55	rs7514402	1	146555392	A	T	cg21908235	146551744	0.139889	0.0425706	3.28605	0.0010819		NA	15	ENSG00000131791.7	PRKAB2	chr1_147153614_C_T_b38	rs1442758	rs1442758	1.3e-11	-0.27	Brain - Cerebellar Hemisphere		NA	44	rs12723026	1	146834219	C	T	ENSG00000131791	PRKAB2	146644129	-0.043403	0.0136266	-3.18518	0.00153144
NA	10	rs636329	1	146542208	T	G	cg21908235	146551744	0.139563	0.0425726	3.27824	0.00111167		NA	15	ENSG00000131791.7	PRKAB2	chr1_147156828_T_C_b38	rs1442760	rs1442760	1.3e-11	-0.27	Brain - Cerebellar Hemisphere		NA	44	rs11240005	1	146834625	C	T	ENSG00000131791	PRKAB2	146644129	-0.043403	0.0136266	-3.18518	0.00153144
NA	12	rs671690	1	146522857	G	A	cg06871074	146551565	-0.139543	0.0425727	-3.27776	0.0011135		NA	15	ENSG00000131791.7	PRKAB2	chr1_147164558_C_T_b38	rs6593738	rs6593738	1.3e-11	-0.27	Brain - Cerebellar Hemisphere		NA	44	rs11240004	1	146834593	A	C	ENSG00000131791	PRKAB2	146644129	-0.043403	0.0136266	-3.18518	0.00153144
NA	10	rs21327	1	146528521	A	G	cg21908235	146551744	0.139397	0.0425736	3.27427	0.00112709		NA	15	ENSG00000131791.7	PRKAB2	chr1_147139442_C_T_b38	rs10900316	rs10900316	8.4e-12	-0.27	Brain - Cerebellar Hemisphere		NA	44	rs11240003	1	146834442	A	G	ENSG00000131791	PRKAB2	146644129	-0.043403	0.0136266	-3.18518	0.00153144
NA	10	rs3011806	1	146535220	T	C	cg21908235	146551744	0.139397	0.0425736	3.27427	0.00112709		NA	15	ENSG00000131791.7	PRKAB2	chr1_147099462_C_T_b38	rs6672322	rs6672322	8.3e-12	-0.28	Brain - Cerebellar Hemisphere		3	19	rs11239950	1	146707729	C	T	ENSG00000131778	CHD1L	146714304	-0.0296192	0.0093416	-3.17068	0.00160846
NA	10	rs615558	1	146527750	A	G	cg21908235	146551744	0.139397	0.0425736	3.27427	0.00112709		NA	15	ENSG00000131791.7	PRKAB2	chr1_147109142_T_C_b38	rs6693631	rs6693631	8.3e-12	-0.28	Brain - Cerebellar Hemisphere		3	19	rs10793653	1	146707564	G	A	ENSG00000131778	CHD1L	146714304	-0.0296192	0.0093416	-3.17068	0.00160846
NA	10	rs646703	1	146535601	A	G	cg21908235	146551744	0.139397	0.0425736	3.27427	0.00112709		NA	15	ENSG00000131791.7	PRKAB2	chr1_147143441_C_T_b38	rs6593737	rs6593737	7.7e-12	-0.27	Brain - Cerebellar Hemisphere		NA	24	rs4950427	1	146862903	T	C	ENSG00000131791	PRKAB2	146644129	-0.0448592	0.0142084	-3.15722	0.00168312
2	9	rs11800992	1	146501783	A	C	cg21908235	146551744	-0.139128	0.0425752	-3.26782	0.00115257		NA	15	ENSG00000131791.7	PRKAB2	chr1_147140902_T_C_b38	rs7552530	rs7552530	7.7e-12	-0.27	Brain - Cerebellar Hemisphere		NA	24	rs2353980	1	146839989	A	T	ENSG00000131791	PRKAB2	146644129	-0.0448592	0.0142084	-3.15722	0.00168312
NA	12	rs2477569	1	146547809	G	T	cg21908235	146551744	-0.138136	0.0425812	-3.24406	0.00125112		NA	15	ENSG00000131791.7	PRKAB2	chr1_147157163_T_G_b38	rs1837984	rs1837984	7e-12	-0.27	Brain - Cerebellar Hemisphere		NA	24	rs2353979	1	146839900	A	G	ENSG00000131791	PRKAB2	146644129	-0.0448592	0.0142084	-3.15722	0.00168312
NA	12	rs2477570	1	146550326	G	C	cg21908235	146551744	-0.138136	0.0425812	-3.24406	0.00125112		NA	15	ENSG00000131778.18	CHD1L	chr1_147245910_C_T_b38	rs11239953	rs11239953	6.5e-12	0.41	Brain - Cerebellum		NA	24	rs10900356	1	146866472	C	T	ENSG00000131791	PRKAB2	146644129	-0.0448592	0.0142084	-3.15722	0.00168312
NA	12	rs3011809	1	146549141	A	G	cg21908235	146551744	-0.138136	0.0425812	-3.24406	0.00125112		NA	15	ENSG00000131778.18	CHD1L	chr1_147246074_C_G_b38	rs11239955	rs11239955	6.5e-12	0.41	Brain - Cerebellum		NA	44	rs6656156	1	146826988	C	A	ENSG00000131791	PRKAB2	146644129	-0.0431827	0.0137211	-3.14719	0.00174085
NA	12	rs492243	1	146549478	A	G	cg21908235	146551744	-0.138136	0.0425812	-3.24406	0.00125112		NA	15	ENSG00000131778.18	CHD1L	chr1_147246132_G_C_b38	rs11239956	rs11239956	6.5e-12	0.41	Brain - Cerebellum		NA	22	rs9730667	1	146820435	A	G	ENSG00000131778	CHD1L	146714304	0.0310884	0.00992568	3.13212	0.00183101
NA	12	rs493000	1	146549527	T	C	cg21908235	146551744	-0.138136	0.0425812	-3.24406	0.00125112		NA	15	ENSG00000131778.18	CHD1L	chr1_147246221_C_T_b38	rs12093458	rs12093458	6.5e-12	0.41	Brain - Cerebellum		NA	44	rs6658836	1	146821326	A	T	ENSG00000131778	CHD1L	146714304	0.0310884	0.00992568	3.13212	0.00183101
NA	12	rs494122	1	146549692	C	G	cg21908235	146551744	-0.138136	0.0425812	-3.24406	0.00125112		NA	15	ENSG00000131778.18	CHD1L	chr1_147245851_G_A_b38	rs4950391	rs4950391	6.5e-12	0.41	Brain - Cerebellum		NA	44	rs6658826	1	146821276	A	T	ENSG00000131778	CHD1L	146714304	0.0310884	0.00992568	3.13212	0.00183101
NA	12	rs535827	1	146548190	A	G	cg21908235	146551744	-0.138136	0.0425812	-3.24406	0.00125112		NA	15	ENSG00000131778.18	CHD1L	chr1_147109536_T_C_b38	rs11811023	rs11811023	1.2e-20	0.57	Brain - Cerebellum		NA	44	rs2353986	1	146821869	T	C	ENSG00000131778	CHD1L	146714304	0.0310884	0.00992568	3.13212	0.00183101
NA	12	rs556976	1	146545191	A	G	cg21908235	146551744	-0.138136	0.0425812	-3.24406	0.00125112		NA	15	ENSG00000131778.18	CHD1L	chr1_147112579_C_G_b38	rs1813002	rs1813002	1.2e-20	0.57	Brain - Cerebellum		NA	44	rs2353985	1	146821715	T	A	ENSG00000131778	CHD1L	146714304	0.0310884	0.00992568	3.13212	0.00183101
NA	12	rs584107	1	146547410	G	T	cg21908235	146551744	-0.138136	0.0425812	-3.24406	0.00125112		NA	15	ENSG00000131778.18	CHD1L	chr1_147116685_C_T_b38	rs4950304	rs4950304	1.2e-20	0.57	Brain - Cerebellum		NA	44	rs12133747	1	146823768	C	T	ENSG00000131778	CHD1L	146714304	0.0310884	0.00992568	3.13212	0.00183101
NA	12	rs604716	1	146544721	A	G	cg21908235	146551744	-0.138136	0.0425812	-3.24406	0.00125112		NA	15	ENSG00000131778.18	CHD1L	chr1_147117711_C_A_b38	rs4950305	rs4950305	1.2e-20	0.57	Brain - Cerebellum		NA	44	rs11239998	1	146821090	C	T	ENSG00000131778	CHD1L	146714304	0.0310884	0.00992568	3.13212	0.00183101
NA	12	rs632861	1	146551375	T	G	cg21908235	146551744	-0.138136	0.0425812	-3.24406	0.00125112		NA	15	ENSG00000131778.18	CHD1L	chr1_147116081_T_C_b38	rs61838951	rs61838951	8.2e-22	0.6	Brain - Cerebellum		NA	44	rs10159418	1	146824426	G	T	ENSG00000131778	CHD1L	146714304	0.0310884	0.00992568	3.13212	0.00183101
NA	12	rs648937	1	146550079	C	T	cg21908235	146551744	-0.138136	0.0425812	-3.24406	0.00125112		NA	15	ENSG00000131778.18	CHD1L	chr1_147117838_C_G_b38	rs4950306	rs4950306	2.4e-24	0.64	Brain - Cerebellum		NA	44	rs10159400	1	146824003	G	A	ENSG00000131778	CHD1L	146714304	0.0310884	0.00992568	3.13212	0.00183101
NA	12	rs659728	1	146549966	C	T	cg21908235	146551744	-0.138136	0.0425812	-3.24406	0.00125112		NA	15	ENSG00000131778.18	CHD1L	chr1_147117421_T_C_b38	rs56151278	rs56151278	2.4e-24	0.64	Brain - Cerebellum		3	19	rs11239951	1	146709784	T	C	ENSG00000131778	CHD1L	146714304	-0.0294041	0.00939098	-3.1311	0.00183727
NA	12	rs661116	1	146549635	T	A	cg21908235	146551744	-0.138136	0.0425812	-3.24406	0.00125112		NA	15	ENSG00000131778.18	CHD1L	chr1_147117211_G_C_b38	rs56198825	rs56198825	2.4e-24	0.64	Brain - Cerebellum		NA	28	rs2353546	1	146976402	C	T	ENSG00000131778	CHD1L	146714304	0.0309019	0.00987202	3.13025	0.00184247
NA	12	rs675782	1	146548696	G	A	cg21908235	146551744	-0.138136	0.0425812	-3.24406	0.00125112		NA	18	ENSG00000237188.3	RP11-337C18.8	chr1:146629691	rs74363403	rs79417474	6.09255e-05	-0.751615	Brain - Frontal Cortex (BA9)		NA	22	rs7545255	1	146746030	G	A	ENSG00000131778	CHD1L	146714304	0.0308386	0.00988355	3.12019	0.00190536
NA	12	rs678111	1	146548161	C	T	cg21908235	146551744	-0.138136	0.0425812	-3.24406	0.00125112		NA	18	ENSG00000237188.3	RP11-337C18.8	chr1:146629691	rs79417474	rs79417474	6.09255e-05	-0.751615	Brain - Frontal Cortex (BA9)		NA	15	rs10900326	1	146695215	C	A	ENSG00000131778	CHD1L	146714304	-0.0292571	0.00945771	-3.09346	0.00208226
NA	12	rs685741	1	146546051	C	A	cg21908235	146551744	-0.138136	0.0425812	-3.24406	0.00125112		NA	18	ENSG00000237188.3	RP11-337C18.8	chr1:146616915	rs74363403	rs74363403	4.42718e-05	-0.841402	Brain - Frontal Cortex (BA9)		3	19	rs72691015	1	146716857	G	C	ENSG00000131778	CHD1L	146714304	0.0306725	0.00992812	3.08946	0.00211
NA	12	rs942689	1	146550780	C	T	cg21908235	146551744	-0.138136	0.0425812	-3.24406	0.00125112		NA	18	ENSG00000237188.3	RP11-337C18.8	chr1:146616915	rs79417474	rs74363403	4.42718e-05	-0.841402	Brain - Frontal Cortex (BA9)		NA	22	rs67248543	1	146719668	A	G	ENSG00000131778	CHD1L	146714304	0.0306725	0.00992812	3.08946	0.00211
NA	56	rs2477568	1	146547792	C	G	cg21908235	146551744	-0.138136	0.0425812	-3.24406	0.00125112		3	19	ENSG00000268043.7		NBPF12	rs35419962	rs35419962	0.000181067	-0.284823	Nerve - Tibial		NA	22	rs11239957	1	146718128	A	G	ENSG00000131778	CHD1L	146714304	0.0306725	0.00992812	3.08946	0.00211
NA	12	rs671690	1	146522857	G	A	cg21908235	146551744	-0.137561	0.0425846	-3.2303	0.00131173		3	19	ENSG00000227242.4	NBPF13P	chr1_147241398_T_C_b38	rs10793654	rs10793654	9.9e-05	-0.34	Brain - Cerebellum		NA	24	rs2883317	1	146871808	C	G	ENSG00000131778	CHD1L	146714304	0.0311961	0.010163	3.06958	0.002253
4	14	rs6686480	1	146583568	A	G	cg02487331	146550467	-0.137226	0.0425866	-3.22228	0.00134827		3	19	ENSG00000131781.12	FMO5	chr1_147241398_T_C_b38	rs10793654	rs10793654	1e-05	0.25	Brain - Nucleus accumbens (basal ganglia)		NA	24	rs2883317	1	146871808	C	G	ENSG00000131791	PRKAB2	146644129	-0.0431206	0.0140975	-3.05874	0.00233465
NA	12	rs2584952	1	146537660	C	T	cg06871074	146551565	-0.137082	0.0425875	-3.21883	0.0013643		3	19	ENSG00000131778.18	CHD1L	chr1_147236081_T_C_b38	rs11239950	rs11239950	1.3e-06	0.32	Brain - Cerebellum		3	19	rs12092016	1	146716994	C	G	ENSG00000131778	CHD1L	146714304	-0.0285898	0.00939193	-3.04408	0.0024494
NA	12	rs3011803	1	146525837	G	A	cg06871074	146551565	-0.137082	0.0425875	-3.21883	0.0013643		3	19	ENSG00000131791.7	PRKAB2	chr1_147242605_G_A_b38	rs1890040	rs1890040	5.5e-07	-0.16	Nerve - Tibial		NA	24	rs2353981	1	146840080	G	A	ENSG00000131778	CHD1L	146714304	0.031286	0.0102855	3.04176	0.00246803
NA	12	rs580852	1	146523045	G	A	cg06871074	146551565	-0.137082	0.0425875	-3.21883	0.0013643		3	19	ENSG00000131778.18	CHD1L	chr1_147235895_A_G_b38	rs10793652	rs10793652	2.6e-07	0.34	Brain - Cerebellum		NA	27	rs4132958	1	146964025	G	A	ENSG00000131778	CHD1L	146714304	0.0316129	0.0104892	3.01386	0.00270244
NA	12	rs604106	1	146527979	A	G	cg06871074	146551565	-0.137082	0.0425875	-3.21883	0.0013643		3	19	ENSG00000180867.10	PDIA3P1	chr1_147241398_T_C_b38	rs10793654	rs10793654	1.5e-07	0.22	Nerve - Tibial		3	19	rs1890041	1	146714281	C	G	ENSG00000131778	CHD1L	146714304	-0.0281863	0.00937434	-3.00675	0.00276529
NA	12	rs72704299	1	146534901	T	C	cg06871074	146551565	-0.137082	0.0425875	-3.21883	0.0013643		3	19	ENSG00000131778.18	CHD1L	chr1_147232924_A_G_b38	rs9795495	rs9795495	1.1e-07	0.34	Brain - Cerebellum		NA	24	rs111779127	1	146874795	G	A	ENSG00000131791	PRKAB2	146644129	-0.0425342	0.014189	-2.99769	0.00284739
NA	12	rs976621	1	146565116	A	G	cg21908235	146551744	-0.136835	0.042589	-3.21291	0.00139218		3	19	ENSG00000131791.7	PRKAB2	chr1_147245205_C_G_b38	rs72691015	rs72691015	8.3e-08	-0.16	Nerve - Tibial		NA	24	rs9970843	1	146858444	A	T	ENSG00000131778	CHD1L	146714304	0.0308729	0.0103237	2.99048	0.00291441
NA	12	rs976622	1	146565127	A	T	cg21908235	146551744	-0.136835	0.042589	-3.21291	0.00139218		3	19	ENSG00000131791.7	PRKAB2	chr1_147241398_T_C_b38	rs10793654	rs10793654	5.8e-08	-0.2	Brain - Cerebellar Hemisphere		NA	24	rs2353973	1	146871847	A	G	ENSG00000131791	PRKAB2	146644129	-0.0412381	0.0138403	-2.97957	0.00301836
NA	12	rs551568	1	146544600	G	A	cg21908235	146551744	-0.1364	0.0425915	-3.20253	0.00144239		3	19	ENSG00000131791.7	PRKAB2	chr1_147241398_T_C_b38	rs10793654	rs10793654	5.8e-08	-0.2	Brain - Cerebellar Hemisphere		4	14	rs17355509	1	146594721	T	C	ENSG00000131778	CHD1L	146714304	0.0321243	0.0108152	2.97031	0.00310937
NA	15	rs4950368	1	146576094	A	C	cg02487331	146550467	-0.135944	0.0425942	-3.1916	0.00149699		3	19	ENSG00000131791.7	PRKAB2	chr1_147242938_T_C_b38	rs1890043	rs1890043	5.8e-08	-0.2	Brain - Cerebellar Hemisphere		NA	24	rs4950428	1	146862940	T	C	ENSG00000131791	PRKAB2	146644129	-0.0422092	0.0142244	-2.96738	0.00313865
NA	12	rs517201	1	146528706	T	C	cg06871074	146551565	-0.135394	0.0425975	-3.17844	0.00156532		3	19	ENSG00000131778.18	CHD1L	chr1_147242631_G_C_b38	rs1890041	rs1890041	3.1e-08	0.35	Brain - Cerebellum		NA	24	rs4625342	1	146841602	G	C	ENSG00000131791	PRKAB2	146644129	-0.0422092	0.0142244	-2.96738	0.00313865
NA	12	rs4950361	1	146559165	A	G	cg06871074	146551565	-0.134836	0.0426007	-3.16512	0.00163743		3	19	ENSG00000131778.18	CHD1L	chr1_147238135_C_T_b38	rs11239951	rs11239951	3e-08	0.36	Brain - Cerebellum		NA	24	rs2883318	1	146849143	C	A	ENSG00000131791	PRKAB2	146644129	-0.0422092	0.0142244	-2.96738	0.00313865
NA	12	rs4950358	1	146556165	A	G	cg21908235	146551744	-0.133453	0.0426088	-3.13205	0.00182977		3	19	ENSG00000131778.18	CHD1L	chr1_147245342_G_C_b38	rs12092016	rs12092016	2.7e-08	0.36	Brain - Cerebellum		NA	24	rs2353978	1	146839751	G	T	ENSG00000131791	PRKAB2	146644129	-0.0422092	0.0142244	-2.96738	0.00313865
NA	10	rs11578609	1	146502925	T	C	cg20449590	146551201	0.133074	0.042611	3.12301	0.00188591		3	19	ENSG00000131778.18	CHD1L	chr1_147235916_A_G_b38	rs10793653	rs10793653	2.3e-08	0.37	Brain - Cerebellum		NA	24	rs2353976	1	146839505	T	C	ENSG00000131791	PRKAB2	146644129	-0.0422092	0.0142244	-2.96738	0.00313865
NA	10	rs11589576	1	146502900	A	G	cg20449590	146551201	0.133074	0.042611	3.12301	0.00188591		3	19	ENSG00000131778.18	CHD1L	chr1_147232139_G_A_b38	rs12139680	rs12139680	2.3e-08	0.37	Brain - Cerebellum		NA	24	rs2353974	1	146856256	A	G	ENSG00000131791	PRKAB2	146644129	-0.0422092	0.0142244	-2.96738	0.00313865
NA	12	rs551568	1	146544600	G	A	cg06871074	146551565	-0.13287	0.0426122	-3.11813	0.00191682		3	19	ENSG00000131791.7	PRKAB2	chr1_147245375_T_C_b38	rs72691016	rs72691016	1.4e-08	-0.19	Nerve - Tibial		NA	24	rs12409455	1	146850284	G	A	ENSG00000131791	PRKAB2	146644129	-0.0422092	0.0142244	-2.96738	0.00313865
NA	15	rs2083719	1	146593892	G	C	cg02487331	146550467	-0.132495	0.0426143	-3.10917	0.00197486		3	19	ENSG00000131791.7	PRKAB2	chr1_147245716_A_G_b38	rs4950390	rs4950390	6.5e-09	-0.22	Brain - Cerebellar Hemisphere		NA	24	rs12093870	1	146852536	C	A	ENSG00000131791	PRKAB2	146644129	-0.0422092	0.0142244	-2.96738	0.00313865
NA	12	rs590286	1	146545604	G	T	cg21908235	146551744	-0.132406	0.0426148	-3.10703	0.00198896		3	19	ENSG00000131791.7	PRKAB2	chr1_147236081_T_C_b38	rs11239950	rs11239950	1.1e-10	-0.26	Brain - Cerebellar Hemisphere		NA	24	rs11240021	1	146867044	C	T	ENSG00000131791	PRKAB2	146644129	-0.0422092	0.0142244	-2.96738	0.00313865
NA	10	rs11240095	1	146504083	A	T	cg20449590	146551201	0.132303	0.0426154	3.10459	0.00200518		3	19	ENSG00000131791.7	PRKAB2	chr1_147245342_G_C_b38	rs12092016	rs12092016	8.1e-11	-0.26	Brain - Cerebellar Hemisphere		NA	24	rs11240020	1	146857505	T	C	ENSG00000131791	PRKAB2	146644129	-0.0422092	0.0142244	-2.96738	0.00313865
NA	12	rs4950358	1	146556165	A	G	cg06871074	146551565	-0.13223	0.0426158	-3.10283	0.0020169		3	19	ENSG00000131791.7	PRKAB2	chr1_147242631_G_C_b38	rs1890041	rs1890041	7.3e-11	-0.27	Brain - Cerebellum		NA	24	rs11240016	1	146852618	A	G	ENSG00000131791	PRKAB2	146644129	-0.0422092	0.0142244	-2.96738	0.00313865
NA	12	rs2584952	1	146537660	C	T	cg21908235	146551744	-0.131985	0.0426172	-3.09698	0.00205641		3	19	ENSG00000131791.7	PRKAB2	chr1_147235916_A_G_b38	rs10793653	rs10793653	5.8e-11	-0.26	Brain - Cerebellar Hemisphere		NA	24	rs11240015	1	146852534	G	A	ENSG00000131791	PRKAB2	146644129	-0.0422092	0.0142244	-2.96738	0.00313865
NA	12	rs3011803	1	146525837	G	A	cg21908235	146551744	-0.131985	0.0426172	-3.09698	0.00205641		3	19	ENSG00000131791.7	PRKAB2	chr1_147232139_G_A_b38	rs12139680	rs12139680	5.8e-11	-0.26	Brain - Cerebellar Hemisphere		NA	24	rs11240014	1	146852395	A	G	ENSG00000131791	PRKAB2	146644129	-0.0422092	0.0142244	-2.96738	0.00313865
NA	12	rs580852	1	146523045	G	A	cg21908235	146551744	-0.131985	0.0426172	-3.09698	0.00205641		3	19	ENSG00000131791.7	PRKAB2	chr1_147238135_C_T_b38	rs11239951	rs11239951	3.4e-11	-0.28	Brain - Cerebellum		NA	24	rs11240013	1	146851286	C	T	ENSG00000131791	PRKAB2	146644129	-0.0422092	0.0142244	-2.96738	0.00313865
NA	12	rs604106	1	146527979	A	G	cg21908235	146551744	-0.131985	0.0426172	-3.09698	0.00205641		3	19	ENSG00000131791.7	PRKAB2	chr1_147232924_A_G_b38	rs9795495	rs9795495	2.8e-11	-0.26	Brain - Cerebellar Hemisphere		NA	24	rs10736839	1	146842146	C	G	ENSG00000131791	PRKAB2	146644129	-0.0422092	0.0142244	-2.96738	0.00313865
NA	12	rs72704299	1	146534901	T	C	cg21908235	146551744	-0.131985	0.0426172	-3.09698	0.00205641		3	19	ENSG00000131791.7	PRKAB2	chr1_147235895_A_G_b38	rs10793652	rs10793652	1.4e-11	-0.27	Brain - Cerebellar Hemisphere		NA	24	rs10443270	1	146856904	G	C	ENSG00000131791	PRKAB2	146644129	-0.0422092	0.0142244	-2.96738	0.00313865
NA	12	rs4950361	1	146559165	A	G	cg21908235	146551744	-0.131974	0.0426173	-3.09672	0.00205818		3	19	ENSG00000131778.18	CHD1L	chr1_147242605_G_A_b38	rs1890040	rs1890040	1.4e-11	0.43	Brain - Cerebellum		NA	24	rs2353973	1	146871847	A	G	ENSG00000131778	CHD1L	146714304	0.0295238	0.00997933	2.9585	0.003229
NA	11	rs594655	1	146515076	T	G	cg20449590	146551201	0.13175	0.0426186	3.09137	0.00209501		3	19	ENSG00000131778.18	CHD1L	chr1_147245716_A_G_b38	rs4950390	rs4950390	6.5e-12	0.41	Brain - Cerebellum		NA	15	rs12144240	1	146654506	C	T	ENSG00000131778	CHD1L	146714304	-0.0275221	0.00933552	-2.9481	0.00333775
NA	12	rs590286	1	146545604	G	T	cg06871074	146551565	-0.131207	0.0426217	-3.07842	0.00218655		3	19	ENSG00000131778.18	CHD1L	chr1_147241398_T_C_b38	rs10793654	rs10793654	4.1e-12	0.4	Brain - Cerebellum		4	14	rs4950382	1	146648224	T	C	ENSG00000131778	CHD1L	146714304	0.0316846	0.0107665	2.94289	0.00339348
NA	43	rs511131	1	146518713	A	T	cg20449590	146551201	0.131149	0.042622	3.07702	0.00219666		3	19	ENSG00000131778.18	CHD1L	chr1_147241398_T_C_b38	rs10793654	rs10793654	4.1e-12	0.4	Brain - Cerebellum		NA	24	rs4950427	1	146862903	T	C	ENSG00000131778	CHD1L	146714304	0.0300739	0.0102566	2.93215	0.00351114
NA	43	rs590354	1	146520738	G	A	cg20449590	146551201	0.130856	0.0426237	3.07003	0.00224781		3	19	ENSG00000131778.18	CHD1L	chr1_147242938_T_C_b38	rs1890043	rs1890043	4.1e-12	0.4	Brain - Cerebellum		NA	24	rs2353980	1	146839989	A	T	ENSG00000131778	CHD1L	146714304	0.0300739	0.0102566	2.93215	0.00351114
NA	12	rs56359955	1	146565981	A	G	cg06871074	146551565	-0.130708	0.0426245	-3.06649	0.00227414		3	19	ENSG00000237188.3	RP11-337C18.8	chr1_147241398_T_C_b38	rs10793654	rs10793654	3.9e-12	0.26	Nerve - Tibial		NA	24	rs2353979	1	146839900	A	G	ENSG00000131778	CHD1L	146714304	0.0300739	0.0102566	2.93215	0.00351114
NA	12	rs1596236	1	146560019	A	G	cg21908235	146551744	-0.129562	0.042631	-3.03916	0.0024871		3	19	ENSG00000131778.18	CHD1L	chr1_147245205_C_G_b38	rs72691015	rs72691015	5.1e-15	0.45	Brain - Cerebellum		NA	24	rs10900356	1	146866472	C	T	ENSG00000131778	CHD1L	146714304	0.0300739	0.0102566	2.93215	0.00351114
NA	12	rs1867140	1	146557155	A	G	cg21908235	146551744	-0.129562	0.042631	-3.03916	0.0024871		3	19	ENSG00000278811.4	LINC00624	chr1_147241398_T_C_b38	rs10793654	rs10793654	6.8e-22	0.4	Nerve - Tibial		NA	43	rs510253	1	146518596	C	T	ENSG00000131791	PRKAB2	146644129	-0.0438922	0.015154	-2.89641	0.00392986
NA	12	rs35227958	1	146562931	T	G	cg21908235	146551744	-0.129562	0.042631	-3.03916	0.0024871		3	19	ENSG00000131778.18	CHD1L	chr1_147245375_T_C_b38	rs72691016	rs72691016	2.1e-23	0.63	Brain - Cerebellum		NA	43	rs511131	1	146518713	A	T	ENSG00000131778	CHD1L	146714304	0.0296166	0.0102297	2.89516	0.0039453
NA	12	rs4950301	1	146557470	C	A	cg21908235	146551744	-0.129562	0.042631	-3.03916	0.0024871		NA	22	ENSG00000227242.4	NBPF13P	chr1:146783093	rs112793841	rs76236778	1.88849e-05	-0.464038	Brain - Cerebellum		NA	43	rs590354	1	146520738	G	A	ENSG00000131778	CHD1L	146714304	0.0296059	0.0102356	2.89244	0.00397913
NA	12	rs4950303	1	146562042	C	A	cg21908235	146551744	-0.129562	0.042631	-3.03916	0.0024871		NA	22	ENSG00000225603.3	RP11-325P15.1	chr1:146783093	rs112793841	rs76236778	2.49988e-06	-0.493764	Brain - Cerebellum		NA	24	rs4950428	1	146862940	T	C	ENSG00000131778	CHD1L	146714304	0.0296585	0.0102594	2.89088	0.00399867
NA	12	rs4950356	1	146556025	A	G	cg21908235	146551744	-0.129562	0.042631	-3.03916	0.0024871		NA	22	ENSG00000131791.7	PRKAB2	chr1_147302740_C_G_b38	rs6593767	rs6593767	1.1e-06	-0.16	Nerve - Tibial		NA	24	rs4625342	1	146841602	G	C	ENSG00000131778	CHD1L	146714304	0.0296585	0.0102594	2.89088	0.00399867
NA	12	rs4950364	1	146560381	G	A	cg21908235	146551744	-0.129562	0.042631	-3.03916	0.0024871		NA	22	ENSG00000131791.7	PRKAB2	chr1_147312733_A_G_b38	rs10793672	rs10793672	7.9e-07	-0.17	Nerve - Tibial		NA	24	rs2883318	1	146849143	C	A	ENSG00000131778	CHD1L	146714304	0.0296585	0.0102594	2.89088	0.00399867
NA	12	rs72706414	1	146561044	C	T	cg21908235	146551744	-0.129562	0.042631	-3.03916	0.0024871		NA	22	ENSG00000131791.7	PRKAB2	chr1_147297222_A_T_b38	rs10736837	rs10736837	7.3e-07	-0.17	Nerve - Tibial		NA	24	rs2353978	1	146839751	G	T	ENSG00000131778	CHD1L	146714304	0.0296585	0.0102594	2.89088	0.00399867
2	9	rs4950474	1	146511748	C	A	cg21908235	146551744	-0.12938	0.042632	-3.03481	0.00252257		NA	22	ENSG00000131791.7	PRKAB2	chr1_147310745_A_G_b38	rs10751407	rs10751407	7.3e-07	-0.17	Nerve - Tibial		NA	24	rs2353976	1	146839505	T	C	ENSG00000131778	CHD1L	146714304	0.0296585	0.0102594	2.89088	0.00399867
2	9	rs4950475	1	146511926	T	A	cg21908235	146551744	-0.12938	0.042632	-3.03481	0.00252257		NA	22	ENSG00000131791.7	PRKAB2	chr1_147315938_A_T_b38	rs10751409	rs10751409	7.3e-07	-0.17	Nerve - Tibial		NA	24	rs2353974	1	146856256	A	G	ENSG00000131778	CHD1L	146714304	0.0296585	0.0102594	2.89088	0.00399867
5	50	rs12091912	1	146576017	T	C	cg02487331	146550467	0.129062	0.0426338	3.02722	0.00258569		NA	22	ENSG00000131791.7	PRKAB2	chr1_147315942_A_G_b38	rs10751410	rs10751410	7.3e-07	-0.17	Nerve - Tibial		NA	24	rs12409455	1	146850284	G	A	ENSG00000131778	CHD1L	146714304	0.0296585	0.0102594	2.89088	0.00399867
NA	12	rs78894055	1	146534504	T	C	cg21908235	146551744	-0.128289	0.0426381	-3.0088	0.00274498		NA	22	ENSG00000131791.7	PRKAB2	chr1_147289889_G_C_b38	rs10793657	rs10793657	7.3e-07	-0.17	Nerve - Tibial		NA	24	rs12093870	1	146852536	C	A	ENSG00000131778	CHD1L	146714304	0.0296585	0.0102594	2.89088	0.00399867
NA	12	rs517201	1	146528706	T	C	cg21908235	146551744	-0.127876	0.0426404	-2.99894	0.00283385		NA	22	ENSG00000131791.7	PRKAB2	chr1_147290051_A_G_b38	rs10793658	rs10793658	7.3e-07	-0.17	Nerve - Tibial		NA	24	rs11240021	1	146867044	C	T	ENSG00000131778	CHD1L	146714304	0.0296585	0.0102594	2.89088	0.00399867
NA	12	rs4528168	1	146556326	G	C	cg21908235	146551744	0.127618	0.0426418	2.99279	0.00289058		NA	22	ENSG00000131791.7	PRKAB2	chr1_147292212_G_A_b38	rs10793661	rs10793661	7.3e-07	-0.17	Nerve - Tibial		NA	24	rs11240020	1	146857505	T	C	ENSG00000131778	CHD1L	146714304	0.0296585	0.0102594	2.89088	0.00399867
NA	12	rs4950357	1	146556146	T	C	cg21908235	146551744	0.127618	0.0426418	2.99279	0.00289058		NA	22	ENSG00000131791.7	PRKAB2	chr1_147312529_G_A_b38	rs10793669	rs10793669	7.3e-07	-0.17	Nerve - Tibial		NA	24	rs11240016	1	146852618	A	G	ENSG00000131778	CHD1L	146714304	0.0296585	0.0102594	2.89088	0.00399867
NA	11	rs17353053	1	146505912	A	G	cg21908235	146551744	0.127461	0.0426427	2.98904	0.0029257		NA	22	ENSG00000131791.7	PRKAB2	chr1_147312537_T_G_b38	rs10793670	rs10793670	7.3e-07	-0.17	Nerve - Tibial		NA	24	rs11240015	1	146852534	G	A	ENSG00000131778	CHD1L	146714304	0.0296585	0.0102594	2.89088	0.00399867
NA	11	rs72704288	1	146513173	C	G	cg02487331	146550467	-0.127265	0.0426438	-2.98437	0.00297002		NA	22	ENSG00000131791.7	PRKAB2	chr1_147312949_C_A_b38	rs10793673	rs10793673	7.3e-07	-0.17	Nerve - Tibial		NA	24	rs11240014	1	146852395	A	G	ENSG00000131778	CHD1L	146714304	0.0296585	0.0102594	2.89088	0.00399867
2	9	rs11800992	1	146501783	A	C	cg03526459	146549940	-0.125428	0.0426538	-2.9406	0.00341592		NA	22	ENSG00000131791.7	PRKAB2	chr1_147313303_A_C_b38	rs10793674	rs10793674	7.3e-07	-0.17	Nerve - Tibial		NA	24	rs11240013	1	146851286	C	T	ENSG00000131778	CHD1L	146714304	0.0296585	0.0102594	2.89088	0.00399867
NA	43	rs590354	1	146520738	G	A	cg21908235	146551744	0.125346	0.0426543	2.93864	0.00343721		NA	22	ENSG00000131791.7	PRKAB2	chr1_147289922_C_A_b38	rs10900332	rs10900332	7.3e-07	-0.17	Nerve - Tibial		NA	24	rs10736839	1	146842146	C	G	ENSG00000131778	CHD1L	146714304	0.0296585	0.0102594	2.89088	0.00399867
NA	12	rs3011808	1	146546679	A	G	cg21908235	146551744	-0.124772	0.0426574	-2.92498	0.00358924		NA	22	ENSG00000131791.7	PRKAB2	chr1_147291407_A_G_b38	rs10900333	rs10900333	7.3e-07	-0.17	Nerve - Tibial		NA	24	rs10443270	1	146856904	G	C	ENSG00000131778	CHD1L	146714304	0.0296585	0.0102594	2.89088	0.00399867
NA	12	rs660096	1	146549913	C	T	cg21908235	146551744	-0.124772	0.0426574	-2.92498	0.00358924		NA	22	ENSG00000131791.7	PRKAB2	chr1_147303503_T_C_b38	rs10900336	rs10900336	7.3e-07	-0.17	Nerve - Tibial		NA	11	rs557228	1	146516341	G	T	ENSG00000131791	PRKAB2	146644129	-0.0435844	0.0151566	-2.87561	0.00419404
NA	12	rs660604	1	146549770	T	C	cg21908235	146551744	-0.124772	0.0426574	-2.92498	0.00358924		NA	22	ENSG00000131791.7	PRKAB2	chr1_147310574_C_G_b38	rs10900342	rs10900342	7.3e-07	-0.17	Nerve - Tibial		NA	11	rs525913	1	146515073	A	G	ENSG00000131791	PRKAB2	146644129	-0.0435844	0.0151566	-2.87561	0.00419404
NA	12	rs676288	1	146548549	A	C	cg21908235	146551744	-0.124772	0.0426574	-2.92498	0.00358924		NA	22	ENSG00000131791.7	PRKAB2	chr1_147313147_T_C_b38	rs10900343	rs10900343	7.3e-07	-0.17	Nerve - Tibial		NA	28	rs2101879	1	146982453	C	A	ENSG00000131778	CHD1L	146714304	0.0282818	0.00985679	2.86927	0.00427769
NA	43	rs511131	1	146518713	A	T	cg21908235	146551744	0.124464	0.042659	2.91764	0.00367352		NA	22	ENSG00000131791.7	PRKAB2	chr1_147299806_C_G_b38	rs11239970	rs11239970	7.3e-07	-0.17	Nerve - Tibial		NA	28	rs12141187	1	146982763	T	C	ENSG00000131778	CHD1L	146714304	0.0282818	0.00985679	2.86927	0.00427769
NA	12	rs976620	1	146564908	A	C	cg21908235	146551744	-0.123557	0.0426639	-2.89605	0.00393176		NA	22	ENSG00000131791.7	PRKAB2	chr1_147303244_A_C_b38	rs11239971	rs11239971	7.3e-07	-0.17	Nerve - Tibial		NA	13	rs10900313	1	146560747	A	T	ENSG00000131778	CHD1L	146714304	-0.0269471	0.00953633	-2.82573	0.00489459
2	9	rs11800992	1	146501783	A	C	cg06871074	146551565	-0.119658	0.0426845	-2.80331	0.00523966		NA	22	ENSG00000131791.7	PRKAB2	chr1_147302391_A_G_b38	rs1932980	rs1932980	7.3e-07	-0.17	Nerve - Tibial		3	19	rs10793654	1	146713048	C	T	ENSG00000131791	PRKAB2	146644129	-0.0372131	0.0131778	-2.82392	0.00492187
NA	11	rs594655	1	146515076	T	G	cg21908235	146551744	0.116639	0.0426999	2.73159	0.0065088		NA	22	ENSG00000131791.7	PRKAB2	chr1_147302456_C_T_b38	rs1932981	rs1932981	7.3e-07	-0.17	Nerve - Tibial		NA	22	rs7545255	1	146746030	G	A	ENSG00000131791	PRKAB2	146644129	-0.03854	0.0137326	-2.80646	0.00519249
NA	10	rs10900385	1	146501728	G	A	cg20449590	146551201	0.115243	0.0427069	2.69846	0.00718373		NA	22	ENSG00000131791.7	PRKAB2	chr1_147306043_C_A_b38	rs2210954	rs2210954	7.3e-07	-0.17	Nerve - Tibial		3	19	rs1890043	1	146714588	C	T	ENSG00000131791	PRKAB2	146644129	-0.0368244	0.0131676	-2.79659	0.00535135
NA	12	rs56359955	1	146565981	A	G	cg21908235	146551744	-0.114332	0.0427114	-2.67684	0.00765753		NA	22	ENSG00000131791.7	PRKAB2	chr1_147295813_G_C_b38	rs3737849	rs3737849	7.3e-07	-0.17	Nerve - Tibial		NA	13	rs10900313	1	146560747	A	T	ENSG00000131791	PRKAB2	146644129	-0.0368471	0.0132302	-2.78507	0.0055423
NA	15	rs10900314	1	146571244	C	T	cg03526459	146549940	-0.11284	0.0427188	-2.64145	0.0084939		NA	22	ENSG00000131791.7	PRKAB2	chr1_147295805_C_T_b38	rs3737850	rs3737850	7.3e-07	-0.17	Nerve - Tibial		3	19	rs141306582	1	146808458	G	A	ENSG00000131791	PRKAB2	146644129	-0.122899	0.0445259	-2.76017	0.0059764
NA	15	rs6672322	1	146571046	T	C	cg03526459	146549940	-0.11284	0.0427188	-2.64145	0.0084939		NA	22	ENSG00000131791.7	PRKAB2	chr1_147291861_A_G_b38	rs3737853	rs3737853	7.3e-07	-0.17	Nerve - Tibial		NA	24	rs111779127	1	146874795	G	A	ENSG00000131778	CHD1L	146714304	0.027926	0.0102443	2.726	0.00662206
NA	15	rs882344	1	146571925	G	A	cg03526459	146549940	-0.11284	0.0427188	-2.64145	0.0084939		NA	22	ENSG00000131791.7	PRKAB2	chr1_147291733_C_T_b38	rs3737854	rs3737854	7.3e-07	-0.17	Nerve - Tibial		NA	28	rs17160322	1	146984515	G	A	ENSG00000131778	CHD1L	146714304	0.0265201	0.00990899	2.67637	0.00767209
NA	11	rs17353053	1	146505912	A	G	cg20449590	146551201	0.111197	0.0427267	2.60251	0.00950825		NA	22	ENSG00000131791.7	PRKAB2	chr1_147300885_C_T_b38	rs4264042	rs4264042	7.3e-07	-0.17	Nerve - Tibial		NA	24	rs9970843	1	146858444	A	T	ENSG00000131791	PRKAB2	146644129	-0.0380803	0.0143448	-2.65465	0.00817688
NA	10	rs21327	1	146528521	A	G	cg20449590	146551201	0.111126	0.0427271	2.60083	0.00955425		NA	22	ENSG00000131791.7	PRKAB2	chr1_147296424_G_T_b38	rs4284292	rs4284292	7.3e-07	-0.17	Nerve - Tibial		NA	11	rs594655	1	146515076	T	G	ENSG00000131778	CHD1L	146714304	0.0271439	0.0103037	2.63439	0.0086745
NA	10	rs3011806	1	146535220	T	C	cg20449590	146551201	0.111126	0.0427271	2.60083	0.00955425		NA	22	ENSG00000131791.7	PRKAB2	chr1_147300516_C_T_b38	rs4326679	rs4326679	7.3e-07	-0.17	Nerve - Tibial		NA	28	rs17160327	1	146985525	T	G	ENSG00000131778	CHD1L	146714304	0.0260732	0.00990256	2.63298	0.00871011
NA	10	rs615558	1	146527750	A	G	cg20449590	146551201	0.111126	0.0427271	2.60083	0.00955425		NA	22	ENSG00000131791.7	PRKAB2	chr1_147300683_G_A_b38	rs4385773	rs4385773	7.3e-07	-0.17	Nerve - Tibial		NA	28	rs17160321	1	146984463	A	G	ENSG00000131778	CHD1L	146714304	0.0260732	0.00990256	2.63298	0.00871011
NA	10	rs646703	1	146535601	A	G	cg20449590	146551201	0.111126	0.0427271	2.60083	0.00955425		NA	22	ENSG00000131791.7	PRKAB2	chr1_147314927_C_A_b38	rs4411176	rs4411176	7.3e-07	-0.17	Nerve - Tibial		NA	28	rs12046574	1	146989520	T	C	ENSG00000131778	CHD1L	146714304	0.0260732	0.00990256	2.63298	0.00871011
NA	15	rs10900315	1	146580273	C	T	cg03526459	146549940	-0.110162	0.0427317	-2.57799	0.0102011		NA	22	ENSG00000131791.7	PRKAB2	chr1_147314928_T_G_b38	rs4415628	rs4415628	7.3e-07	-0.17	Nerve - Tibial		NA	28	rs1013587	1	146986473	G	A	ENSG00000131778	CHD1L	146714304	0.0260732	0.00990256	2.63298	0.00871011
NA	15	rs6697939	1	146576633	C	T	cg03526459	146549940	-0.110162	0.0427317	-2.57799	0.0102011		NA	22	ENSG00000131791.7	PRKAB2	chr1_147295639_G_A_b38	rs6537	rs6537	7.3e-07	-0.17	Nerve - Tibial		NA	22	rs3818816	1	146746622	T	C	ENSG00000131791	PRKAB2	146644129	-0.0344972	0.0132578	-2.60203	0.00952552
2	9	rs4950474	1	146511748	C	A	cg06871074	146551565	-0.108328	0.0427404	-2.53455	0.01154		NA	22	ENSG00000131791.7	PRKAB2	chr1_147290602_G_A_b38	rs6593756	rs6593756	7.3e-07	-0.17	Nerve - Tibial		NA	22	rs4143738	1	146739277	T	C	ENSG00000131791	PRKAB2	146644129	-0.033052	0.0132647	-2.49173	0.0130158
2	9	rs4950475	1	146511926	T	A	cg06871074	146551565	-0.108328	0.0427404	-2.53455	0.01154		NA	22	ENSG00000131791.7	PRKAB2	chr1_147298598_G_A_b38	rs6593758	rs6593758	7.3e-07	-0.17	Nerve - Tibial		NA	22	rs7536363	1	146743611	A	G	ENSG00000131791	PRKAB2	146644129	-0.0326606	0.0132436	-2.46614	0.0139719
NA	15	rs12042249	1	146573150	T	C	cg20449590	146551201	-0.108297	0.0427405	-2.53383	0.0115634		NA	22	ENSG00000131791.7	PRKAB2	chr1_147298647_C_T_b38	rs6593760	rs6593760	7.3e-07	-0.17	Nerve - Tibial		NA	22	rs6687544	1	146749067	T	C	ENSG00000131791	PRKAB2	146644129	-0.0326606	0.0132436	-2.46614	0.0139719
NA	15	rs1822307	1	146570427	A	G	cg20449590	146551201	-0.108297	0.0427405	-2.53383	0.0115634		NA	22	ENSG00000131791.7	PRKAB2	chr1_147298927_A_G_b38	rs6593761	rs6593761	7.3e-07	-0.17	Nerve - Tibial		NA	22	rs6675793	1	146735636	G	A	ENSG00000131791	PRKAB2	146644129	-0.0325299	0.0132308	-2.45865	0.0142637
NA	15	rs2003276	1	146572509	T	C	cg20449590	146551201	-0.108297	0.0427405	-2.53383	0.0115634		NA	22	ENSG00000131791.7	PRKAB2	chr1_147298976_T_C_b38	rs6593762	rs6593762	7.3e-07	-0.17	Nerve - Tibial		NA	22	rs2883432	1	146735170	G	A	ENSG00000131791	PRKAB2	146644129	-0.0325299	0.0132308	-2.45865	0.0142637
NA	15	rs58616672	1	146574897	T	G	cg20449590	146551201	-0.108297	0.0427405	-2.53383	0.0115634		NA	22	ENSG00000131791.7	PRKAB2	chr1_147299294_C_T_b38	rs6593763	rs6593763	7.3e-07	-0.17	Nerve - Tibial		NA	28	rs10793688	1	146988760	C	T	ENSG00000131778	CHD1L	146714304	0.0236453	0.00962037	2.45784	0.0142955
NA	15	rs60153055	1	146579168	T	C	cg20449590	146551201	-0.108297	0.0427405	-2.53383	0.0115634		NA	22	ENSG00000131791.7	PRKAB2	chr1_147301942_C_G_b38	rs6593764	rs6593764	7.3e-07	-0.17	Nerve - Tibial		NA	27	rs10900374	1	146970946	A	G	ENSG00000131778	CHD1L	146714304	0.0242679	0.00997008	2.43407	0.015258
NA	15	rs6593736	1	146576167	T	C	cg20449590	146551201	-0.108297	0.0427405	-2.53383	0.0115634		NA	22	ENSG00000131791.7	PRKAB2	chr1_147301956_T_G_b38	rs6593765	rs6593765	7.3e-07	-0.17	Nerve - Tibial		NA	27	rs12406844	1	146969411	T	C	ENSG00000131778	CHD1L	146714304	0.0239327	0.0100065	2.39172	0.0171158
NA	15	rs6689252	1	146584020	A	G	cg20449590	146551201	-0.108297	0.0427405	-2.53383	0.0115634		NA	22	ENSG00000131791.7	PRKAB2	chr1_147308592_T_C_b38	rs6593769	rs6593769	7.3e-07	-0.17	Nerve - Tibial		NA	22	rs2353983	1	146813137	C	T	ENSG00000131791	PRKAB2	146644129	-0.030741	0.0133157	-2.30862	0.021347
NA	17	rs12408582	1	146578655	G	C	cg20449590	146551201	-0.108297	0.0427405	-2.53383	0.0115634		NA	22	ENSG00000131791.7	PRKAB2	chr1_147296172_T_C_b38	rs6659630	rs6659630	7.3e-07	-0.17	Nerve - Tibial		NA	22	rs11239989	1	146810218	C	T	ENSG00000131791	PRKAB2	146644129	-0.030741	0.0133157	-2.30862	0.021347
NA	10	rs636329	1	146542208	T	G	cg20449590	146551201	0.105831	0.0427519	2.47547	0.0136112		NA	22	ENSG00000131791.7	PRKAB2	chr1_147299739_A_G_b38	rs6660985	rs6660985	7.3e-07	-0.17	Nerve - Tibial		NA	25	rs4590726	1	146891308	T	C	ENSG00000131778	CHD1L	146714304	0.022748	0.00996496	2.28279	0.0228361
NA	15	rs1899485	1	146588939	G	A	cg03526459	146549940	-0.105214	0.0427547	-2.46088	0.0141709		NA	22	ENSG00000131791.7	PRKAB2	chr1_147291183_G_A_b38	rs6665597	rs6665597	7.3e-07	-0.17	Nerve - Tibial		NA	41	rs143737455	1	147331332	G	A	ENSG00000131791	PRKAB2	146644129	-0.125975	0.0552964	-2.27817	0.0231119
NA	15	rs12028924	1	146596306	C	T	cg21908235	146551744	-0.104458	0.0427582	-2.443	0.0148846		NA	22	ENSG00000131791.7	PRKAB2	chr1_147304067_A_G_b38	rs6674987	rs6674987	7.3e-07	-0.17	Nerve - Tibial		NA	13	rs11239930	1	146560564	A	G	ENSG00000131778	CHD1L	146714304	-0.0213028	0.00955056	-2.23053	0.0261286
NA	15	rs12028032	1	146596210	G	A	cg20449590	146551201	-0.103572	0.0427621	-2.42205	0.015761		NA	22	ENSG00000131791.7	PRKAB2	chr1_147299580_C_T_b38	rs6678317	rs6678317	7.3e-07	-0.17	Nerve - Tibial		NA	12	rs4950361	1	146559165	A	G	ENSG00000131791	PRKAB2	146644129	-0.0323844	0.0147132	-2.20103	0.0281624
NA	15	rs1561878	1	146590335	A	G	cg20449590	146551201	-0.103572	0.0427621	-2.42205	0.015761		NA	22	ENSG00000131791.7	PRKAB2	chr1_147304559_T_A_b38	rs6692355	rs6692355	7.3e-07	-0.17	Nerve - Tibial		NA	12	rs4950358	1	146556165	A	G	ENSG00000131791	PRKAB2	146644129	-0.032019	0.0146535	-2.18508	0.0293185
NA	15	rs12028924	1	146596306	C	T	cg20449590	146551201	-0.102364	0.0427675	-2.3935	0.0170283		NA	22	ENSG00000131791.7	PRKAB2	chr1_147303996_C_T_b38	rs6692453	rs6692453	7.3e-07	-0.17	Nerve - Tibial		2	9	rs4950475	1	146511926	T	A	ENSG00000131778	CHD1L	146714304	-0.0254829	0.0116726	-2.18314	0.0294618
5	50	rs12142743	1	146585620	T	G	cg21908235	146551744	0.101498	0.0427713	2.37303	0.0179914		NA	22	ENSG00000131791.7	PRKAB2	chr1_147290953_A_G_b38	rs6697022	rs6697022	7.3e-07	-0.17	Nerve - Tibial		2	9	rs4950474	1	146511748	C	A	ENSG00000131778	CHD1L	146714304	-0.0254829	0.0116726	-2.18314	0.0294618
4	14	rs61838936	1	146570006	T	C	cg06871074	146551565	-0.100232	0.0427768	-2.34314	0.0194834		NA	22	ENSG00000131791.7	PRKAB2	chr1_147290382_G_A_b38	rs7517324	rs7517324	7.3e-07	-0.17	Nerve - Tibial		5	50	rs12091912	1	146576017	T	C	ENSG00000131791	PRKAB2	146644129	-0.0807528	0.0371389	-2.17435	0.0301192
4	14	rs61838937	1	146572373	A	T	cg06871074	146551565	-0.100232	0.0427768	-2.34314	0.0194834		NA	22	ENSG00000131791.7	PRKAB2	chr1_147300341_T_G_b38	rs7519022	rs7519022	7.3e-07	-0.17	Nerve - Tibial		15	NA	rs112044341	1	147317235	A	G	ENSG00000131791	PRKAB2	146644129	-0.116582	0.0537212	-2.17014	0.0304384
4	14	rs7514808	1	146570076	A	G	cg06871074	146551565	-0.100232	0.0427768	-2.34314	0.0194834		NA	22	ENSG00000131791.7	PRKAB2	chr1_147292694_G_T_b38	rs7526996	rs7526996	7.3e-07	-0.17	Nerve - Tibial		NA	25	rs6675942	1	146911455	G	A	ENSG00000131778	CHD1L	146714304	0.0215383	0.00997225	2.15983	0.0312321
NA	15	rs4950368	1	146576094	A	C	cg20449590	146551201	-0.100172	0.0427771	-2.34171	0.0195573		NA	22	ENSG00000131791.7	PRKAB2	chr1_147300382_T_C_b38	rs7528091	rs7528091	7.3e-07	-0.17	Nerve - Tibial		NA	31	rs74916032	1	147007132	G	A	ENSG00000131778	CHD1L	146714304	-0.0662656	0.0316032	-2.0968	0.0364824
2	9	rs4950474	1	146511748	C	A	cg03526459	146549940	-0.100152	0.0427772	-2.34124	0.0195818		NA	22	ENSG00000131791.7	PRKAB2	chr1_147298108_A_T_b38	rs7528700	rs7528700	7.3e-07	-0.17	Nerve - Tibial		NA	10	rs10900385	1	146501728	G	A	ENSG00000131778	CHD1L	146714304	0.0205954	0.0100712	2.04498	0.0413486
2	9	rs4950475	1	146511926	T	A	cg03526459	146549940	-0.100152	0.0427772	-2.34124	0.0195818		NA	22	ENSG00000131791.7	PRKAB2	chr1_147311710_A_T_b38	rs7553751	rs7553751	7.3e-07	-0.17	Nerve - Tibial		5	50	rs7513930	1	146615117	T	A	ENSG00000131791	PRKAB2	146644129	-0.0832418	0.0416447	-1.99886	0.0461323
NA	12	rs4528168	1	146556326	G	C	cg20449590	146551201	0.0997694	0.0427788	2.33221	0.0200555		NA	22	ENSG00000131791.7	PRKAB2	chr1_147292596_C_G_b38	rs7555817	rs7555817	7.3e-07	-0.17	Nerve - Tibial		5	50	rs72706463	1	146615555	A	C	ENSG00000131791	PRKAB2	146644129	-0.0832418	0.0416447	-1.99886	0.0461323
NA	12	rs4950357	1	146556146	T	C	cg20449590	146551201	0.0997694	0.0427788	2.33221	0.0200555		NA	22	ENSG00000131791.7	PRKAB2	chr1_147313490_C_T_b38	rs945743	rs945743	7.3e-07	-0.17	Nerve - Tibial		5	50	rs72706460	1	146613239	G	T	ENSG00000131791	PRKAB2	146644129	-0.0832418	0.0416447	-1.99886	0.0461323
NA	13	rs10900313	1	146560747	A	T	cg20449590	146551201	-0.0997484	0.0427789	-2.33172	0.0200817		NA	22	ENSG00000131791.7	PRKAB2	chr1_147313653_T_C_b38	rs945744	rs945744	7.3e-07	-0.17	Nerve - Tibial		5	50	rs72706453	1	146606560	T	C	ENSG00000131791	PRKAB2	146644129	-0.0832418	0.0416447	-1.99886	0.0461323
4	14	rs17355398	1	146579574	T	C	cg06871074	146551565	-0.0995913	0.0427796	-2.32801	0.0202794		NA	22	ENSG00000131791.7	PRKAB2	chr1_147312289_A_C_b38	rs9729707	rs9729707	7.3e-07	-0.17	Nerve - Tibial		5	50	rs17159882	1	146625065	C	T	ENSG00000131791	PRKAB2	146644129	-0.0832418	0.0416447	-1.99886	0.0461323
4	14	rs55791847	1	146579688	G	A	cg06871074	146551565	-0.0995913	0.0427796	-2.32801	0.0202794		NA	22	ENSG00000131791.7	PRKAB2	chr1_147301458_A_G_b38	rs4518968	rs4518968	7.1e-07	-0.17	Nerve - Tibial		5	50	rs137862728	1	146636840	T	C	ENSG00000131791	PRKAB2	146644129	-0.0832418	0.0416447	-1.99886	0.0461323
4	14	rs55828524	1	146579259	C	G	cg06871074	146551565	-0.0995913	0.0427796	-2.32801	0.0202794		NA	22	ENSG00000131791.7	PRKAB2	chr1_147304252_A_G_b38	rs6677762	rs6677762	6.2e-07	-0.17	Nerve - Tibial		5	50	rs72706470	1	146622197	A	G	ENSG00000131791	PRKAB2	146644129	-0.0708008	0.0367185	-1.92821	0.0543614
4	14	rs55963049	1	146579535	A	C	cg06871074	146551565	-0.0995913	0.0427796	-2.32801	0.0202794		NA	22	ENSG00000131791.7	PRKAB2	chr1_147247454_G_A_b38	rs11239958	rs11239958	3.1e-07	-0.17	Nerve - Tibial		5	50	rs57768146	1	146620576	G	C	ENSG00000131791	PRKAB2	146644129	-0.0708008	0.0367185	-1.92821	0.0543614
4	14	rs56012243	1	146577889	T	C	cg06871074	146551565	-0.0995913	0.0427796	-2.32801	0.0202794		NA	22	ENSG00000131791.7	PRKAB2	chr1_147249278_T_C_b38	rs12060046	rs12060046	3.1e-07	-0.17	Nerve - Tibial		14	40	rs140205135	1	147369585	A	G	ENSG00000131791	PRKAB2	146644129	-0.133047	0.0696433	-1.91041	0.0566175
4	14	rs61838938	1	146577525	A	G	cg06871074	146551565	-0.0995913	0.0427796	-2.32801	0.0202794		NA	22	ENSG00000131791.7	PRKAB2	chr1_147246319_C_T_b38	rs76327075	rs76327075	3.1e-07	-0.17	Nerve - Tibial		NA	12	rs551568	1	146544600	G	A	ENSG00000131791	PRKAB2	146644129	-0.0278288	0.0147549	-1.88608	0.0598292
NA	15	rs11811023	1	146581118	C	T	cg06871074	146551565	-0.0995913	0.0427796	-2.32801	0.0202794		NA	22	ENSG00000180867.10	PDIA3P1	chr1:146779814	rs112793841	rs4029446	1.76139e-07	0.247294	Nerve - Tibial		NA	7	rs12088839	1	146481452	A	C	ENSG00000131791	PRKAB2	146644129	0.0391573	0.0209729	1.86704	0.0624459
NA	15	rs6693631	1	146580724	C	T	cg21908235	146551744	-0.0993486	0.0427807	-2.32228	0.0205882		NA	22	ENSG00000131791.7	PRKAB2	chr1_147246474_G_A_b38	rs11239957	rs11239957	1.5e-07	-0.16	Nerve - Tibial		NA	43	rs1853782	1	146508774	C	T	ENSG00000131791	PRKAB2	146644129	-0.0285551	0.0156219	-1.82789	0.0681265
NA	15	rs2083719	1	146593892	G	C	cg20449590	146551201	-0.0981626	0.0427857	-2.29428	0.0221564		NA	22	ENSG00000131791.7	PRKAB2	chr1_147248014_G_A_b38	rs67248543	rs67248543	1.5e-07	-0.16	Nerve - Tibial		NA	27	rs4132958	1	146964025	G	A	ENSG00000131791	PRKAB2	146644129	-0.0267292	0.0146269	-1.8274	0.0681997
NA	15	rs10900315	1	146580273	C	T	cg21908235	146551744	-0.0979299	0.0427867	-2.28879	0.0224759		NA	22	ENSG00000131791.7	PRKAB2	chr1_147263511_A_G_b38	rs2883432	rs2883432	7.2e-08	-0.21	Brain - Cerebellar Hemisphere		NA	25	rs4590726	1	146891308	T	C	ENSG00000131791	PRKAB2	146644129	0.0251768	0.0138465	1.81828	0.0695842
NA	15	rs17359526	1	146580479	C	T	cg21908235	146551744	-0.0979299	0.0427867	-2.28879	0.0224759		NA	22	ENSG00000131791.7	PRKAB2	chr1_147274959_C_T_b38	rs3818816	rs3818816	7.2e-08	-0.21	Brain - Cerebellar Hemisphere		NA	12	rs590286	1	146545604	G	T	ENSG00000131791	PRKAB2	146644129	-0.0266864	0.0147539	-1.80876	0.071052
NA	15	rs6687016	1	146579481	C	A	cg21908235	146551744	-0.0979299	0.0427867	-2.28879	0.0224759		NA	22	ENSG00000131791.7	PRKAB2	chr1_147267618_C_T_b38	rs4143738	rs4143738	7.2e-08	-0.21	Brain - Cerebellar Hemisphere		NA	53	rs2352866	1	147213298	C	T	ENSG00000131791	PRKAB2	146644129	0.0867234	0.0484115	1.79138	0.0738009
NA	15	rs6697939	1	146576633	C	T	cg21908235	146551744	-0.0979299	0.0427867	-2.28879	0.0224759		NA	22	ENSG00000131791.7	PRKAB2	chr1_147263977_A_G_b38	rs6675793	rs6675793	7.2e-08	-0.21	Brain - Cerebellar Hemisphere		14	40	rs61740912	1	147313970	G	T	ENSG00000131778	CHD1L	146714304	0.100296	0.0560525	1.78932	0.0741317
5	50	rs12142743	1	146585620	T	G	cg20449590	146551201	0.0973718	0.0427891	2.27562	0.0232588		NA	22	ENSG00000131791.7	PRKAB2	chr1_147277398_C_T_b38	rs6687544	rs6687544	7.2e-08	-0.21	Brain - Cerebellar Hemisphere		NA	10	rs10900385	1	146501728	G	A	ENSG00000131791	PRKAB2	146644129	0.0249861	0.0139822	1.78699	0.0745079
NA	10	rs557929	1	146545301	C	G	cg20449590	146551201	0.0968164	0.0427914	2.26252	0.024061		NA	22	ENSG00000131791.7	PRKAB2	chr1_147271950_G_A_b38	rs7536363	rs7536363	7.2e-08	-0.21	Brain - Cerebellar Hemisphere		NA	27	rs12406844	1	146969411	T	C	ENSG00000131791	PRKAB2	146644129	0.0244937	0.0139135	1.76043	0.0789101
NA	10	rs692963	1	146547985	T	C	cg20449590	146551201	0.0968164	0.0427914	2.26252	0.024061		NA	22	ENSG00000131791.7	PRKAB2	chr1_147341387_T_C_b38	rs2353983	rs2353983	5.7e-08	-0.2	Brain - Cerebellar Hemisphere		NA	26	rs12733689	1	146957598	A	C	ENSG00000131791	PRKAB2	146644129	0.0813612	0.0465276	1.74867	0.0809256
NA	15	rs1899485	1	146588939	G	A	cg21908235	146551744	-0.0967357	0.0427917	-2.26062	0.0241795		NA	22	ENSG00000131791.7	PRKAB2	chr1_147348684_G_A_b38	rs9730667	rs9730667	3.6e-08	-0.17	Nerve - Tibial		NA	27	rs10900374	1	146970946	A	G	ENSG00000131791	PRKAB2	146644129	0.0241128	0.0138665	1.73893	0.0826263
4	14	rs17355398	1	146579574	T	C	cg21908235	146551744	-0.0960693	0.0427945	-2.2449	0.0251778		NA	22	ENSG00000131791.7	PRKAB2	chr1_147338472_T_C_b38	rs11239989	rs11239989	3e-08	-0.21	Brain - Cerebellar Hemisphere		NA	54	rs115274755	1	147279866	A	G	ENSG00000131778	CHD1L	146714304	-0.0498095	0.0286934	-1.73592	0.0831572
4	14	rs55791847	1	146579688	G	A	cg21908235	146551744	-0.0960693	0.0427945	-2.2449	0.0251778		NA	22	ENSG00000131791.7	PRKAB2	chr1_147256108_G_A_b38	rs1932978	rs1932978	1.4e-08	-0.22	Brain - Cerebellar Hemisphere		NA	13	rs11239930	1	146560564	A	G	ENSG00000131791	PRKAB2	146644129	-0.0228468	0.013272	-1.72143	0.0857551
4	14	rs55828524	1	146579259	C	G	cg21908235	146551744	-0.0960693	0.0427945	-2.2449	0.0251778		NA	22	ENSG00000131791.7	PRKAB2	chr1_147255191_G_A_b38	rs7548820	rs7548820	1.4e-08	-0.22	Brain - Cerebellar Hemisphere		NA	30	rs12022413	1	146997245	C	A	ENSG00000131791	PRKAB2	146644129	-0.0250826	0.0145954	-1.71853	0.0862819
4	14	rs55963049	1	146579535	A	C	cg21908235	146551744	-0.0960693	0.0427945	-2.2449	0.0251778		NA	22	ENSG00000131791.7	PRKAB2	chr1_147253443_C_A_b38	rs6593750	rs6593750	9.6e-09	-0.22	Brain - Cerebellar Hemisphere		NA	7	rs71271430	1	146395784	C	T	ENSG00000131791	PRKAB2	146644129	0.0395189	0.0233403	1.69316	0.0910102
4	14	rs56012243	1	146577889	T	C	cg21908235	146551744	-0.0960693	0.0427945	-2.2449	0.0251778		NA	22	ENSG00000131791.7	PRKAB2	chr1_147274367_A_G_b38	rs7545255	rs7545255	8.3e-09	-0.17	Nerve - Tibial		14	40	rs140205135	1	147369585	A	G	ENSG00000131778	CHD1L	146714304	0.0841655	0.0502491	1.67496	0.0945289
4	14	rs61838938	1	146577525	A	G	cg21908235	146551744	-0.0960693	0.0427945	-2.2449	0.0251778		NA	22	ENSG00000131791.7	PRKAB2	chr1_147261907_C_T_b38	rs4301678	rs4301678	4.3e-09	-0.21	Nerve - Tibial		NA	10	rs636329	1	146542208	T	G	ENSG00000131778	CHD1L	146714304	0.0172569	0.0103946	1.66018	0.0974675
NA	15	rs11811023	1	146581118	C	T	cg21908235	146551744	-0.0960693	0.0427945	-2.2449	0.0251778		NA	22	ENSG00000131791.7	PRKAB2	chr1_147261053_G_A_b38	rs11800580	rs11800580	2.8e-09	-0.2	Nerve - Tibial		NA	55	rs7514402	1	146555392	A	T	ENSG00000131778	CHD1L	146714304	0.0168928	0.0103534	1.63163	0.10335
NA	15	rs4950305	1	146589293	A	C	cg21908235	146551744	-0.0960693	0.0427945	-2.2449	0.0251778		NA	22	ENSG00000131791.7	PRKAB2	chr1_147340308_C_T_b38	rs7542951	rs7542951	2.7e-09	-0.21	Nerve - Tibial		NA	10	rs692963	1	146547985	T	C	ENSG00000131778	CHD1L	146714304	0.0165081	0.0103516	1.59473	0.111366
NA	15	rs4950368	1	146576094	A	C	cg21908235	146551744	-0.0959083	0.0427952	-2.2411	0.0254243		NA	22	ENSG00000131791.7	PRKAB2	chr1_147261267_C_T_b38	rs72691033	rs72691033	2.6e-09	-0.21	Nerve - Tibial		NA	10	rs557929	1	146545301	C	G	ENSG00000131778	CHD1L	146714304	0.0165081	0.0103516	1.59473	0.111366
NA	15	rs10900314	1	146571244	C	T	cg21908235	146551744	-0.095558	0.0427966	-2.23284	0.0259678		NA	22	ENSG00000131791.7	PRKAB2	chr1_147255733_G_T_b38	rs17160051	rs17160051	2.3e-09	-0.2	Nerve - Tibial		NA	43	rs511131	1	146518713	A	T	ENSG00000131791	PRKAB2	146644129	0.0225332	0.0142671	1.57938	0.114843
NA	15	rs6672322	1	146571046	T	C	cg21908235	146551744	-0.095558	0.0427966	-2.23284	0.0259678		NA	22	ENSG00000131791.7	PRKAB2	chr1_147311853_G_A_b38	rs4950398	rs4950398	2.1e-09	-0.18	Nerve - Tibial		NA	25	rs6675942	1	146911455	G	A	ENSG00000131791	PRKAB2	146644129	0.0218636	0.0138602	1.57744	0.115289
NA	15	rs882344	1	146571925	G	A	cg21908235	146551744	-0.095558	0.0427966	-2.23284	0.0259678		NA	22	ENSG00000131791.7	PRKAB2	chr1_147262943_A_T_b38	rs17356184	rs17356184	1.9e-09	-0.21	Nerve - Tibial		NA	10	rs646703	1	146535601	A	G	ENSG00000131778	CHD1L	146714304	0.0163755	0.0103973	1.57498	0.115856
4	14	rs17355509	1	146594721	T	C	cg21908235	146551744	-0.094785	0.0427998	-2.21461	0.0272025		NA	22	ENSG00000131791.7	PRKAB2	chr1_147265684_A_C_b38	rs17356219	rs17356219	1.9e-09	-0.21	Nerve - Tibial		NA	10	rs615558	1	146527750	A	G	ENSG00000131778	CHD1L	146714304	0.0163755	0.0103973	1.57498	0.115856
NA	15	rs10900315	1	146580273	C	T	cg20449590	146551201	-0.0946162	0.0428005	-2.21063	0.0274787		NA	22	ENSG00000131791.7	PRKAB2	chr1_147268843_C_G_b38	rs17356233	rs17356233	1.9e-09	-0.21	Nerve - Tibial		NA	10	rs3011806	1	146535220	T	C	ENSG00000131778	CHD1L	146714304	0.0163755	0.0103973	1.57498	0.115856
NA	15	rs17359526	1	146580479	C	T	cg20449590	146551201	-0.0946162	0.0428005	-2.21063	0.0274787		NA	22	ENSG00000131791.7	PRKAB2	chr1_147269877_G_T_b38	rs17356240	rs17356240	1.9e-09	-0.21	Nerve - Tibial		NA	10	rs21327	1	146528521	A	G	ENSG00000131778	CHD1L	146714304	0.0163755	0.0103973	1.57498	0.115856
NA	15	rs6687016	1	146579481	C	A	cg20449590	146551201	-0.0946162	0.0428005	-2.21063	0.0274787		NA	22	ENSG00000131791.7	PRKAB2	chr1_147296089_T_C_b38	rs17356492	rs17356492	1.9e-09	-0.21	Nerve - Tibial		NA	12	rs4950357	1	146556146	T	C	ENSG00000131778	CHD1L	146714304	0.0162688	0.0103772	1.56775	0.117535
NA	15	rs6697939	1	146576633	C	T	cg20449590	146551201	-0.0946162	0.0428005	-2.21063	0.0274787		NA	22	ENSG00000131791.7	PRKAB2	chr1_147270329_C_T_b38	rs1999820	rs1999820	1.9e-09	-0.21	Nerve - Tibial		NA	12	rs4528168	1	146556326	G	C	ENSG00000131778	CHD1L	146714304	0.0162688	0.0103772	1.56775	0.117535
NA	15	rs1813002	1	146584161	G	C	cg21908235	146551744	-0.0944648	0.0428011	-2.20706	0.0277287		NA	22	ENSG00000131791.7	PRKAB2	chr1_147277512_T_C_b38	rs2354428	rs2354428	1.9e-09	-0.21	Nerve - Tibial		NA	54	rs79835674	1	147309988	T	G	ENSG00000131778	CHD1L	146714304	-0.0423831	0.0274281	-1.54525	0.122881
NA	15	rs4950304	1	146588267	T	C	cg21908235	146551744	-0.0944648	0.0428011	-2.20706	0.0277287		NA	22	ENSG00000131791.7	PRKAB2	chr1_147316574_A_G_b38	rs4453096	rs4453096	1.9e-09	-0.21	Nerve - Tibial		NA	28	rs10793688	1	146988760	C	T	ENSG00000131791	PRKAB2	146644129	0.0206085	0.0133897	1.53912	0.124369
NA	15	rs4950306	1	146589420	G	C	cg21908235	146551744	-0.0944648	0.0428011	-2.20706	0.0277287		NA	22	ENSG00000131791.7	PRKAB2	chr1_147264433_C_T_b38	rs4950315	rs4950315	1.9e-09	-0.21	Nerve - Tibial		NA	11	rs594655	1	146515076	T	G	ENSG00000131791	PRKAB2	146644129	0.0217436	0.0143538	1.51483	0.130409
NA	15	rs56151278	1	146589003	C	T	cg21908235	146551744	-0.0944648	0.0428011	-2.20706	0.0277287		NA	22	ENSG00000131791.7	PRKAB2	chr1_147273712_G_T_b38	rs4950316	rs4950316	1.9e-09	-0.21	Nerve - Tibial		NA	49	rs7553866	1	147222102	C	G	ENSG00000131791	PRKAB2	146644129	-0.0205177	0.0135955	-1.50915	0.131853
NA	15	rs56198825	1	146588793	C	G	cg21908235	146551744	-0.0944648	0.0428011	-2.20706	0.0277287		NA	22	ENSG00000131791.7	PRKAB2	chr1_147310397_C_T_b38	rs4950317	rs4950317	1.9e-09	-0.21	Nerve - Tibial		NA	10	rs11240095	1	146504083	A	T	ENSG00000131778	CHD1L	146714304	0.015803	0.0106567	1.48291	0.138689
NA	15	rs61838951	1	146587663	C	T	cg21908235	146551744	-0.0944648	0.0428011	-2.20706	0.0277287		NA	22	ENSG00000131791.7	PRKAB2	chr1_147316240_A_G_b38	rs4950318	rs4950318	1.9e-09	-0.21	Nerve - Tibial		NA	49	rs36005900	1	147229662	A	G	ENSG00000131778	CHD1L	146714304	-0.017303	0.0117612	-1.47119	0.14183
NA	15	rs10900314	1	146571244	C	T	cg20449590	146551201	-0.0944332	0.0428012	-2.20632	0.0277811		NA	22	ENSG00000131791.7	PRKAB2	chr1_147316250_T_C_b38	rs4950319	rs4950319	1.9e-09	-0.21	Nerve - Tibial		NA	7	rs10900375	1	146494246	T	C	ENSG00000131791	PRKAB2	146644129	0.0285958	0.0196694	1.45382	0.146586
NA	15	rs6672322	1	146571046	T	C	cg20449590	146551201	-0.0944332	0.0428012	-2.20632	0.0277811		NA	22	ENSG00000131791.7	PRKAB2	chr1_147264889_G_T_b38	rs4950392	rs4950392	1.9e-09	-0.21	Nerve - Tibial		NA	43	rs590354	1	146520738	G	A	ENSG00000131791	PRKAB2	146644129	0.0206764	0.0142804	1.44788	0.148239
NA	15	rs882344	1	146571925	G	A	cg20449590	146551201	-0.0944332	0.0428012	-2.20632	0.0277811		NA	22	ENSG00000131791.7	PRKAB2	chr1_147319571_G_A_b38	rs4950401	rs4950401	1.9e-09	-0.21	Nerve - Tibial		NA	54	rs115274755	1	147279866	A	G	ENSG00000131791	PRKAB2	146644129	-0.0576464	0.0398336	-1.44718	0.148436
NA	55	rs7514402	1	146555392	A	T	cg20449590	146551201	0.0940685	0.0428027	2.19772	0.0283919		NA	22	ENSG00000131791.7	PRKAB2	chr1_147319684_T_G_b38	rs4950402	rs4950402	1.9e-09	-0.21	Nerve - Tibial		NA	7	rs4950438	1	146486443	G	A	ENSG00000131791	PRKAB2	146644129	0.0292787	0.0203221	1.44074	0.150248
NA	15	rs10900314	1	146571244	C	T	cg02487331	146550467	-0.0937737	0.0428039	-2.19077	0.0288941		NA	22	ENSG00000131791.7	PRKAB2	chr1_147319834_A_G_b38	rs4950404	rs4950404	1.9e-09	-0.21	Nerve - Tibial		NA	30	rs12022413	1	146997245	C	A	ENSG00000131778	CHD1L	146714304	0.0150783	0.0105315	1.43173	0.152807
NA	15	rs6672322	1	146571046	T	C	cg02487331	146550467	-0.0937737	0.0428039	-2.19077	0.0288941		NA	22	ENSG00000131791.7	PRKAB2	chr1_147335879_G_C_b38	rs4950409	rs4950409	1.9e-09	-0.21	Nerve - Tibial		3	19	rs35419962	1	146622596	T	C	ENSG00000131778	CHD1L	146714304	-0.0331907	0.0233996	-1.41843	0.156651
NA	15	rs882344	1	146571925	G	A	cg02487331	146550467	-0.0937737	0.0428039	-2.19077	0.0288941		NA	22	ENSG00000131791.7	PRKAB2	chr1_147287627_T_C_b38	rs6703892	rs6703892	1.9e-09	-0.21	Nerve - Tibial		NA	49	rs2352864	1	147218338	C	G	ENSG00000131791	PRKAB2	146644129	-0.0189858	0.0134965	-1.40672	0.160093
4	14	rs61838936	1	146570006	T	C	cg21908235	146551744	-0.0936318	0.0428045	-2.18743	0.0291385		NA	22	ENSG00000131791.7	PRKAB2	chr1_147261120_G_A_b38	rs72691032	rs72691032	1.9e-09	-0.21	Nerve - Tibial		NA	49	rs2352863	1	147218289	T	A	ENSG00000131791	PRKAB2	146644129	-0.0189858	0.0134965	-1.40672	0.160093
4	14	rs61838937	1	146572373	A	T	cg21908235	146551744	-0.0936318	0.0428045	-2.18743	0.0291385		NA	22	ENSG00000131791.7	PRKAB2	chr1_147267084_G_A_b38	rs72691041	rs72691041	1.9e-09	-0.21	Nerve - Tibial		NA	49	rs11240117	1	147217965	T	C	ENSG00000131791	PRKAB2	146644129	-0.0189858	0.0134965	-1.40672	0.160093
4	14	rs7514808	1	146570076	A	G	cg21908235	146551744	-0.0936318	0.0428045	-2.18743	0.0291385		NA	22	ENSG00000131791.7	PRKAB2	chr1_147277942_T_C_b38	rs72691054	rs72691054	1.9e-09	-0.21	Nerve - Tibial		2	9	rs11800992	1	146501783	A	C	ENSG00000131778	CHD1L	146714304	-0.0199731	0.0142425	-1.40236	0.161391
NA	15	rs4950366	1	146575823	C	T	cg20449590	146551201	-0.0923902	0.0428095	-2.15817	0.0313538		NA	22	ENSG00000131791.7	PRKAB2	chr1_147297977_C_T_b38	rs72691093	rs72691093	1.9e-09	-0.21	Nerve - Tibial		NA	11	rs1969872	1	146510354	T	G	ENSG00000131778	CHD1L	146714304	0.0149464	0.0106966	1.3973	0.162905
NA	15	rs4950366	1	146575823	C	T	cg21908235	146551744	-0.0913269	0.0428137	-2.13312	0.033364		NA	22	ENSG00000131791.7	PRKAB2	chr1_147298305_G_C_b38	rs72691095	rs72691095	1.9e-09	-0.21	Nerve - Tibial		NA	11	rs1969869	1	146510112	T	G	ENSG00000131778	CHD1L	146714304	0.0149464	0.0106966	1.3973	0.162905
NA	15	rs10900315	1	146580273	C	T	cg02487331	146550467	-0.090491	0.042817	-2.11344	0.0350206		NA	22	ENSG00000131791.7	PRKAB2	chr1_147299711_C_T_b38	rs72691097	rs72691097	1.9e-09	-0.21	Nerve - Tibial		NA	49	rs1891502	1	147221542	T	C	ENSG00000131791	PRKAB2	146644129	-0.0189684	0.0135819	-1.3966	0.163118
NA	15	rs6697939	1	146576633	C	T	cg02487331	146550467	-0.090491	0.042817	-2.11344	0.0350206		NA	22	ENSG00000131791.7	PRKAB2	chr1_147300142_G_A_b38	rs72691098	rs72691098	1.9e-09	-0.21	Nerve - Tibial		NA	54	rs79835674	1	147309988	T	G	ENSG00000131791	PRKAB2	146644129	-0.0527408	0.0380609	-1.3857	0.16642
NA	15	rs6693631	1	146580724	C	T	cg20449590	146551201	-0.0904807	0.042817	-2.1132	0.0350413		NA	22	ENSG00000131791.7	PRKAB2	chr1_147301189_A_T_b38	rs72691102	rs72691102	1.9e-09	-0.21	Nerve - Tibial		NA	49	rs1692141	1	147230217	T	C	ENSG00000131778	CHD1L	146714304	-0.0158462	0.0116134	-1.36448	0.172995
NA	15	rs2354442	1	146592161	A	C	cg21908235	146551744	-0.0903874	0.0428174	-2.111	0.0352306		NA	22	ENSG00000131791.7	PRKAB2	chr1_147301437_T_A_b38	rs72692904	rs72692904	1.9e-09	-0.21	Nerve - Tibial		NA	49	rs4589158	1	147219256	G	C	ENSG00000131778	CHD1L	146714304	-0.0132113	0.00972471	-1.35853	0.174872
NA	15	rs4950372	1	146591533	G	A	cg21908235	146551744	-0.0903874	0.0428174	-2.111	0.0352306		NA	22	ENSG00000131791.7	PRKAB2	chr1_147301560_C_T_b38	rs72692905	rs72692905	1.9e-09	-0.21	Nerve - Tibial		NA	49	rs4031118	1	147220326	C	T	ENSG00000131778	CHD1L	146714304	-0.0132113	0.00972471	-1.35853	0.174872
NA	15	rs2014107	1	146590084	G	A	cg21908235	146551744	-0.0898503	0.0428195	-2.09835	0.0363371		NA	22	ENSG00000131791.7	PRKAB2	chr1_147301921_A_G_b38	rs72692907	rs72692907	1.9e-09	-0.21	Nerve - Tibial		NA	49	rs11240119	1	147225972	G	T	ENSG00000131778	CHD1L	146714304	-0.0129996	0.00969503	-1.34085	0.18054
NA	15	rs4950307	1	146589642	G	A	cg21908235	146551744	-0.0898503	0.0428195	-2.09835	0.0363371		NA	22	ENSG00000131791.7	PRKAB2	chr1_147302946_T_A_b38	rs72692914	rs72692914	1.9e-09	-0.21	Nerve - Tibial		5	50	rs7513930	1	146615117	T	A	ENSG00000131778	CHD1L	146714304	0.0402471	0.0300858	1.33774	0.181553
NA	15	rs2354442	1	146592161	A	C	cg20449590	146551201	-0.0886285	0.0428242	-2.06959	0.0389649		NA	22	ENSG00000131791.7	PRKAB2	chr1_147304389_A_T_b38	rs72692917	rs72692917	1.9e-09	-0.21	Nerve - Tibial		5	50	rs72706463	1	146615555	A	C	ENSG00000131778	CHD1L	146714304	0.0402471	0.0300858	1.33774	0.181553
NA	15	rs4950372	1	146591533	G	A	cg20449590	146551201	-0.0886285	0.0428242	-2.06959	0.0389649		NA	22	ENSG00000131791.7	PRKAB2	chr1_147321416_A_G_b38	rs72692953	rs72692953	1.9e-09	-0.21	Nerve - Tibial		5	50	rs72706460	1	146613239	G	T	ENSG00000131778	CHD1L	146714304	0.0402471	0.0300858	1.33774	0.181553
4	14	rs6686480	1	146583568	A	G	cg21908235	146551744	-0.0880037	0.0428265	-2.05489	0.0403697		NA	22	ENSG00000131791.7	PRKAB2	chr1_147336094_T_C_b38	rs72692979	rs72692979	1.9e-09	-0.21	Nerve - Tibial		5	50	rs72706453	1	146606560	T	C	ENSG00000131778	CHD1L	146714304	0.0402471	0.0300858	1.33774	0.181553
NA	15	rs1899485	1	146588939	G	A	cg20449590	146551201	-0.0876818	0.0428278	-2.04731	0.0411099		NA	22	ENSG00000131791.7	PRKAB2	chr1_147337830_A_G_b38	rs72692980	rs72692980	1.9e-09	-0.21	Nerve - Tibial		5	50	rs17159882	1	146625065	C	T	ENSG00000131778	CHD1L	146714304	0.0402471	0.0300858	1.33774	0.181553
NA	13	rs11239930	1	146560564	A	G	cg20449590	146551201	-0.0863047	0.0428329	-2.01491	0.0444079		NA	22	ENSG00000131791.7	PRKAB2	chr1_147289362_C_T_b38	rs7554833	rs7554833	1.9e-09	-0.21	Nerve - Tibial		5	50	rs137862728	1	146636840	T	C	ENSG00000131778	CHD1L	146714304	0.0402471	0.0300858	1.33774	0.181553
NA	15	rs2014107	1	146590084	G	A	cg20449590	146551201	-0.086094	0.0428337	-2.00996	0.0449317		NA	22	ENSG00000131791.7	PRKAB2	chr1_147297989_G_A_b38	rs76236344	rs76236344	1.9e-09	-0.21	Nerve - Tibial		NA	49	rs4950344	1	147227066	A	G	ENSG00000131778	CHD1L	146714304	-0.0154059	0.011758	-1.31024	0.190679
NA	15	rs4950307	1	146589642	G	A	cg20449590	146551201	-0.086094	0.0428337	-2.00996	0.0449317		NA	22	ENSG00000131791.7	PRKAB2	chr1_147311377_G_A_b38	rs76236778	rs76236778	1.9e-09	-0.21	Nerve - Tibial		NA	49	rs1891498	1	147226791	A	G	ENSG00000131778	CHD1L	146714304	-0.0154059	0.011758	-1.31024	0.190679
NA	15	rs10900314	1	146571244	C	T	cg06871074	146551565	-0.0854453	0.0428361	-1.9947	0.0465766		NA	22	ENSG00000131791.7	PRKAB2	chr1_147263320_C_G_b38	rs80270233	rs80270233	1.9e-09	-0.21	Nerve - Tibial		NA	49	rs1043806	1	147229299	G	A	ENSG00000131778	CHD1L	146714304	-0.0151393	0.0116119	-1.30377	0.192877
NA	15	rs6672322	1	146571046	T	C	cg06871074	146551565	-0.0854453	0.0428361	-1.9947	0.0465766		NA	22	ENSG00000131791.7	PRKAB2	chr1_147313437_A_G_b38	rs945742	rs945742	1.9e-09	-0.21	Nerve - Tibial		9	32	rs73007972	1	147052655	C	G	ENSG00000131791	PRKAB2	146644129	-0.0989837	0.0778634	-1.27125	0.204196
NA	15	rs882344	1	146571925	G	A	cg06871074	146551565	-0.0854453	0.0428361	-1.9947	0.0465766		NA	22	ENSG00000131791.7	PRKAB2	chr1_147317706_T_C_b38	rs111235886	rs111235886	1.6e-09	-0.21	Nerve - Tibial		9	32	rs57188402	1	147052800	A	G	ENSG00000131791	PRKAB2	146644129	-0.0989837	0.0778634	-1.27125	0.204196
NA	15	rs1899485	1	146588939	G	A	cg06871074	146551565	-0.0851011	0.0428374	-1.98661	0.0474698		NA	22	ENSG00000131791.7	PRKAB2	chr1_147318305_C_T_b38	rs111296483	rs111296483	1.6e-09	-0.21	Nerve - Tibial		9	32	rs150380197	1	147055307	A	G	ENSG00000131791	PRKAB2	146644129	-0.0989837	0.0778634	-1.27125	0.204196
NA	15	rs10900315	1	146580273	C	T	cg06871074	146551565	-0.0849574	0.0428379	-1.98323	0.0478472		NA	22	ENSG00000131791.7	PRKAB2	chr1_147330102_A_G_b38	rs111640169	rs111640169	1.6e-09	-0.21	Nerve - Tibial		9	32	rs12097989	1	147060931	C	A	ENSG00000131791	PRKAB2	146644129	-0.0989837	0.0778634	-1.27125	0.204196
NA	15	rs6697939	1	146576633	C	T	cg06871074	146551565	-0.0849574	0.0428379	-1.98323	0.0478472		NA	22	ENSG00000131791.7	PRKAB2	chr1_147328923_T_C_b38	rs112181306	rs112181306	1.6e-09	-0.21	Nerve - Tibial		9	32	rs12096043	1	147060953	T	C	ENSG00000131791	PRKAB2	146644129	-0.0989837	0.0778634	-1.27125	0.204196
NA	11	rs72704288	1	146513173	C	G	cg03526459	146549940	-0.0848001	0.0428385	-1.97953	0.0482627		NA	22	ENSG00000131791.7	PRKAB2	chr1_147329315_C_T_b38	rs112895419	rs112895419	1.6e-09	-0.21	Nerve - Tibial		NA	38	rs140619594	1	147263072	G	T	ENSG00000131791	PRKAB2	146644129	-0.0885193	0.0697763	-1.26862	0.205133
NA	15	rs2083719	1	146593892	G	C	cg06871074	146551565	-0.0838776	0.0428419	-1.95784	0.050762		NA	22	ENSG00000131791.7	PRKAB2	chr1_147318880_G_A_b38	rs113498894	rs113498894	1.6e-09	-0.21	Nerve - Tibial		9	32	rs73009861	1	147070456	T	C	ENSG00000131791	PRKAB2	146644129	-0.0912178	0.0734853	-1.24131	0.215039
NA	15	rs1899485	1	146588939	G	A	cg02487331	146550467	-0.0828468	0.0428456	-1.93361	0.053682		NA	22	ENSG00000131791.7	PRKAB2	chr1_147317685_G_A_b38	rs115931696	rs115931696	1.6e-09	-0.21	Nerve - Tibial		9	32	rs59188898	1	147058118	A	C	ENSG00000131791	PRKAB2	146644129	-0.0912178	0.0734853	-1.24131	0.215039
NA	11	rs72704288	1	146513173	C	G	cg20449590	146551201	-0.0825211	0.0428467	-1.92596	0.0546329		NA	22	ENSG00000131791.7	PRKAB2	chr1_147320940_C_T_b38	rs116479391	rs116479391	1.6e-09	-0.21	Nerve - Tibial		9	32	rs12059427	1	147072431	A	G	ENSG00000131791	PRKAB2	146644129	-0.0912178	0.0734853	-1.24131	0.215039
NA	15	rs4950368	1	146576094	A	C	cg06871074	146551565	-0.0815339	0.0428502	-1.90277	0.0576017		NA	22	ENSG00000131791.7	PRKAB2	chr1_147316995_T_C_b38	rs2883323	rs2883323	1.6e-09	-0.21	Nerve - Tibial		NA	49	rs1891502	1	147221542	T	C	ENSG00000131778	CHD1L	146714304	-0.0121424	0.0097957	-1.23957	0.215681
NA	11	rs72704288	1	146513173	C	G	cg06871074	146551565	-0.0784251	0.0428609	-1.82976	0.0678363		NA	22	ENSG00000131791.7	PRKAB2	chr1_147317157_T_C_b38	rs2883324	rs2883324	1.6e-09	-0.21	Nerve - Tibial		NA	49	rs7553866	1	147222102	C	G	ENSG00000131778	CHD1L	146714304	-0.0120927	0.00980867	-1.23286	0.218172
4	14	rs17355509	1	146594721	T	C	cg06871074	146551565	-0.0776095	0.0428637	-1.81061	0.0707555		NA	22	ENSG00000131791.7	PRKAB2	chr1_147326443_G_T_b38	rs36151811	rs36151811	1.6e-09	-0.21	Nerve - Tibial		NA	49	rs4950344	1	147227066	A	G	ENSG00000131791	PRKAB2	146644129	-0.0200456	0.0163122	-1.22887	0.219662
4	14	rs6686480	1	146583568	A	G	cg06871074	146551565	-0.0772762	0.0428648	-1.80279	0.0719778		NA	22	ENSG00000131791.7	PRKAB2	chr1_147316747_C_G_b38	rs4373796	rs4373796	1.6e-09	-0.21	Nerve - Tibial		NA	49	rs1891498	1	147226791	A	G	ENSG00000131791	PRKAB2	146644129	-0.0200456	0.0163122	-1.22887	0.219662
NA	11	rs525913	1	146515073	A	G	cg20449590	146551201	-0.0763281	0.0428679	-1.78054	0.0755487		NA	22	ENSG00000131791.7	PRKAB2	chr1_147316885_T_G_b38	rs4568882	rs4568882	1.6e-09	-0.21	Nerve - Tibial		NA	49	rs4589158	1	147219256	G	C	ENSG00000131791	PRKAB2	146644129	-0.0164118	0.0134933	-1.21629	0.224414
NA	11	rs557228	1	146516341	G	T	cg20449590	146551201	-0.0763281	0.0428679	-1.78054	0.0755487		NA	22	ENSG00000131791.7	PRKAB2	chr1_147319302_A_G_b38	rs4950399	rs4950399	1.6e-09	-0.21	Nerve - Tibial		NA	49	rs4031118	1	147220326	C	T	ENSG00000131791	PRKAB2	146644129	-0.0164118	0.0134933	-1.21629	0.224414
NA	43	rs510253	1	146518596	C	T	cg20449590	146551201	-0.0757828	0.0428697	-1.76775	0.0776669		NA	22	ENSG00000131791.7	PRKAB2	chr1_147319383_C_G_b38	rs4950400	rs4950400	1.6e-09	-0.21	Nerve - Tibial		NA	38	rs140619594	1	147263072	G	T	ENSG00000131778	CHD1L	146714304	-0.0610938	0.0503117	-1.21431	0.22517
2	9	rs11800992	1	146501783	A	C	cg02487331	146550467	-0.070177	0.0428874	-1.63631	0.102356		NA	22	ENSG00000131791.7	PRKAB2	chr1_147319723_T_C_b38	rs4950403	rs4950403	1.6e-09	-0.21	Nerve - Tibial		4	14	rs6686480	1	146583568	A	G	ENSG00000131791	PRKAB2	146644129	-0.0179243	0.014854	-1.2067	0.228083
NA	15	rs2083719	1	146593892	G	C	cg21908235	146551744	-0.0698441	0.0428884	-1.62851	0.103999		NA	22	ENSG00000131791.7	PRKAB2	chr1_147312252_T_A_b38	rs56002710	rs56002710	1.6e-09	-0.21	Nerve - Tibial		NA	10	rs11589576	1	146502900	A	G	ENSG00000131778	CHD1L	146714304	0.0129046	0.0107033	1.20566	0.228484
NA	57	rs11585464	1	146568064	G	A	cg21908235	146551744	0.0680865	0.0428936	1.58734	0.113021		NA	22	ENSG00000131791.7	PRKAB2	chr1_147308501_C_T_b38	rs72692920	rs72692920	1.6e-09	-0.21	Nerve - Tibial		NA	10	rs11578609	1	146502925	T	C	ENSG00000131778	CHD1L	146714304	0.0129046	0.0107033	1.20566	0.228484
NA	12	rs4950361	1	146559165	A	G	cg20449590	146551201	-0.0660066	0.0428996	-1.53863	0.124479		NA	22	ENSG00000131791.7	PRKAB2	chr1_147318467_C_T_b38	rs72692942	rs72692942	1.6e-09	-0.21	Nerve - Tibial		NA	49	rs2352864	1	147218338	C	G	ENSG00000131778	CHD1L	146714304	-0.0116935	0.00973519	-1.20116	0.230223
NA	43	rs1853782	1	146508774	C	T	cg20449590	146551201	-0.0654053	0.0429013	-1.52455	0.127955		NA	22	ENSG00000131791.7	PRKAB2	chr1_147319966_C_T_b38	rs72692946	rs72692946	1.6e-09	-0.21	Nerve - Tibial		NA	49	rs2352863	1	147218289	T	A	ENSG00000131778	CHD1L	146714304	-0.0116935	0.00973519	-1.20116	0.230223
2	9	rs4950474	1	146511748	C	A	cg02487331	146550467	-0.0651822	0.0429019	-1.51933	0.129264		NA	22	ENSG00000131791.7	PRKAB2	chr1_147320298_T_C_b38	rs72692948	rs72692948	1.6e-09	-0.21	Nerve - Tibial		NA	49	rs11240117	1	147217965	T	C	ENSG00000131778	CHD1L	146714304	-0.0116935	0.00973519	-1.20116	0.230223
2	9	rs4950475	1	146511926	T	A	cg02487331	146550467	-0.0651822	0.0429019	-1.51933	0.129264		NA	22	ENSG00000131791.7	PRKAB2	chr1_147320551_G_A_b38	rs72692951	rs72692951	1.6e-09	-0.21	Nerve - Tibial		NA	49	rs6593806	1	147213538	T	A	ENSG00000131791	PRKAB2	146644129	-0.0193212	0.0163084	-1.18474	0.236651
NA	12	rs4950358	1	146556165	A	G	cg20449590	146551201	-0.0651122	0.0429021	-1.51769	0.129676		NA	22	ENSG00000131791.7	PRKAB2	chr1_147331090_G_C_b38	rs72692963	rs72692963	1.6e-09	-0.21	Nerve - Tibial		NA	49	rs2353	1	147222372	A	G	ENSG00000131791	PRKAB2	146644129	-0.0192856	0.0163139	-1.18216	0.237671
NA	11	rs17353053	1	146505912	A	G	cg06871074	146551565	0.06321	0.0429074	1.47317	0.141286		NA	22	ENSG00000131791.7	PRKAB2	chr1_147332085_C_T_b38	rs72692965	rs72692965	1.6e-09	-0.21	Nerve - Tibial		NA	49	rs12032789	1	147220045	A	C	ENSG00000131791	PRKAB2	146644129	-0.0192856	0.0163139	-1.18216	0.237671
NA	12	rs56359955	1	146565981	A	G	cg20449590	146551201	-0.0592796	0.0429178	-1.38124	0.167776		NA	22	ENSG00000131791.7	PRKAB2	chr1_147332884_G_A_b38	rs72692968	rs72692968	1.6e-09	-0.21	Nerve - Tibial		NA	49	rs6593806	1	147213538	T	A	ENSG00000131778	CHD1L	146714304	-0.0138482	0.0117578	-1.17779	0.239406
NA	43	rs1853782	1	146508774	C	T	cg06871074	146551565	-0.0558395	0.0429263	-1.30082	0.193873		NA	22	ENSG00000131791.7	PRKAB2	chr1_147332887_C_T_b38	rs72692970	rs72692970	1.6e-09	-0.21	Nerve - Tibial		3	19	rs9662427	1	146758375	T	A	ENSG00000131778	CHD1L	146714304	-0.029277	0.0250672	-1.16794	0.243354
NA	12	rs976621	1	146565116	A	G	cg20449590	146551201	-0.0526082	0.0429338	-1.22533	0.220983		NA	22	ENSG00000131791.7	PRKAB2	chr1_147333088_T_C_b38	rs72692971	rs72692971	1.6e-09	-0.21	Nerve - Tibial		NA	21	rs185219867	1	146747965	T	C	ENSG00000131778	CHD1L	146714304	0.051118	0.044259	1.15497	0.248619
NA	12	rs976622	1	146565127	A	T	cg20449590	146551201	-0.0526082	0.0429338	-1.22533	0.220983		NA	22	ENSG00000131791.7	PRKAB2	chr1_147333281_A_G_b38	rs72692973	rs72692973	1.6e-09	-0.21	Nerve - Tibial		NA	21	rs182777837	1	146734872	C	A	ENSG00000131778	CHD1L	146714304	0.051118	0.044259	1.15497	0.248619
NA	12	rs17160592	1	146555193	C	T	cg20449590	146551201	-0.052599	0.0429338	-1.22512	0.221064		NA	22	ENSG00000131791.7	PRKAB2	chr1_147333506_G_A_b38	rs72692975	rs72692975	1.6e-09	-0.21	Nerve - Tibial		NA	21	rs147375941	1	146803078	A	G	ENSG00000131778	CHD1L	146714304	0.051118	0.044259	1.15497	0.248619
NA	12	rs3011810	1	146553628	C	A	cg20449590	146551201	-0.052599	0.0429338	-1.22512	0.221064		NA	22	ENSG00000131791.7	PRKAB2	chr1_147320718_G_A_b38	rs77118461	rs77118461	1.6e-09	-0.21	Nerve - Tibial		NA	21	rs146426857	1	146712341	A	G	ENSG00000131778	CHD1L	146714304	0.051118	0.044259	1.15497	0.248619
NA	12	rs4492676	1	146562627	C	G	cg20449590	146551201	-0.052599	0.0429338	-1.22512	0.221064		NA	22	ENSG00000131791.7	PRKAB2	chr1_147321013_G_A_b38	rs78681047	rs78681047	1.6e-09	-0.21	Nerve - Tibial		NA	49	rs2353	1	147222372	A	G	ENSG00000131778	CHD1L	146714304	-0.0135186	0.0117624	-1.14931	0.250946
NA	12	rs4494193	1	146563040	A	G	cg20449590	146551201	-0.052599	0.0429338	-1.22512	0.221064		NA	22	ENSG00000131791.7	PRKAB2	chr1_147330238_G_A_b38	rs80070044	rs80070044	1.6e-09	-0.21	Nerve - Tibial		NA	49	rs12032789	1	147220045	A	C	ENSG00000131778	CHD1L	146714304	-0.0135186	0.0117624	-1.14931	0.250946
NA	12	rs4623760	1	146562736	A	C	cg20449590	146551201	-0.052599	0.0429338	-1.22512	0.221064		NA	22	ENSG00000131791.7	PRKAB2	chr1_147327535_G_T_b38	rs113399169	rs113399169	1.5e-09	-0.21	Nerve - Tibial		NA	25	rs34177207	1	146943343	T	C	ENSG00000131791	PRKAB2	146644129	0.0208848	0.0181907	1.1481	0.251443
NA	12	rs4950302	1	146557805	C	A	cg20449590	146551201	-0.052599	0.0429338	-1.22512	0.221064		NA	22	ENSG00000131791.7	PRKAB2	chr1_147279737_C_A_b38	rs17360443	rs17360443	1.3e-09	-0.22	Nerve - Tibial		NA	49	rs1891500	1	147222832	C	T	ENSG00000131791	PRKAB2	146644129	-0.0155111	0.013559	-1.14397	0.25315
NA	12	rs4950354	1	146554223	C	T	cg20449590	146551201	-0.052599	0.0429338	-1.22512	0.221064		NA	22	ENSG00000131791.7	PRKAB2	chr1_147297884_T_C_b38	rs72691090	rs72691090	1.1e-09	-0.22	Nerve - Tibial		NA	7	rs12088839	1	146481452	A	C	ENSG00000131778	CHD1L	146714304	-0.0173067	0.0151514	-1.14225	0.253863
NA	12	rs4950355	1	146554249	T	C	cg20449590	146551201	-0.052599	0.0429338	-1.22512	0.221064		NA	22	ENSG00000131791.7	PRKAB2	chr1:146793715	rs112793841	rs368343217	1.2827e-10	-0.227649	Nerve - Tibial		NA	49	rs36005900	1	147229662	A	G	ENSG00000131791	PRKAB2	146644129	-0.0185433	0.0163268	-1.13576	0.256567
NA	12	rs4950359	1	146558743	A	C	cg20449590	146551201	-0.052599	0.0429338	-1.22512	0.221064		NA	22	ENSG00000131778.18	CHD1L	chr1_147338472_T_C_b38	rs11239989	rs11239989	6.5e-11	0.39	Brain - Cerebellum		NA	31	rs74916032	1	147007132	G	A	ENSG00000131791	PRKAB2	146644129	-0.0494129	0.0439639	-1.12394	0.261544
NA	12	rs4950360	1	146559064	A	G	cg20449590	146551201	-0.052599	0.0429338	-1.22512	0.221064		NA	22	ENSG00000131778.18	CHD1L	chr1_147341387_T_C_b38	rs2353983	rs2353983	3.9e-11	0.39	Brain - Cerebellum		5	50	rs72706470	1	146622197	A	G	ENSG00000131778	CHD1L	146714304	0.0292888	0.0265342	1.10381	0.270173
NA	12	rs4950362	1	146559883	G	A	cg20449590	146551201	-0.052599	0.0429338	-1.22512	0.221064		NA	22	ENSG00000131778.18	CHD1L	chr1_147253443_C_A_b38	rs6593750	rs6593750	3.1e-11	0.39	Brain - Cerebellum		5	50	rs57768146	1	146620576	G	C	ENSG00000131778	CHD1L	146714304	0.0292888	0.0265342	1.10381	0.270173
NA	12	rs56060937	1	146555403	A	G	cg20449590	146551201	-0.052599	0.0429338	-1.22512	0.221064		NA	22	ENSG00000131778.18	CHD1L	chr1_147263511_A_G_b38	rs2883432	rs2883432	2.4e-11	0.4	Brain - Cerebellum		NA	25	rs11240075	1	146996800	T	C	ENSG00000131778	CHD1L	146714304	0.016315	0.0148382	1.09953	0.272036
NA	12	rs59064267	1	146560693	A	G	cg20449590	146551201	-0.052599	0.0429338	-1.22512	0.221064		NA	22	ENSG00000131778.18	CHD1L	chr1_147274959_C_T_b38	rs3818816	rs3818816	2.4e-11	0.4	Brain - Cerebellum		NA	52	rs76093248	1	147080763	T	C	ENSG00000131791	PRKAB2	146644129	-0.0628029	0.0572677	-1.09665	0.273289
NA	12	rs618575	1	146552308	C	A	cg20449590	146551201	-0.052599	0.0429338	-1.22512	0.221064		NA	22	ENSG00000131778.18	CHD1L	chr1_147267618_C_T_b38	rs4143738	rs4143738	2.4e-11	0.4	Brain - Cerebellum		NA	49	rs1043806	1	147229299	G	A	ENSG00000131791	PRKAB2	146644129	-0.0174476	0.0161144	-1.08274	0.279416
NA	12	rs618622	1	146552264	C	A	cg20449590	146551201	-0.052599	0.0429338	-1.22512	0.221064		NA	22	ENSG00000131778.18	CHD1L	chr1_147263977_A_G_b38	rs6675793	rs6675793	2.4e-11	0.4	Brain - Cerebellum		3	19	rs4504949	1	146901677	A	G	ENSG00000131778	CHD1L	146714304	-0.0221543	0.020642	-1.07327	0.283639
NA	12	rs630630	1	146551926	C	T	cg20449590	146551201	-0.052599	0.0429338	-1.22512	0.221064		NA	22	ENSG00000131778.18	CHD1L	chr1_147277398_C_T_b38	rs6687544	rs6687544	2.4e-11	0.4	Brain - Cerebellum		NA	49	rs1692141	1	147230217	T	C	ENSG00000131791	PRKAB2	146644129	-0.0172552	0.0161193	-1.07047	0.284892
NA	12	rs632334	1	146551521	T	C	cg20449590	146551201	-0.052599	0.0429338	-1.22512	0.221064		NA	22	ENSG00000131778.18	CHD1L	chr1_147271950_G_A_b38	rs7536363	rs7536363	2.4e-11	0.4	Brain - Cerebellum		NA	46	rs61811737	1	147191954	T	C	ENSG00000131778	CHD1L	146714304	-0.0196973	0.0185779	-1.06025	0.28951
NA	12	rs719969	1	146555660	A	G	cg20449590	146551201	-0.052599	0.0429338	-1.22512	0.221064		NA	22	ENSG00000131778.18	CHD1L	chr1_147256108_G_A_b38	rs1932978	rs1932978	1.7e-11	0.4	Brain - Cerebellum		NA	12	rs4950358	1	146556165	A	G	ENSG00000131778	CHD1L	146714304	-0.0112318	0.0106006	-1.05955	0.289832
3	19	rs7545654	1	146554916	C	G	cg20449590	146551201	-0.0524048	0.0429343	-1.22058	0.222776		NA	22	ENSG00000131778.18	CHD1L	chr1_147255191_G_A_b38	rs7548820	rs7548820	1.7e-11	0.4	Brain - Cerebellum		NA	12	rs4950361	1	146559165	A	G	ENSG00000131778	CHD1L	146714304	-0.0112778	0.0106445	-1.05949	0.289857
NA	12	rs9663073	1	146554571	G	A	cg20449590	146551201	-0.0496275	0.0429404	-1.15573	0.248302		NA	22	ENSG00000131778.18	CHD1L	chr1_147348684_G_A_b38	rs9730667	rs9730667	1.6e-13	0.43	Brain - Cerebellum		NA	12	rs976622	1	146565127	A	T	ENSG00000131791	PRKAB2	146644129	-0.0157554	0.0150143	-1.04936	0.294489
NA	12	rs590286	1	146545604	G	T	cg20449590	146551201	-0.0484566	0.0429429	-1.1284	0.259652		NA	22	ENSG00000237188.3	RP11-337C18.8	chr1:146775948	rs77101554	rs6677762	3.17155e-15	0.342448	Nerve - Tibial		NA	12	rs976621	1	146565116	A	G	ENSG00000131791	PRKAB2	146644129	-0.0157554	0.0150143	-1.04936	0.294489
2	9	rs4950474	1	146511748	C	A	cg20449590	146551201	-0.046901	0.042946	-1.09209	0.275279		NA	22	ENSG00000131778.18	CHD1L	chr1_147274367_A_G_b38	rs7545255	rs7545255	3e-15	0.47	Brain - Cerebellum		NA	12	rs719969	1	146555660	A	G	ENSG00000131791	PRKAB2	146644129	-0.0157554	0.0150143	-1.04936	0.294489
2	9	rs4950475	1	146511926	T	A	cg20449590	146551201	-0.046901	0.042946	-1.09209	0.275279		NA	22	ENSG00000131778.18	CHD1L	chr1_147297222_A_T_b38	rs10736837	rs10736837	7.1e-17	0.56	Brain - Cerebellum		NA	12	rs632334	1	146551521	T	C	ENSG00000131791	PRKAB2	146644129	-0.0157554	0.0150143	-1.04936	0.294489
NA	12	rs9659068	1	146554574	C	T	cg20449590	146551201	-0.0460545	0.0429477	-1.07234	0.284046		NA	22	ENSG00000131778.18	CHD1L	chr1_147310745_A_G_b38	rs10751407	rs10751407	7.1e-17	0.56	Brain - Cerebellum		NA	12	rs630630	1	146551926	C	T	ENSG00000131791	PRKAB2	146644129	-0.0157554	0.0150143	-1.04936	0.294489
NA	12	rs976620	1	146564908	A	C	cg20449590	146551201	-0.045506	0.0429488	-1.05954	0.289827		NA	22	ENSG00000131778.18	CHD1L	chr1_147315938_A_T_b38	rs10751409	rs10751409	7.1e-17	0.56	Brain - Cerebellum		NA	12	rs618622	1	146552264	C	A	ENSG00000131791	PRKAB2	146644129	-0.0157554	0.0150143	-1.04936	0.294489
NA	12	rs551568	1	146544600	G	A	cg20449590	146551201	-0.045497	0.0429488	-1.05933	0.289923		NA	22	ENSG00000131778.18	CHD1L	chr1_147315942_A_G_b38	rs10751410	rs10751410	7.1e-17	0.56	Brain - Cerebellum		NA	12	rs618575	1	146552308	C	A	ENSG00000131791	PRKAB2	146644129	-0.0157554	0.0150143	-1.04936	0.294489
NA	12	rs1596236	1	146560019	A	G	cg20449590	146551201	-0.0454676	0.0429489	-1.05865	0.290234		NA	22	ENSG00000131778.18	CHD1L	chr1_147289889_G_C_b38	rs10793657	rs10793657	7.1e-17	0.56	Brain - Cerebellum		NA	12	rs59064267	1	146560693	A	G	ENSG00000131791	PRKAB2	146644129	-0.0157554	0.0150143	-1.04936	0.294489
NA	12	rs1867140	1	146557155	A	G	cg20449590	146551201	-0.0454676	0.0429489	-1.05865	0.290234		NA	22	ENSG00000131778.18	CHD1L	chr1_147290051_A_G_b38	rs10793658	rs10793658	7.1e-17	0.56	Brain - Cerebellum		NA	12	rs56060937	1	146555403	A	G	ENSG00000131791	PRKAB2	146644129	-0.0157554	0.0150143	-1.04936	0.294489
NA	12	rs35227958	1	146562931	T	G	cg20449590	146551201	-0.0454676	0.0429489	-1.05865	0.290234		NA	22	ENSG00000131778.18	CHD1L	chr1_147292212_G_A_b38	rs10793661	rs10793661	7.1e-17	0.56	Brain - Cerebellum		NA	12	rs4950362	1	146559883	G	A	ENSG00000131791	PRKAB2	146644129	-0.0157554	0.0150143	-1.04936	0.294489
NA	12	rs4950301	1	146557470	C	A	cg20449590	146551201	-0.0454676	0.0429489	-1.05865	0.290234		NA	22	ENSG00000131778.18	CHD1L	chr1_147312529_G_A_b38	rs10793669	rs10793669	7.1e-17	0.56	Brain - Cerebellum		NA	12	rs4950360	1	146559064	A	G	ENSG00000131791	PRKAB2	146644129	-0.0157554	0.0150143	-1.04936	0.294489
NA	12	rs4950303	1	146562042	C	A	cg20449590	146551201	-0.0454676	0.0429489	-1.05865	0.290234		NA	22	ENSG00000131778.18	CHD1L	chr1_147312537_T_G_b38	rs10793670	rs10793670	7.1e-17	0.56	Brain - Cerebellum		NA	12	rs4950359	1	146558743	A	C	ENSG00000131791	PRKAB2	146644129	-0.0157554	0.0150143	-1.04936	0.294489
NA	12	rs4950356	1	146556025	A	G	cg20449590	146551201	-0.0454676	0.0429489	-1.05865	0.290234		NA	22	ENSG00000131778.18	CHD1L	chr1_147312949_C_A_b38	rs10793673	rs10793673	7.1e-17	0.56	Brain - Cerebellum		NA	12	rs4950355	1	146554249	T	C	ENSG00000131791	PRKAB2	146644129	-0.0157554	0.0150143	-1.04936	0.294489
NA	12	rs4950364	1	146560381	G	A	cg20449590	146551201	-0.0454676	0.0429489	-1.05865	0.290234		NA	22	ENSG00000131778.18	CHD1L	chr1_147313303_A_C_b38	rs10793674	rs10793674	7.1e-17	0.56	Brain - Cerebellum		NA	12	rs4950354	1	146554223	C	T	ENSG00000131791	PRKAB2	146644129	-0.0157554	0.0150143	-1.04936	0.294489
NA	12	rs72706414	1	146561044	C	T	cg20449590	146551201	-0.0454676	0.0429489	-1.05865	0.290234		NA	22	ENSG00000131778.18	CHD1L	chr1_147289922_C_A_b38	rs10900332	rs10900332	7.1e-17	0.56	Brain - Cerebellum		NA	12	rs4950302	1	146557805	C	A	ENSG00000131791	PRKAB2	146644129	-0.0157554	0.0150143	-1.04936	0.294489
NA	11	rs525913	1	146515073	A	G	cg06871074	146551565	-0.0396494	0.0429595	-0.922948	0.356446		NA	22	ENSG00000131778.18	CHD1L	chr1_147291407_A_G_b38	rs10900333	rs10900333	7.1e-17	0.56	Brain - Cerebellum		NA	12	rs4623760	1	146562736	A	C	ENSG00000131791	PRKAB2	146644129	-0.0157554	0.0150143	-1.04936	0.294489
NA	11	rs557228	1	146516341	G	T	cg06871074	146551565	-0.0396494	0.0429595	-0.922948	0.356446		NA	22	ENSG00000131778.18	CHD1L	chr1_147303503_T_C_b38	rs10900336	rs10900336	7.1e-17	0.56	Brain - Cerebellum		NA	12	rs4494193	1	146563040	A	G	ENSG00000131791	PRKAB2	146644129	-0.0157554	0.0150143	-1.04936	0.294489
NA	43	rs1853782	1	146508774	C	T	cg21908235	146551744	-0.0390789	0.0429605	-0.909646	0.363414		NA	22	ENSG00000131778.18	CHD1L	chr1_147310574_C_G_b38	rs10900342	rs10900342	7.1e-17	0.56	Brain - Cerebellum		NA	12	rs4492676	1	146562627	C	G	ENSG00000131791	PRKAB2	146644129	-0.0157554	0.0150143	-1.04936	0.294489
NA	43	rs510253	1	146518596	C	T	cg06871074	146551565	-0.0385009	0.0429615	-0.896173	0.370559		NA	22	ENSG00000131778.18	CHD1L	chr1_147313147_T_C_b38	rs10900343	rs10900343	7.1e-17	0.56	Brain - Cerebellum		NA	12	rs3011810	1	146553628	C	A	ENSG00000131791	PRKAB2	146644129	-0.0157554	0.0150143	-1.04936	0.294489
5	50	rs12091912	1	146576017	T	C	cg21908235	146551744	-0.0373598	0.0429633	-0.869575	0.384919		NA	22	ENSG00000131778.18	CHD1L	chr1_147299806_C_G_b38	rs11239970	rs11239970	7.1e-17	0.56	Brain - Cerebellum		NA	12	rs17160592	1	146555193	C	T	ENSG00000131791	PRKAB2	146644129	-0.0157554	0.0150143	-1.04936	0.294489
NA	12	rs2477569	1	146547809	G	T	cg20449590	146551201	-0.0362495	0.0429651	-0.843696	0.399212		NA	22	ENSG00000131778.18	CHD1L	chr1_147303244_A_C_b38	rs11239971	rs11239971	7.1e-17	0.56	Brain - Cerebellum		NA	12	rs551568	1	146544600	G	A	ENSG00000131778	CHD1L	146714304	-0.011141	0.0106621	-1.04492	0.296536
NA	12	rs2477570	1	146550326	G	C	cg20449590	146551201	-0.0362495	0.0429651	-0.843696	0.399212		NA	22	ENSG00000131778.18	CHD1L	chr1_147302391_A_G_b38	rs1932980	rs1932980	7.1e-17	0.56	Brain - Cerebellum		5	50	rs12091912	1	146576017	T	C	ENSG00000131778	CHD1L	146714304	0.0279933	0.0268667	1.04193	0.297916
NA	12	rs3011809	1	146549141	A	G	cg20449590	146551201	-0.0362495	0.0429651	-0.843696	0.399212		NA	22	ENSG00000131778.18	CHD1L	chr1_147302456_C_T_b38	rs1932981	rs1932981	7.1e-17	0.56	Brain - Cerebellum		NA	28	rs11240074	1	146996480	C	A	ENSG00000131778	CHD1L	146714304	0.015364	0.0148078	1.03756	0.299946
NA	12	rs492243	1	146549478	A	G	cg20449590	146551201	-0.0362495	0.0429651	-0.843696	0.399212		NA	22	ENSG00000131778.18	CHD1L	chr1_147306043_C_A_b38	rs2210954	rs2210954	7.1e-17	0.56	Brain - Cerebellum		NA	39	rs114877749	1	147309666	T	C	ENSG00000131791	PRKAB2	146644129	-0.0808061	0.0779028	-1.03727	0.300082
NA	12	rs493000	1	146549527	T	C	cg20449590	146551201	-0.0362495	0.0429651	-0.843696	0.399212		NA	22	ENSG00000131778.18	CHD1L	chr1_147295813_G_C_b38	rs3737849	rs3737849	7.1e-17	0.56	Brain - Cerebellum		NA	11	rs72704288	1	146513173	C	G	ENSG00000131778	CHD1L	146714304	-0.0196009	0.0190544	-1.02868	0.304097
NA	12	rs494122	1	146549692	C	G	cg20449590	146551201	-0.0362495	0.0429651	-0.843696	0.399212		NA	22	ENSG00000131778.18	CHD1L	chr1_147295805_C_T_b38	rs3737850	rs3737850	7.1e-17	0.56	Brain - Cerebellum		NA	28	rs2101879	1	146982453	C	A	ENSG00000131791	PRKAB2	146644129	0.0138482	0.0137642	1.0061	0.314823
NA	12	rs535827	1	146548190	A	G	cg20449590	146551201	-0.0362495	0.0429651	-0.843696	0.399212		NA	22	ENSG00000131778.18	CHD1L	chr1_147291861_A_G_b38	rs3737853	rs3737853	7.1e-17	0.56	Brain - Cerebellum		NA	28	rs12141187	1	146982763	T	C	ENSG00000131791	PRKAB2	146644129	0.0138482	0.0137642	1.0061	0.314823
NA	12	rs556976	1	146545191	A	G	cg20449590	146551201	-0.0362495	0.0429651	-0.843696	0.399212		NA	22	ENSG00000131778.18	CHD1L	chr1_147291733_C_T_b38	rs3737854	rs3737854	7.1e-17	0.56	Brain - Cerebellum		NA	28	rs17160322	1	146984515	G	A	ENSG00000131791	PRKAB2	146644129	0.0138384	0.0138235	1.00108	0.317245
NA	12	rs584107	1	146547410	G	T	cg20449590	146551201	-0.0362495	0.0429651	-0.843696	0.399212		NA	22	ENSG00000131778.18	CHD1L	chr1_147300885_C_T_b38	rs4264042	rs4264042	7.1e-17	0.56	Brain - Cerebellum		NA	28	rs17160327	1	146985525	T	G	ENSG00000131791	PRKAB2	146644129	0.0137346	0.0138118	0.994412	0.320474
NA	12	rs604716	1	146544721	A	G	cg20449590	146551201	-0.0362495	0.0429651	-0.843696	0.399212		NA	22	ENSG00000131778.18	CHD1L	chr1_147296424_G_T_b38	rs4284292	rs4284292	7.1e-17	0.56	Brain - Cerebellum		NA	28	rs17160321	1	146984463	A	G	ENSG00000131791	PRKAB2	146644129	0.0137346	0.0138118	0.994412	0.320474
NA	12	rs632861	1	146551375	T	G	cg20449590	146551201	-0.0362495	0.0429651	-0.843696	0.399212		NA	22	ENSG00000131778.18	CHD1L	chr1_147300516_C_T_b38	rs4326679	rs4326679	7.1e-17	0.56	Brain - Cerebellum		NA	28	rs12046574	1	146989520	T	C	ENSG00000131791	PRKAB2	146644129	0.0137346	0.0138118	0.994412	0.320474
NA	12	rs648937	1	146550079	C	T	cg20449590	146551201	-0.0362495	0.0429651	-0.843696	0.399212		NA	22	ENSG00000131778.18	CHD1L	chr1_147300683_G_A_b38	rs4385773	rs4385773	7.1e-17	0.56	Brain - Cerebellum		NA	28	rs1013587	1	146986473	G	A	ENSG00000131791	PRKAB2	146644129	0.0137346	0.0138118	0.994412	0.320474
NA	12	rs659728	1	146549966	C	T	cg20449590	146551201	-0.0362495	0.0429651	-0.843696	0.399212		NA	22	ENSG00000131778.18	CHD1L	chr1_147314927_C_A_b38	rs4411176	rs4411176	7.1e-17	0.56	Brain - Cerebellum		NA	4	rs880279	1	145733881	C	T	ENSG00000131778	CHD1L	146714304	-0.0129899	0.0130646	-0.994285	0.320536
NA	12	rs661116	1	146549635	T	A	cg20449590	146551201	-0.0362495	0.0429651	-0.843696	0.399212		NA	22	ENSG00000131778.18	CHD1L	chr1_147314928_T_G_b38	rs4415628	rs4415628	7.1e-17	0.56	Brain - Cerebellum		NA	49	rs1891500	1	147222832	C	T	ENSG00000131778	CHD1L	146714304	-0.00968823	0.00977836	-0.990783	0.322242
NA	12	rs675782	1	146548696	G	A	cg20449590	146551201	-0.0362495	0.0429651	-0.843696	0.399212		NA	22	ENSG00000131778.18	CHD1L	chr1_147301458_A_G_b38	rs4518968	rs4518968	7.1e-17	0.56	Brain - Cerebellum		NA	12	rs590286	1	146545604	G	T	ENSG00000131778	CHD1L	146714304	-0.0105379	0.0106598	-0.988564	0.323326
NA	12	rs678111	1	146548161	C	T	cg20449590	146551201	-0.0362495	0.0429651	-0.843696	0.399212		NA	22	ENSG00000131778.18	CHD1L	chr1_147295639_G_A_b38	rs6537	rs6537	7.1e-17	0.56	Brain - Cerebellum		4	14	rs17355509	1	146594721	T	C	ENSG00000131791	PRKAB2	146644129	-0.0149226	0.0151112	-0.987515	0.323839
NA	12	rs685741	1	146546051	C	A	cg20449590	146551201	-0.0362495	0.0429651	-0.843696	0.399212		NA	22	ENSG00000131778.18	CHD1L	chr1_147290602_G_A_b38	rs6593756	rs6593756	7.1e-17	0.56	Brain - Cerebellum		4	14	rs61838938	1	146577525	A	G	ENSG00000131791	PRKAB2	146644129	-0.0145427	0.0147676	-0.984773	0.325183
NA	12	rs942689	1	146550780	C	T	cg20449590	146551201	-0.0362495	0.0429651	-0.843696	0.399212		NA	22	ENSG00000131778.18	CHD1L	chr1_147298598_G_A_b38	rs6593758	rs6593758	7.1e-17	0.56	Brain - Cerebellum		4	14	rs56012243	1	146577889	T	C	ENSG00000131791	PRKAB2	146644129	-0.0145427	0.0147676	-0.984773	0.325183
NA	56	rs2477568	1	146547792	C	G	cg20449590	146551201	-0.0362495	0.0429651	-0.843696	0.399212		NA	22	ENSG00000131778.18	CHD1L	chr1_147298647_C_T_b38	rs6593760	rs6593760	7.1e-17	0.56	Brain - Cerebellum		4	14	rs55963049	1	146579535	A	C	ENSG00000131791	PRKAB2	146644129	-0.0145427	0.0147676	-0.984773	0.325183
2	9	rs11800992	1	146501783	A	C	cg20449590	146551201	-0.0358869	0.0429657	-0.835245	0.403948		NA	22	ENSG00000131778.18	CHD1L	chr1_147298927_A_G_b38	rs6593761	rs6593761	7.1e-17	0.56	Brain - Cerebellum		4	14	rs55828524	1	146579259	C	G	ENSG00000131791	PRKAB2	146644129	-0.0145427	0.0147676	-0.984773	0.325183
NA	11	rs525913	1	146515073	A	G	cg21908235	146551744	-0.0342073	0.0429682	-0.796107	0.426319		NA	22	ENSG00000131778.18	CHD1L	chr1_147298976_T_C_b38	rs6593762	rs6593762	7.1e-17	0.56	Brain - Cerebellum		4	14	rs55791847	1	146579688	G	A	ENSG00000131791	PRKAB2	146644129	-0.0145427	0.0147676	-0.984773	0.325183
NA	11	rs557228	1	146516341	G	T	cg21908235	146551744	-0.0342073	0.0429682	-0.796107	0.426319		NA	22	ENSG00000131778.18	CHD1L	chr1_147299294_C_T_b38	rs6593763	rs6593763	7.1e-17	0.56	Brain - Cerebellum		4	14	rs17355398	1	146579574	T	C	ENSG00000131791	PRKAB2	146644129	-0.0145427	0.0147676	-0.984773	0.325183
NA	43	rs510253	1	146518596	C	T	cg21908235	146551744	-0.0341017	0.0429684	-0.793648	0.427749		NA	22	ENSG00000131778.18	CHD1L	chr1_147301942_C_G_b38	rs6593764	rs6593764	7.1e-17	0.56	Brain - Cerebellum		NA	15	rs61838951	1	146587663	C	T	ENSG00000131791	PRKAB2	146644129	-0.0145427	0.0147676	-0.984773	0.325183
NA	12	rs517201	1	146528706	T	C	cg20449590	146551201	-0.0320143	0.0429713	-0.745015	0.456586		NA	22	ENSG00000131778.18	CHD1L	chr1_147301956_T_G_b38	rs6593765	rs6593765	7.1e-17	0.56	Brain - Cerebellum		NA	15	rs56198825	1	146588793	C	G	ENSG00000131791	PRKAB2	146644129	-0.0145427	0.0147676	-0.984773	0.325183
NA	12	rs4528168	1	146556326	G	C	cg06871074	146551565	0.0311749	0.0429725	0.725462	0.468482		NA	22	ENSG00000131778.18	CHD1L	chr1_147308592_T_C_b38	rs6593769	rs6593769	7.1e-17	0.56	Brain - Cerebellum		NA	15	rs56151278	1	146589003	C	T	ENSG00000131791	PRKAB2	146644129	-0.0145427	0.0147676	-0.984773	0.325183
NA	12	rs4950357	1	146556146	T	C	cg06871074	146551565	0.0311749	0.0429725	0.725462	0.468482		NA	22	ENSG00000131778.18	CHD1L	chr1_147296172_T_C_b38	rs6659630	rs6659630	7.1e-17	0.56	Brain - Cerebellum		NA	15	rs4950306	1	146589420	G	C	ENSG00000131791	PRKAB2	146644129	-0.0145427	0.0147676	-0.984773	0.325183
NA	10	rs557929	1	146545301	C	G	cg06871074	146551565	0.0308705	0.0429729	0.718372	0.472838		NA	22	ENSG00000131778.18	CHD1L	chr1_147299739_A_G_b38	rs6660985	rs6660985	7.1e-17	0.56	Brain - Cerebellum		NA	15	rs4950305	1	146589293	A	C	ENSG00000131791	PRKAB2	146644129	-0.0145427	0.0147676	-0.984773	0.325183
NA	10	rs692963	1	146547985	T	C	cg06871074	146551565	0.0308705	0.0429729	0.718372	0.472838		NA	22	ENSG00000131778.18	CHD1L	chr1_147291183_G_A_b38	rs6665597	rs6665597	7.1e-17	0.56	Brain - Cerebellum		NA	15	rs4950304	1	146588267	T	C	ENSG00000131791	PRKAB2	146644129	-0.0145427	0.0147676	-0.984773	0.325183
NA	12	rs78894055	1	146534504	T	C	cg20449590	146551201	-0.0301108	0.0429739	-0.700678	0.483805		NA	22	ENSG00000131778.18	CHD1L	chr1_147304067_A_G_b38	rs6674987	rs6674987	7.1e-17	0.56	Brain - Cerebellum		NA	15	rs1813002	1	146584161	G	C	ENSG00000131791	PRKAB2	146644129	-0.0145427	0.0147676	-0.984773	0.325183
NA	10	rs11240095	1	146504083	A	T	cg06871074	146551565	0.0294208	0.0429747	0.684606	0.493886		NA	22	ENSG00000131778.18	CHD1L	chr1_147304252_A_G_b38	rs6677762	rs6677762	7.1e-17	0.56	Brain - Cerebellum		NA	15	rs11811023	1	146581118	C	T	ENSG00000131791	PRKAB2	146644129	-0.0145427	0.0147676	-0.984773	0.325183
NA	12	rs671690	1	146522857	G	A	cg20449590	146551201	-0.0292749	0.0429749	-0.681208	0.496031		NA	22	ENSG00000131778.18	CHD1L	chr1_147299580_C_T_b38	rs6678317	rs6678317	7.1e-17	0.56	Brain - Cerebellum		NA	12	rs9663073	1	146554571	G	A	ENSG00000131791	PRKAB2	146644129	-0.014686	0.0150774	-0.97404	0.330479
NA	12	rs3011808	1	146546679	A	G	cg20449590	146551201	-0.0290216	0.0429752	-0.67531	0.499767		NA	22	ENSG00000131778.18	CHD1L	chr1_147304559_T_A_b38	rs6692355	rs6692355	7.1e-17	0.56	Brain - Cerebellum		NA	12	rs671690	1	146522857	G	A	ENSG00000131778	CHD1L	146714304	-0.0106428	0.0109998	-0.967547	0.33371
NA	12	rs660096	1	146549913	C	T	cg20449590	146551201	-0.0290216	0.0429752	-0.67531	0.499767		NA	22	ENSG00000131778.18	CHD1L	chr1_147303996_C_T_b38	rs6692453	rs6692453	7.1e-17	0.56	Brain - Cerebellum		NA	17	rs12142743	1	146585620	T	G	ENSG00000131791	PRKAB2	146644129	0.021953	0.0227589	0.964586	0.33519
NA	12	rs660604	1	146549770	T	C	cg20449590	146551201	-0.0290216	0.0429752	-0.67531	0.499767		NA	22	ENSG00000131778.18	CHD1L	chr1_147290953_A_G_b38	rs6697022	rs6697022	7.1e-17	0.56	Brain - Cerebellum		NA	12	rs4950357	1	146556146	T	C	ENSG00000131791	PRKAB2	146644129	0.0137656	0.0144146	0.954976	0.340024
NA	12	rs676288	1	146548549	A	C	cg20449590	146551201	-0.0290216	0.0429752	-0.67531	0.499767		NA	22	ENSG00000131778.18	CHD1L	chr1_147290382_G_A_b38	rs7517324	rs7517324	7.1e-17	0.56	Brain - Cerebellum		NA	12	rs4528168	1	146556326	G	C	ENSG00000131791	PRKAB2	146644129	0.0137656	0.0144146	0.954976	0.340024
NA	12	rs2584952	1	146537660	C	T	cg20449590	146551201	-0.0289263	0.0429754	-0.67309	0.501177		NA	22	ENSG00000131778.18	CHD1L	chr1_147300341_T_G_b38	rs7519022	rs7519022	7.1e-17	0.56	Brain - Cerebellum		NA	12	rs9659068	1	146554574	C	T	ENSG00000131791	PRKAB2	146644129	-0.0143048	0.015075	-0.948912	0.343096
NA	12	rs3011803	1	146525837	G	A	cg20449590	146551201	-0.0289263	0.0429754	-0.67309	0.501177		NA	22	ENSG00000131778.18	CHD1L	chr1_147292694_G_T_b38	rs7526996	rs7526996	7.1e-17	0.56	Brain - Cerebellum		NA	12	rs580852	1	146523045	G	A	ENSG00000131778	CHD1L	146714304	-0.0104129	0.0110001	-0.946622	0.344261
NA	12	rs580852	1	146523045	G	A	cg20449590	146551201	-0.0289263	0.0429754	-0.67309	0.501177		NA	22	ENSG00000131778.18	CHD1L	chr1_147300382_T_C_b38	rs7528091	rs7528091	7.1e-17	0.56	Brain - Cerebellum		NA	47	rs11810292	1	147197083	C	G	ENSG00000131778	CHD1L	146714304	-0.0173684	0.0184168	-0.943076	0.34607
NA	12	rs604106	1	146527979	A	G	cg20449590	146551201	-0.0289263	0.0429754	-0.67309	0.501177		NA	22	ENSG00000131778.18	CHD1L	chr1_147298108_A_T_b38	rs7528700	rs7528700	7.1e-17	0.56	Brain - Cerebellum		6	NA	rs4950310	1	146659964	A	G	ENSG00000131791	PRKAB2	146644129	-0.0255947	0.0272785	-0.938273	0.34853
NA	12	rs72704299	1	146534901	T	C	cg20449590	146551201	-0.0289263	0.0429754	-0.67309	0.501177		NA	22	ENSG00000131778.18	CHD1L	chr1_147311710_A_T_b38	rs7553751	rs7553751	7.1e-17	0.56	Brain - Cerebellum		7	NA	rs145465008	1	146630173	C	A	ENSG00000131791	PRKAB2	146644129	0.0476502	0.0510969	0.932545	0.351478
NA	55	rs7514402	1	146555392	A	T	cg06871074	146551565	0.0281854	0.0429763	0.655836	0.512208		NA	22	ENSG00000131778.18	CHD1L	chr1_147292596_C_G_b38	rs7555817	rs7555817	7.1e-17	0.56	Brain - Cerebellum		8	29	rs115153075	1	146978424	T	C	ENSG00000131778	CHD1L	146714304	0.0230225	0.0247191	0.931365	0.352087
NA	10	rs636329	1	146542208	T	G	cg06871074	146551565	0.0280412	0.0429765	0.652478	0.51437		NA	22	ENSG00000131778.18	CHD1L	chr1_147313490_C_T_b38	rs945743	rs945743	7.1e-17	0.56	Brain - Cerebellum		NA	43	rs510253	1	146518596	C	T	ENSG00000131778	CHD1L	146714304	-0.0101981	0.0110022	-0.926914	0.354391
NA	10	rs21327	1	146528521	A	G	cg06871074	146551565	0.0278987	0.0429766	0.64916	0.51651		NA	22	ENSG00000131778.18	CHD1L	chr1_147313653_T_C_b38	rs945744	rs945744	7.1e-17	0.56	Brain - Cerebellum		NA	11	rs557228	1	146516341	G	T	ENSG00000131778	CHD1L	146714304	-0.0101718	0.0110029	-0.924465	0.355663
NA	10	rs3011806	1	146535220	T	C	cg06871074	146551565	0.0278987	0.0429766	0.64916	0.51651		NA	22	ENSG00000131778.18	CHD1L	chr1_147312289_A_C_b38	rs9729707	rs9729707	7.1e-17	0.56	Brain - Cerebellum		NA	11	rs525913	1	146515073	A	G	ENSG00000131778	CHD1L	146714304	-0.0101718	0.0110029	-0.924465	0.355663
NA	10	rs615558	1	146527750	A	G	cg06871074	146551565	0.0278987	0.0429766	0.64916	0.51651		NA	22	ENSG00000131778.18	CHD1L	chr1_147302740_C_G_b38	rs6593767	rs6593767	6.5e-17	0.56	Brain - Cerebellum		4	14	rs7514808	1	146570076	A	G	ENSG00000131791	PRKAB2	146644129	-0.0136085	0.014765	-0.921672	0.357118
NA	10	rs646703	1	146535601	A	G	cg06871074	146551565	0.0278987	0.0429766	0.64916	0.51651		NA	22	ENSG00000131778.18	CHD1L	chr1_147312733_A_G_b38	rs10793672	rs10793672	6e-17	0.56	Brain - Cerebellum		4	14	rs61838937	1	146572373	A	T	ENSG00000131791	PRKAB2	146644129	-0.0136085	0.014765	-0.921672	0.357118
4	14	rs17355509	1	146594721	T	C	cg20449590	146551201	-0.0269807	0.0429777	-0.627785	0.53041		NA	22	ENSG00000131778.18	CHD1L	chr1_147246474_G_A_b38	rs11239957	rs11239957	5.5e-17	0.47	Brain - Cerebellum		4	14	rs61838936	1	146570006	T	C	ENSG00000131791	PRKAB2	146644129	-0.0136085	0.014765	-0.921672	0.357118
3	19	rs7545654	1	146554916	C	G	cg21908235	146551744	-0.0266735	0.0429781	-0.62063	0.535104		NA	22	ENSG00000131778.18	CHD1L	chr1_147248014_G_A_b38	rs67248543	rs67248543	5.5e-17	0.47	Brain - Cerebellum		3	19	rs6689934	1	146636607	A	C	ENSG00000131778	CHD1L	146714304	-0.0200454	0.0218418	-0.917752	0.359165
NA	43	rs511131	1	146518713	A	T	cg06871074	146551565	0.0250795	0.0429798	0.583517	0.559788		NA	22	ENSG00000131778.18	CHD1L	chr1_147311853_G_A_b38	rs4950398	rs4950398	2.5e-18	0.51	Brain - Cerebellum		12	35	rs143363112	1	147161205	C	T	ENSG00000131791	PRKAB2	146644129	0.0375817	0.04161	0.903189	0.366834
NA	10	rs11578609	1	146502925	T	C	cg06871074	146551565	0.0216879	0.0429832	0.504565	0.61407		NA	22	ENSG00000131778.18	CHD1L	chr1_147247454_G_A_b38	rs11239958	rs11239958	3.3e-22	0.62	Brain - Cerebellum		3	19	rs7545654	1	146554916	C	G	ENSG00000131778	CHD1L	146714304	-0.0199759	0.022183	-0.900506	0.368259
NA	10	rs11589576	1	146502900	A	G	cg06871074	146551565	0.0216879	0.0429832	0.504565	0.61407		NA	22	ENSG00000131778.18	CHD1L	chr1_147249278_T_C_b38	rs12060046	rs12060046	3.3e-22	0.62	Brain - Cerebellum		NA	57	rs11585464	1	146568064	G	A	ENSG00000131791	PRKAB2	146644129	0.0381448	0.0424665	0.898234	0.369467
4	14	rs17355398	1	146579574	T	C	cg20449590	146551201	-0.0211603	0.0429837	-0.492286	0.622717		NA	22	ENSG00000131778.18	CHD1L	chr1_147246319_C_T_b38	rs76327075	rs76327075	3.3e-22	0.62	Brain - Cerebellum		9	32	rs73007972	1	147052655	C	G	ENSG00000131778	CHD1L	146714304	-0.0502889	0.0561787	-0.895161	0.371106
4	14	rs55791847	1	146579688	G	A	cg20449590	146551201	-0.0211603	0.0429837	-0.492286	0.622717		NA	22	ENSG00000131778.18	CHD1L	chr1_147261053_G_A_b38	rs11800580	rs11800580	1.8e-22	0.62	Brain - Cerebellum		9	32	rs57188402	1	147052800	A	G	ENSG00000131778	CHD1L	146714304	-0.0502889	0.0561787	-0.895161	0.371106
4	14	rs55828524	1	146579259	C	G	cg20449590	146551201	-0.0211603	0.0429837	-0.492286	0.622717		NA	22	ENSG00000131778.18	CHD1L	chr1_147255733_G_T_b38	rs17160051	rs17160051	1.8e-22	0.62	Brain - Cerebellum		9	32	rs150380197	1	147055307	A	G	ENSG00000131778	CHD1L	146714304	-0.0502889	0.0561787	-0.895161	0.371106
4	14	rs55963049	1	146579535	A	C	cg20449590	146551201	-0.0211603	0.0429837	-0.492286	0.622717		NA	22	ENSG00000131778.18	CHD1L	chr1_147297884_T_C_b38	rs72691090	rs72691090	3.3e-24	0.68	Brain - Cerebellum		9	32	rs12097989	1	147060931	C	A	ENSG00000131778	CHD1L	146714304	-0.0502889	0.0561787	-0.895161	0.371106
4	14	rs56012243	1	146577889	T	C	cg20449590	146551201	-0.0211603	0.0429837	-0.492286	0.622717		NA	22	ENSG00000131778.18	CHD1L	chr1_147261907_C_T_b38	rs4301678	rs4301678	2.9e-24	0.67	Brain - Cerebellum		9	32	rs12096043	1	147060953	T	C	ENSG00000131778	CHD1L	146714304	-0.0502889	0.0561787	-0.895161	0.371106
4	14	rs61838938	1	146577525	A	G	cg20449590	146551201	-0.0211603	0.0429837	-0.492286	0.622717		NA	22	ENSG00000131778.18	CHD1L	chr1_147317706_T_C_b38	rs111235886	rs111235886	1.3e-24	0.68	Brain - Cerebellum		NA	42	rs6593794	1	146500117	A	T	ENSG00000131791	PRKAB2	146644129	0.0130901	0.0147399	0.888069	0.374905
NA	15	rs11811023	1	146581118	C	T	cg20449590	146551201	-0.0211603	0.0429837	-0.492286	0.622717		NA	22	ENSG00000131778.18	CHD1L	chr1_147318305_C_T_b38	rs111296483	rs111296483	1.3e-24	0.68	Brain - Cerebellum		14	40	rs61740912	1	147313970	G	T	ENSG00000131791	PRKAB2	146644129	-0.0687047	0.0779246	-0.881682	0.378347
NA	15	rs4950305	1	146589293	A	C	cg20449590	146551201	-0.0211603	0.0429837	-0.492286	0.622717		NA	22	ENSG00000131778.18	CHD1L	chr1_147330102_A_G_b38	rs111640169	rs111640169	1.3e-24	0.68	Brain - Cerebellum		NA	39	rs115258220	1	147315743	T	A	ENSG00000131791	PRKAB2	146644129	-0.0731529	0.0832262	-0.878964	0.379818
4	14	rs61838936	1	146570006	T	C	cg20449590	146551201	-0.0211116	0.0429838	-0.491152	0.623518		NA	22	ENSG00000131778.18	CHD1L	chr1_147328923_T_C_b38	rs112181306	rs112181306	1.3e-24	0.68	Brain - Cerebellum		NA	28	rs2353546	1	146976402	C	T	ENSG00000131791	PRKAB2	146644129	0.0120815	0.0138086	0.874928	0.382008
4	14	rs61838937	1	146572373	A	T	cg20449590	146551201	-0.0211116	0.0429838	-0.491152	0.623518		NA	22	ENSG00000131778.18	CHD1L	chr1_147329315_C_T_b38	rs112895419	rs112895419	1.3e-24	0.68	Brain - Cerebellum		NA	48	rs1342700	1	147211298	C	A	ENSG00000131778	CHD1L	146714304	-0.00884559	0.0101693	-0.869833	0.384784
4	14	rs7514808	1	146570076	A	G	cg20449590	146551201	-0.0211116	0.0429838	-0.491152	0.623518		NA	22	ENSG00000131778.18	CHD1L	chr1_147327535_G_T_b38	rs113399169	rs113399169	1.3e-24	0.68	Brain - Cerebellum		13	NA	rs146706258	1	147283599	A	G	ENSG00000131778	CHD1L	146714304	0.0288405	0.0336172	0.857909	0.391329
NA	57	rs11585464	1	146568064	G	A	cg06871074	146551565	-0.0210616	0.0429838	-0.489989	0.62434		NA	22	ENSG00000131778.18	CHD1L	chr1_147318880_G_A_b38	rs113498894	rs113498894	1.3e-24	0.68	Brain - Cerebellum		13	NA	rs116430961	1	147312516	C	T	ENSG00000131778	CHD1L	146714304	0.0288405	0.0336172	0.857909	0.391329
NA	43	rs590354	1	146520738	G	A	cg06871074	146551565	0.0209209	0.0429839	0.486714	0.626658		NA	22	ENSG00000131778.18	CHD1L	chr1_147317685_G_A_b38	rs115931696	rs115931696	1.3e-24	0.68	Brain - Cerebellum		NA	47	rs11810292	1	147197083	C	G	ENSG00000131791	PRKAB2	146644129	-0.0216789	0.0255491	-0.848518	0.396531
NA	11	rs72704288	1	146513173	C	G	cg21908235	146551744	-0.0195937	0.0429851	-0.455826	0.648698		NA	22	ENSG00000131778.18	CHD1L	chr1_147320940_C_T_b38	rs116479391	rs116479391	1.3e-24	0.68	Brain - Cerebellum		NA	18	rs79417474	1	146629691	A	C	ENSG00000131791	PRKAB2	146644129	0.0341316	0.0404832	0.843106	0.399548
NA	15	rs1813002	1	146584161	G	C	cg20449590	146551201	-0.0184906	0.042986	-0.430154	0.667255		NA	22	ENSG00000131778.18	CHD1L	chr1_147316995_T_C_b38	rs2883323	rs2883323	1.3e-24	0.68	Brain - Cerebellum		NA	15	rs4950366	1	146575823	C	T	ENSG00000131778	CHD1L	146714304	0.00816219	0.00969587	0.841821	0.400266
NA	15	rs4950304	1	146588267	T	C	cg20449590	146551201	-0.0184906	0.042986	-0.430154	0.667255		NA	22	ENSG00000131778.18	CHD1L	chr1_147317157_T_C_b38	rs2883324	rs2883324	1.3e-24	0.68	Brain - Cerebellum		NA	10	rs11240095	1	146504083	A	T	ENSG00000131791	PRKAB2	146644129	0.0124361	0.0148021	0.840154	0.401199
NA	15	rs4950306	1	146589420	G	C	cg20449590	146551201	-0.0184906	0.042986	-0.430154	0.667255		NA	22	ENSG00000131778.18	CHD1L	chr1_147326443_G_T_b38	rs36151811	rs36151811	1.3e-24	0.68	Brain - Cerebellum		3	19	rs141306582	1	146808458	G	A	ENSG00000131778	CHD1L	146714304	-0.0270846	0.0323088	-0.838305	0.402236
NA	15	rs56151278	1	146589003	C	T	cg20449590	146551201	-0.0184906	0.042986	-0.430154	0.667255		NA	22	ENSG00000131778.18	CHD1L	chr1_147316747_C_G_b38	rs4373796	rs4373796	1.3e-24	0.68	Brain - Cerebellum		NA	25	rs7551565	1	146953264	C	T	ENSG00000131778	CHD1L	146714304	0.0124374	0.0148453	0.837802	0.402518
NA	15	rs56198825	1	146588793	C	G	cg20449590	146551201	-0.0184906	0.042986	-0.430154	0.667255		NA	22	ENSG00000131778.18	CHD1L	chr1_147316885_T_G_b38	rs4568882	rs4568882	1.3e-24	0.68	Brain - Cerebellum		NA	25	rs61841199	1	146954482	A	G	ENSG00000131778	CHD1L	146714304	0.0124374	0.0148453	0.837802	0.402518
NA	15	rs61838951	1	146587663	C	T	cg20449590	146551201	-0.0184906	0.042986	-0.430154	0.667255		NA	22	ENSG00000131778.18	CHD1L	chr1_147319302_A_G_b38	rs4950399	rs4950399	1.3e-24	0.68	Brain - Cerebellum		NA	12	rs976620	1	146564908	A	C	ENSG00000131791	PRKAB2	146644129	-0.0125585	0.0150692	-0.833388	0.405
NA	10	rs10900385	1	146501728	G	A	cg06871074	146551565	0.0180776	0.0429863	0.420542	0.674257		NA	22	ENSG00000131778.18	CHD1L	chr1_147319383_C_G_b38	rs4950400	rs4950400	1.3e-24	0.68	Brain - Cerebellum		NA	12	rs72706414	1	146561044	C	T	ENSG00000131791	PRKAB2	146644129	-0.0125585	0.0150692	-0.833388	0.405
4	14	rs6686480	1	146583568	A	G	cg20449590	146551201	-0.0175985	0.0429867	-0.409393	0.682413		NA	22	ENSG00000131778.18	CHD1L	chr1_147319723_T_C_b38	rs4950403	rs4950403	1.3e-24	0.68	Brain - Cerebellum		NA	12	rs4950364	1	146560381	G	A	ENSG00000131791	PRKAB2	146644129	-0.0125585	0.0150692	-0.833388	0.405
NA	11	rs1969869	1	146510112	T	G	cg06871074	146551565	0.0174775	0.0429868	0.406578	0.684479		NA	22	ENSG00000131778.18	CHD1L	chr1_147312252_T_A_b38	rs56002710	rs56002710	1.3e-24	0.68	Brain - Cerebellum		NA	12	rs4950356	1	146556025	A	G	ENSG00000131791	PRKAB2	146644129	-0.0125585	0.0150692	-0.833388	0.405
NA	11	rs1969872	1	146510354	T	G	cg06871074	146551565	0.0174775	0.0429868	0.406578	0.684479		NA	22	ENSG00000131778.18	CHD1L	chr1_147308501_C_T_b38	rs72692920	rs72692920	1.3e-24	0.68	Brain - Cerebellum		NA	12	rs4950303	1	146562042	C	A	ENSG00000131791	PRKAB2	146644129	-0.0125585	0.0150692	-0.833388	0.405
NA	11	rs594655	1	146515076	T	G	cg06871074	146551565	0.0172375	0.042987	0.400994	0.688583		NA	22	ENSG00000131778.18	CHD1L	chr1_147318467_C_T_b38	rs72692942	rs72692942	1.3e-24	0.68	Brain - Cerebellum		NA	12	rs4950301	1	146557470	C	A	ENSG00000131791	PRKAB2	146644129	-0.0125585	0.0150692	-0.833388	0.405
NA	57	rs11585464	1	146568064	G	A	cg20449590	146551201	0.0158177	0.042988	0.367956	0.71305		NA	22	ENSG00000131778.18	CHD1L	chr1_147319966_C_T_b38	rs72692946	rs72692946	1.3e-24	0.68	Brain - Cerebellum		NA	12	rs35227958	1	146562931	T	G	ENSG00000131791	PRKAB2	146644129	-0.0125585	0.0150692	-0.833388	0.405
NA	15	rs12042249	1	146573150	T	C	cg21908235	146551744	0.00666502	0.0429924	0.155028	0.876857		NA	22	ENSG00000131778.18	CHD1L	chr1_147320298_T_C_b38	rs72692948	rs72692948	1.3e-24	0.68	Brain - Cerebellum		NA	12	rs1867140	1	146557155	A	G	ENSG00000131791	PRKAB2	146644129	-0.0125585	0.0150692	-0.833388	0.405
NA	15	rs1822307	1	146570427	A	G	cg21908235	146551744	0.00666502	0.0429924	0.155028	0.876857		NA	22	ENSG00000131778.18	CHD1L	chr1_147320551_G_A_b38	rs72692951	rs72692951	1.3e-24	0.68	Brain - Cerebellum		NA	12	rs1596236	1	146560019	A	G	ENSG00000131791	PRKAB2	146644129	-0.0125585	0.0150692	-0.833388	0.405
NA	15	rs2003276	1	146572509	T	C	cg21908235	146551744	0.00666502	0.0429924	0.155028	0.876857		NA	22	ENSG00000131778.18	CHD1L	chr1_147331090_G_C_b38	rs72692963	rs72692963	1.3e-24	0.68	Brain - Cerebellum		NA	12	rs72704299	1	146534901	T	C	ENSG00000131778	CHD1L	146714304	-0.00918367	0.0110563	-0.830628	0.406557
NA	15	rs58616672	1	146574897	T	G	cg21908235	146551744	0.00666502	0.0429924	0.155028	0.876857		NA	22	ENSG00000131778.18	CHD1L	chr1_147332085_C_T_b38	rs72692965	rs72692965	1.3e-24	0.68	Brain - Cerebellum		NA	12	rs604106	1	146527979	A	G	ENSG00000131778	CHD1L	146714304	-0.00918367	0.0110563	-0.830628	0.406557
NA	15	rs60153055	1	146579168	T	C	cg21908235	146551744	0.00666502	0.0429924	0.155028	0.876857		NA	22	ENSG00000131778.18	CHD1L	chr1_147332884_G_A_b38	rs72692968	rs72692968	1.3e-24	0.68	Brain - Cerebellum		NA	12	rs3011803	1	146525837	G	A	ENSG00000131778	CHD1L	146714304	-0.00918367	0.0110563	-0.830628	0.406557
NA	15	rs6593736	1	146576167	T	C	cg21908235	146551744	0.00666502	0.0429924	0.155028	0.876857		NA	22	ENSG00000131778.18	CHD1L	chr1_147332887_C_T_b38	rs72692970	rs72692970	1.3e-24	0.68	Brain - Cerebellum		NA	12	rs2584952	1	146537660	C	T	ENSG00000131778	CHD1L	146714304	-0.00918367	0.0110563	-0.830628	0.406557
NA	15	rs6689252	1	146584020	A	G	cg21908235	146551744	0.00666502	0.0429924	0.155028	0.876857		NA	22	ENSG00000131778.18	CHD1L	chr1_147333088_T_C_b38	rs72692971	rs72692971	1.3e-24	0.68	Brain - Cerebellum		NA	48	rs1573101	1	147211422	A	G	ENSG00000131778	CHD1L	146714304	-0.00837331	0.0101639	-0.823831	0.410405
NA	17	rs12408582	1	146578655	G	C	cg21908235	146551744	0.00666502	0.0429924	0.155028	0.876857		NA	22	ENSG00000131778.18	CHD1L	chr1_147333281_A_G_b38	rs72692973	rs72692973	1.3e-24	0.68	Brain - Cerebellum		8	29	rs115153075	1	146978424	T	C	ENSG00000131791	PRKAB2	146644129	0.0281914	0.0342929	0.822077	0.411401
5	50	rs12091912	1	146576017	T	C	cg06871074	146551565	0.00534201	0.0429927	0.124254	0.901161		NA	22	ENSG00000131778.18	CHD1L	chr1_147333506_G_A_b38	rs72692975	rs72692975	1.3e-24	0.68	Brain - Cerebellum		NA	55	rs7514402	1	146555392	A	T	ENSG00000131791	PRKAB2	146644129	0.0117164	0.0143876	0.814336	0.415817
NA	57	rs11585464	1	146568064	G	A	cg02487331	146550467	0.00511327	0.0429928	0.118933	0.905372		NA	22	ENSG00000131778.18	CHD1L	chr1_147320718_G_A_b38	rs77118461	rs77118461	1.3e-24	0.68	Brain - Cerebellum		3	19	rs72692983	1	146811432	C	A	ENSG00000131778	CHD1L	146714304	-0.0166975	0.0209279	-0.797857	0.42531
NA	57	rs11585464	1	146568064	G	A	cg03526459	146549940	0.00396154	0.042993	0.0921439	0.926618		NA	22	ENSG00000131778.18	CHD1L	chr1_147321013_G_A_b38	rs78681047	rs78681047	1.3e-24	0.68	Brain - Cerebellum		3	19	rs72692981	1	146810922	G	C	ENSG00000131778	CHD1L	146714304	-0.0166975	0.0209279	-0.797857	0.42531
5	50	rs12091912	1	146576017	T	C	cg20449590	146551201	-0.00178959	0.0429933	-0.0416248	0.966813		NA	22	ENSG00000131778.18	CHD1L	chr1_147330238_G_A_b38	rs80070044	rs80070044	1.3e-24	0.68	Brain - Cerebellum		3	19	rs12403141	1	146750270	C	G	ENSG00000131778	CHD1L	146714304	-0.0166975	0.0209279	-0.797857	0.42531
[truncated: 546 more rows]

## Sheet: SD8. Genetic association (META)
Supplementary Data 8: Genetic associations (P < 0.05) with PPMS vs BOMS using meta-analysis of the Swedish (SWE) and Italian (ITA) cohorts with concordant effect. RSID in bold are SNPs with significant P-value after Bonferroni correction.
[truncated: 67 more rows]

[truncated: 4 more sheets: SD9. Brain network, SD10. IPA modules, SD11. Network datasets, SD12. Primer sequences]
