# Supplementary material for: A genetic-epigenetic interplay at 1q21.1 locus underlies CHD1L-mediated vulnerability to primary progressive multiple sclerosis
Source: Nat Commun. 2024 Jul 30;15:6419. doi: 10.1038/s41467-024-50794-z (PMC11289459; doi:10.1038/s41467-024-50794-z)
Supplement: Supplementary file 6 — Source Data [file 41467_2024_50794_MOESM6_ESM.xlsx]

## Sheet: READ ME
A genetic-epigenetic interplay at 1q21.1 locus underlies CHD1L-mediated vulnerability to Primary Progressive Multiple Sclerosis
Majid Pahlevan Kakhki, etal,
*Corresponding author: Maja Jagodic and Lara Kular, Department of Clinical Neuroscience, Karolinska Institutet, Center for Molecular Medicine, Karolinska University Hospital, Stockholm, Sweden. Email: maja.jagodic@ki.se and lara.kular@ki.se
The source data file containing all the data presented in the graphs is available. Additionally, all the data used in the figures are included in the supplementary table file.

## Sheet: Fig. 2c
Fig. 2c: Replication of methylation at 7 CpGs (CpG 1-7, including four 450K probes) in an independent cohort (mean +/- SEM, n RRMS = 48, n PPMS = 36) using pyrosequencing.
CpG1		CpG2		CpG3		CpG4		CpG5		CpG6		CpG7
RRMS	PPMS	RRMS	PPMS	RRMS	PPMS	RRMS	PPMS	RRMS	PPMS	RRMS	PPMS	RRMS	PPMS
8.23	12.95	10.345	10.305	10.565	10.515	8.795	7.35	6.54589	7.31464	13.3637	10.4437	1.20081	14.7708
40.81	70.04	42.73	82.13	48.07	85.8	43.8	88.64	50.0591	89.2325	48.5737	74.2468	49.0358	85.2408
10.025	44.12	7.365	50.08	8.425	47.16	5.24	47.04	9.81579	54.5746	12.7637	53.1737	2.89581	51.6258
38.775	37.805	46.715	45.795	47.125	46.445	45.145	35.555	30.5658	30.1858	31.2737	31.7068	49.0958	53.3558
9.245	41.35	10.52	46.525	9.34	45.975	7.965	45.095	14.8591	54.3025	17.2768	47.8819	4.16081	51.8108
36.01	40.23	31.785	42.215	36.195	44.64	35.79	41.735	36.8891	48.2658	27.15	46.9719	31.4008	48.8108
41.16	45.06	46.155	41.965	43.96	44.6	43.605	42.675	52.2725	54.5946	45.8937	46.6037	46.7358	51.5308
7.92	8.815	8.875	6.72	10.63	9.39	6.87	7.06	7.12579	8.74245	11.765	12.6712	4.21581	14.9608
40.26	41.585	44.585	44.295	45.845	44.77	42.98	45.945	27.7858	53.4991	29.7937	47.6718	44.7958	51.0358
6.54	42.16	6.335	48.485	8.27	50.39	6.075	46.475	8.07579	50.8791	10.1937	49.5669	5.04081	50.6708
7.955	43.425	5.97	44.12	9.085	46.83	4.87	46.68	7.16579	54.9658	10.5919	42.7537	3.90581	53.2708
4.29	5.705	2.815	7.425	16.225	7.9	4.135	6.91	9.60912	7.89912	14.0937	10.1112	28.0108	12.8358
34.645	76.53	44.685	92.03	43.135	90.795	43.545	91.97	50.3858	93.9825	45.9737	83.3969	53.5758	92.3708
39.83	7.6	43.16	7.255	45.005	8.33	44.21	5.465	49.3025	9.97579	44.4168	13.3819	50.2258	14.5508
39.4	7.905	42.405	8.84	45.355	9.31	45.6	6.4	57.2091	9.74912	49.4537	17.7369	49.6558	11.8108
7.46	5.76	7.85	4.03	8.06	6.945	4.5	2.84	7.51246	7.93912	12.5769	11.4519	9.54081	15.6858
5.765	73.76	6.79	86.2	8.96	86.485	5.52	85.935	6.95579	85.3091	12.6019	77.1518	11.9608	83.3808
39.28	26.09	44.845	23.98	43.365	27.66	42.84	25.585	24.8691	29.4058	25.9737	29.9869	45.3708	29.2058
38.945	38.795	44.095	40.85	46.565	46.125	43.585	43.085	27.6591	24.6758	19.3419	29.7068	47.0658	45.1458
7.05	9.045	5.78	7.575	10.17	10.715	7.12	7.715	7.56912	10.9891	14.0037	14.8719	3.71081	13.4658
3.06	5.77	8.165	6.28	7.65	8.825	2.56	6.145	5.90912	8.16245	11.1	11.8419	3.65081	9.01081
38.395	6.91	39.475	5.515	41.7	6.935	42.04	6.645	47.1191	6.62579	45.6337	11.1937	49.8458	9.35081
37.855	34.775	41.95	27.865	45.01	35.21	45.645	35.315	49.8825	36.9325	48.46	38.7818	49.5258	42.2058
8.825	38.4	8.77	47.6	8.23	44.36	6.215	44.82	12.0991	54.5258	15.2337	45.4168	7.84581	53.8858
39.84	8.98	44.52	10.075	45.655	10.235	45.57	5.025	54.0091	8.08579	50.5468	14.7369	52.0808	12.0008
7.32	6.505	5.455	5.445	8.555	7.78	7.155	6.355	7.75579	8.97579	12.4112	13.2237	11.3908	13.8008
7.33	74.175	6.69	85.805	8.66	86.85	4.71	88.565	11.7559	94.8391	14.5737	80.1869	6.77581	92.0908
39.525	74.195	48.195	91.16	50.585	89.945	48.25	90.125	54.2691	89.1158	51.7619	78.8837	47.9408	89.0058
41.805	8.555	41.06	8.09	46.375	9.315	42.32	7.04	53.5091	9.71465	46.0037	14.6637	49.7308	15.0758
5.6	43.36	6.69	48.61	9.18	49.67	6.8	48.54	11.7758	55.1691	12.5368	52.7137	13.3608	48.9358
6.795	71.385	4	62.05	6.895	75.09	6.21	71.745	8.19246	48.7896	11.7837	55.5537	23.7708	74.1008
69.82	42.52	88.585	44.865	84.83	48.255	90.81	47.58	89.7191	52.5025	79.2369	52.5069	89.8308	45.9258
44.4	82.07	39.63	88.96	43.925	91.085	44.4	89.41	51.5791	94.5891	47.9237	79.6018	52.5008	89.0058
7.215	41.355	6.37	46.16	8.87	51.125	7.215	46.62	8.00245	49.4625	14.5769	48.6818	6.72081	49.6208
7.19	9.565	5.94	9.065	7.065	10.63	5.795	8.815	10.5191	8.17965	12.4637	1.41685	8.57581	13.5058
38.755	67.045	41.735	81.7	43	81.925	43.21	85.605	50.0591	78.9391	48.4918	60.07	47.6408	83.1658
5.495		6.245		9.715		9.365		5.00579		12.3337		15.7708
8.02		8.185		9.76		6.145		7.43579		10.8837		10.1308
37.18		42.77		46.495		46.01		51.7925		53.4868		47.7458
12.055		9.295		12.38		5.81		11.6159		13.4037		10.3408
39.3		41.685		44.86		44.445		48.6125		48.5119		45.4158
42.67		45.885		46.53		44.965		28.4025		29.5318		47.9608
8.055		6.325		11.055		5.3		8.08245		13.0168		10.6658
83.385		91.98		92.235		91.165		91.4158		77.1137		93.5658
40.335		45.585		45.855		46.72		54.3591		52.7019		49.5408
16.385		14.17		15.475		9.05		10.2891		11.1337		8.41081
9.065		6.79		10.615		5.985		8.91245		11.9712		12.8558
7.305		6.91		8.92		5.88		9.46579		14.1068		15.0858

## Sheet: Fig. 4a
Fig. 4a: Promoter activity of the DMR, using CpG-free promoter-free (SEAP) reporter gene vectors. Constructs in direct or inverted orientation of DNA segments derived from individual varying according to the genotype at rs1969869 were partially or fully methylated using HhaI and M.SssI enzymatic treatment, respectively.
			Replicate 1			Replicate 2
rs1969869	Orientation	Methylation	Repeat 1	Repeat 2	Repeat 3	Repeat 1	Repeat 2	Repeat 3
CC	Direct	MSSSI	0.206071	0.121604	0.128755	0.193559	0.240422	0.214866
		HhaI	2.55979	1.24066	1.69394	0.736607	0.609579	0.714399
		Mock	1.2743	0.755142	0.571339	0.311892	0.390989	0.387616
AA		MSSSI	0.212503	0.239599	0.130981	0.0940183	0.0845019	0.0798904
		HhaI	2.26551	1.90193	0.946716	0.726936	0.705952	0.631776
		Mock	0.682646	0.529304	0.416371	0.414696	0.349493	0.267497
CC	Reverse	MSSSI	0.707818	0.431995	0.528452	0.324973	0.200128	0.320087
		HhaI	5.82032	4.25396	6.07419	2.22193	2.2588	2.25352
		Mock	8.64119	8.54694	8.73017	2.89108	2.13094	1.98573
AA		MSSSI	0.886266	0.779373	0.801062	0.504517	0.624283	0.412677
		HhaI	2.90308	3.29441	2.78886	1.14523	1.27632	1.10335
		Mock	6.68795	3.62717	3.21426	1.17743	0.634244	1.00073
No insert		MSSSI	0.153075	0.10169	0.145938	0.0584649	0.072759	0.0612662
		HhaI	0.247911	0.246801	0.272236	0.148868	0.0926464	0.0787295
		Mock	0.189106	0.185948	0.195636	0.171958	0.12873	0.104012

## Sheet: Fig. 4b
Fig. 4b: Enhancer activity of the DMR, using CpG-free promoter-containing (Lucia) reporter gene vectors. Constructs in direct or inverted orientation of DNA segments derived from individual varying according to the genotype at rs1969869 were partially or fully methylated using HhaI and M.SssI enzymatic treatment, respectively.
			Replicate 1			Replicate 2				Replicate 3
rs1969869	Orientation	Methylation	Repeat 1	Repeat 2	Repeat 3	Repeat 1	Repeat 2	Repeat 3	Repeat 4	Repeat 1	Repeat 2	Repeat 3
CC	Direct	MSSSI	250.304	238.938	225.721	39.2222	46.0897	38.5629	40.3385	50.3811	22.6528	44.3763
		HhaI	231.85	253.842	260.32	196.22	155.019	151.937	195.103	123.267	147.912	103.599
		Mock	295.771	353.402	303.211	185.446	332.477	185.144	142.336	190.379	106.842	89.981
AA		MSSSI	125.225	76.2061	69.0326	179.494	120.901	110.663	84.3207	36.113	20.293	22.9218
		HhaI	246.505	190.148	184.847	298.603	263.818	297.08	184.964	141.083	85.317	54.6353
		Mock	284.179	321.299	233.075	555.418	452.473	396.453	345.372	62.001	81.8934	162.306
CC	Reverse	MSSSI	182.189	197.079	165.326	37.5214	27.7426	32.3833	33.2392	33.6737	16.9053	35.7514
		HhaI	819.342	737.907	685.742	359.453	382.957	375.25	448.255	53.6569	144.326	142.49
		Mock	613.176	507.812	640.815	258.414	283.456	290.621	209.825	170.966	95.9643	183.483
AA		MSSSI	189.031	145.812	173.817	91.3846	59.3007	87.7586	46.6383	38.6927	27.8765	32.9502
		HhaI	315.691	305.694	243.408	302.014	204.502	186.608	184.087	168.195	27.82	92.8693
		Mock	229.157	188.78	194.659	395.826	286.531	256.126	254.438	78.7497	126.188	97.3946
No insert		MSSSI	322.462	276.384	413.371	76.0942	66.6268	85.3791	128.216	159.782	130.291	254.321
		HhaI	161.264	156.976	197.863	125.448	115.537	85.6758	142.589	140.441	276.238	103.196
		Mock	148.953	165.103	159.407	125.076	77.2797	172.135	101.91	194.782	187.368	171.6

## Sheet: Fig. 4f
Fig. 4f: DNA methylation levels in SH-SY5Y cells following delivery of dCas9-TET1-, gRNA2- and gRNA3-containing lentiviruses.
		CpG1	CpG2	CpG3	CpG4	CpG5	CpG6	CpG7	CpG8	CpG9
Replicate 1	Tet1 g2+g3	80.95	63.64	59.67	46.83	47.88	40.37	21.25	43.78	21.08
	Tet1- IM g2+g3	77.85	90.45	84.53	59.25	37.14	42.75	17.98	49.49	16.21
	Tet1-ntgRNA	79.77	89.98	75.76	50.75	42.55	24.14	13.92	47.53	21.39
	Non-transfected	76.12	89.08	78.05	52.67	46.34	41.65	17.17	38.71	19.31
Replicate 2	Tet1 g2+g3	73.89	47.22	43.7	32.66	33.42	37.48	17.44	37.47	19.03
	Tet1- IM g2+g3	70.45	86.32	73.18	61.59	40.88	43.2	19.63	42.78	21.18
	Tet1-ntgRNA	79.97	90.64	84.33	74.33	63.65	51.78	29.83	43.31	31.57
	Non-transfected	74.3	91.65	72.07	55.96	43.46	38.6	17.53	45.73	19.2
Replicate 3	Tet1 g2+g3	85.24	52.22	53.83	51.15	59.41	64.48	55.88	45.38	55.36
	Tet1- IM g2+g3	84.31	90.37	94.43	84.67	78.57	71.36	52.9	45.44	50.76
	Tet1-ntgRNA	84.69	92.12	90.77	81.55	77.65	65.87	44.34	40.52	46
	Non-transfected	86.15	91.83	91.4	78.28	66.76	56.31	36.96	41.48	40.51

## Sheet: Fig. 4g
Fig. 4g: Experiment showing expression of CHD1L, PRKAB2, PDIA3P1 and FMO5 genes relative to GAPDH transcript levels, quantified using RT-qPCR
CHD1L	Experimental Repeats	Samples	Cq1	Cq2	mean Cq	GAPDH mean Cq	delta delta Cq	2^delta delta cq
	Repeat 1	TET1 g2+g3	23.7059	24.448	24.077	20.1983	3.87871	0.0679815
		TET1-IM g2+g3	23.5767	24.2576	23.9172	18.3442	5.57295	0.0210075
		TET1 ntgRNA	23.7482	24.3503	24.0493	18.1742	5.87504	0.0170387
		Non-transfected	24.3893	25.5218	24.9556	18.0897	6.86588	0.00857362
	Repeat 2	TET1 g2+g3	22.1055	22.0125	22.059	18.1741	3.88489	0.0676912
		TET1-IM g2+g3	24.4489	24.1421	24.2955	18.2504	6.04513	0.0151438
		TET1 ntgRNA	23.971	24.3508	24.1609	18.3375	5.82334	0.0176604
		Non-transfected	24.4646	25.7509	25.1078	18.5373	6.57043	0.0105221
	Repeat 3	TET1 g2+g3	21.7444	21.6236	21.684	19.1608	2.52316	0.173961
		TET1-IM g2+g3	23.2683	23.2957	23.282	18.4841	4.79787	0.0359499
		TET1 ntgRNA	24.0679	23.9954	24.0317	18.381	5.65064	0.0199061
		Non-transfected	23.1259	22.9909	23.0584	18.2438	4.81456	0.0355363
	Repeat 4	TET1 g2+g3	21.3822	21.6918	21.537	18.1409	3.3961	0.0949888
		TET1-IM g2+g3	23.8273	22.9604	23.3939	18.2415	5.15242	0.0281169
		TET1 ntgRNA	24.3358	23.8239	24.0799	18.7631	5.31673	0.0250902
		Non-transfected	23.358	23.1737	23.2659	18.3264	4.9395	0.0325885
	Repeat 5	TET1 g2+g3	21.9526	21.8187	21.8857	18.8541	3.03155	0.122296
		TET1-IM g2+g3	23.8406	23.3723	23.6065	18.5269	5.07955	0.0295735
		TET1 ntgRNA	23.3577	25.603	24.4804	20.5274	3.95292	0.0645731
		Non-transfected	22.8328	23.5779	23.2053	18.0829	5.1224	0.0287082
PRKAB2	Experimental Repeats	Samples	Cq1	Cq2	mean Cq	GAPDH mean Cq	delta delta Cq	2^delta delta cq
	Repeat 1	TET1 g2+g3	25.1651	25.4618	25.3134	20.1983	5.11515	0.0288528
		TET1-IM g2+g3	24.9698	26.0744	25.5221	18.3442	7.17787	0.0069063
		TET1 ntgRNA	24.8296	25.3784	25.104	18.1742	6.92977	0.00820224
		Non-transfected	25.4118	27.7785	26.5951	18.0897	8.50543	0.00275175
	Repeat 2	TET1 g2+g3	23.031	23.3621	23.1966	18.1741	5.02244	0.0307677
		TET1-IM g2+g3	25.5086	25.2796	25.3941	18.2504	7.14373	0.00707171
		TET1 ntgRNA	25.0672	25.3239	25.1955	18.3375	6.85802	0.00862048
		Non-transfected	26.0697	26.1789	26.1243	18.5373	7.58692	0.00520126
	Repeat 3	TET1 g2+g3	23.7592	23.8442	23.8017	19.1608	4.64087	0.0400828
		TET1-IM g2+g3	25.2535	24.9254	25.0894	18.4841	6.60528	0.010271
		TET1 ntgRNA	26.7068	25.7999	26.2534	18.381	7.87233	0.00426767
		Non-transfected	26.1452	26.0528	26.099	18.2438	7.85518	0.00431872
	Repeat 4	TET1 g2+g3	23.4216	23.0877	23.2546	18.1409	5.11372	0.0288813
		TET1-IM g2+g3	27.0435	25.4718	26.2576	18.2415	8.01616	0.00386273
		TET1 ntgRNA	26.5696	26.3298	26.4497	18.7631	7.68654	0.00485423
		Non-transfected	25.828	25.9716	25.8998	18.3264	7.57341	0.00525022
	Repeat 5	TET1 g2+g3	24.2607	24.545	24.4029	18.8541	5.54878	0.0213625
		TET1-IM g2+g3	24.8701	24.5181	24.6941	18.5269	6.1672	0.0139151
		TET1 ntgRNA	27.8812	26.4567	27.1689	20.5274	6.64151	0.0100163
		Non-transfected	24.2646	24.7054	24.485	18.0829	6.40209	0.0118244
FMO5	Experimental Repeats	Samples	Cq1	Cq2	mean Cq	GAPDH mean Cq	delta delta Cq	2^delta delta cq
	Repeat 1	TET1 g2+g3	30.2276	30.94	30.5838	20.1983	10.3855	0.000747549
		TET1-IM g2+g3	30.413	31.5035	30.9582	18.3442	12.614	0.000159513
		TET1 ntgRNA	29.3294	29.5894	29.4594	18.1742	11.2852	0.000400702
		Non-transfected	31.7042	32.3726	32.0384	18.0897	13.9487	6.32458e-05
	Repeat 2	TET1 g2+g3	29.3464	29.0957	29.2211	18.1741	11.0469	0.000472658
		TET1-IM g2+g3	30.8174	30.7559	30.7867	18.2504	12.5363	0.000168346
		TET1 ntgRNA	30.0925	30.4545	30.2735	18.3375	11.9359	0.000255224
		Non-transfected	31.8619	31.5968	31.7293	18.5373	13.192	0.000106859
	Repeat 3	TET1 g2+g3	32.7231	31.3028	32.013	19.1608	12.8521	0.000135244
		TET1-IM g2+g3	31.4867	30.7206	31.1036	18.4841	12.6195	0.000158911
		TET1 ntgRNA	33.0055	31.229	32.1172	18.381	13.7362	7.32818e-05
		Non-transfected	30.6876	31.0638	30.8757	18.2438	12.6319	0.000157551
	Repeat 4	TET1 g2+g3	31.5867	30.8202	31.2034	18.1409	13.0625	0.000116892
		TET1-IM g2+g3	30.1479	30.9851	30.5665	18.2415	12.325	0.000194896
		TET1 ntgRNA	32.013	31.246	31.6295	18.7631	12.8664	0.000133916
		Non-transfected	32.2931	31.9271	32.1101	18.3264	13.7837	7.09072e-05
	Repeat 5	TET1 g2+g3	32.0789	31.0403	31.5596	18.8541	12.7055	0.000149716
		TET1-IM g2+g3	30.6396	31.1534	30.8965	18.5269	12.3696	0.00018897
		TET1 ntgRNA	31.8028	31.2425	31.5227	20.5274	10.9952	0.000489896
		Non-transfected	30.9389	30.4453	30.6921	18.0829	12.6092	0.000160053
PDIA3P1	Experimental Repeats	Samples	Cq1	Cq2	mean Cq	GAPDH mean Cq	delta delta Cq	2^delta delta cq
	Repeat 1	TET1 g2+g3	26.0713	26.6239	26.3476	18.1741	8.17343	0.0034638
		TET1-IM g2+g3	26.3807	26.6153	26.498	18.2504	8.24762	0.00329017
		TET1 ntgRNA	26.0216	26.1316	26.0766	18.3375	7.73909	0.00468061
		Non-transfected	26.9088	26.9917	26.9503	18.5373	8.41294	0.00293395
	Repeat 2	TET1 g2+g3	31.4501	31.1011	31.2756	19.1608	12.1148	0.000225472
		TET1-IM g2+g3	29.1083	29.509	29.3087	18.4841	10.8245	0.00055144
		TET1 ntgRNA	33.3571	35.2246	34.2908	18.381	15.9098	1.62432e-05
		Non-transfected	29.2908	29.0229	29.1569	18.2438	10.913	0.000518622
	Repeat 3	TET1 g2+g3	30.4584	30.0875	30.2729	18.1409	12.132	0.000222788
		TET1-IM g2+g3	29.6141	30.0655	29.8398	18.2415	11.5983	0.000322518
		TET1 ntgRNA	37.0614	36.1724	36.6169	18.7631	17.8537	4.2217e-06
		Non-transfected	28.6064	28.7381	28.6722	18.3264	10.3459	0.000768395
	Repeat 4	TET1 g2+g3	32.5146	32.5146	32.5146	18.8541	13.6605	7.72289e-05
		TET1-IM g2+g3	29.2506	30.1239	29.6872	18.5269	11.1603	0.000436919
		TET1 ntgRNA	30.9279	30.3221	30.625	20.5274	10.0976	0.000912698
		Non-transfected	27.9314	29.0489	28.4901	18.0829	10.4072	0.000736396
	Repeat 5	TET1 g2+g3	31.4743	31.2344	31.3544	18.7186	12.6358	0.000157128
		TET1-IM g2+g3	29.3243	29.8995	29.6119	18.4175	11.1944	3.97035e-05
		TET1 ntgRNA	33.7821	33.9063	33.8442	19.2239	14.6204	0.000326728
		Non-transfected	28.9486	28.8805	28.9145	18.2177	10.6968	0.000602461
PFN1P5	Experimental Repeats	Samples	Cq1	Cq2	mean Cq	GAPDH mean Cq	delta delta Cq	2^delta delta cq
	Repeat 1	TET1 g2+g3	25.7774	26.7456	26.2615	19.1608	7.10068	0.00728589
		TET1-IM g2+g3	25.5553	25.0297	25.2925	18.4841	6.80834	0.00892248
		TET1 ntgRNA	26.4405	26.1311	26.2858	18.381	7.90473	0.00417291
		Non-transfected	25.0874	25.2141	25.1507	18.2438	6.90689	0.00833331
	Repeat 2	TET1 g2+g3	25.188	25.0977	25.1428	18.1409	7.00194	0.007802
		TET1-IM g2+g3	24.9992	25.3423	25.1708	18.2415	6.92932	0.0082048
		TET1 ntgRNA	25.9805	25.4216	25.701	18.7631	6.93789	0.00815619
		Non-transfected	26.281	25.7089	25.995	18.3264	7.66857	0.00491508
	Repeat 3	TET1 g2+g3	26.4424		26.4424	18.8541	7.58825	0.00519648
		TET1-IM g2+g3	25.2423	25.2122	25.2272	18.5269	6.70032	0.00961617
		TET1 ntgRNA	25.2867	25.2119	25.2493	20.5274	4.72189	0.0378939
		Non-transfected	25.0931	24.5365	24.8148	18.0829	6.7319	0.00940801

## Sheet: Fig. 6b
Fig. 6b: The inter-tecta axonal tract projections count after acetylated tubulin staining of 4 dpf control and chd1l+/- larvae (n = 3 replicate/genotype, 30 larvae/replicate)
#	Inter-tecta projections
	chd1l+/+	chd1l+/+	chd1l+/+	chd1l+/-	chd1l+/-	chd1l+/-
1	14	13	10	10	10	12
2	12	10	9	9	13	13
3	10	11	9	11	10	8
4	14	13	13	12	9	11
5	15	13	12	10	9	15
6	14	13	11	11	8	14
7	16	13	11	8	8	10
8	16	16	13	10	11	13
9	11	11	13	12	11	12
10	14	14	8	8	8	12
11	13	12	9	12	13	12
12	12	14	12	11	8	10
13	14	13	9	9	10	11
14	10	15	11	10	12	10
15	10	12	12	9	9	11
16	12	12	12	9	12	10
17	14	12	8	11	11	9
18	14	10	12	8	11	11
19	14	12	11	12	10	13
20	13	12	14	11	8	11
21	11	11	14	12	12	10
22	13	12	12	10	11	13
23	12	14	12	11	12	10
24	13	11	11	13	9	14
25	12	10	15	11	11	13
26	15	11	12	10	10	12
27	11	9	11	10	9	12
28	11	9	12	11	10	12
29	10	15	9	12	9	12
30	11	12	10	11	13	13
Average per batch	12.7	12.1667	11.2333	10.4667	10.2333	11.6333
Average per genotype			12.2			10.7778

## Sheet: Fig. 6c
Fig. 6c: Number of olig2-positive cells per µm2 in the hindbrain of Tg(olig2:EGFP); chd1l+/+ and Tg(olig2:EGFP); chd1l+/- larvae at 3 dpf (n = 3 replicate/genotype, 12-20 larvae/replicate)
Hindbrain
chd1l+/+	Surface Hinbrain	Olig2+ cells per surface of hindbrain	chd1l+/+	Surface Hinbrain	Olig2+ cells per surface of hindbrain	chd1l+/+	Surface Hinbrain	Olig2+ cells per surface of hindbrain	chd1l+/-	Surface Hinbrain	Olig2+ cells per surface of hindbrain	chd1l+/-	Surface Hinbrain	Olig2+ cells per surface of hindbrain	chd1l+/-	Surface Hinbrain	Olig2+ cells per surface of hindbrain
82	977.034	0.0839275	140	624.193	0.22429	114	646.593	0.176309	80	507.456	0.157649	100	607.587	0.164586	83	551.061	0.150619
112	657.981	0.170218	145	580.905	0.249611	136	675.101	0.201451	100	578.006	0.173009	108	563.992	0.191492	96	739.537	0.129811
110	723.168	0.152109	120	590.948	0.203063	128	641.945	0.199394	98	567.851	0.172581	105	659.373	0.159242	66	692.402	0.0953203
106	647.008	0.163831	154	696.686	0.221046	149	668.439	0.222907	112	701.037	0.159763	122	620.473	0.196624	112	571.014	0.196142
124	592.362	0.209331	135	646.43	0.208839	121	596.335	0.202906	64	482.814	0.132556	109	671.459	0.162333	111	640.666	0.173257
43	584.899	0.073517	102	704.112	0.144863	128	604.706	0.211673	71	600.32	0.11827	113	545.054	0.207319	96	645.067	0.148822
122	616.24	0.197975	148	590.647	0.250573	118	685.466	0.172146		0		63	481.105	0.130949	103	525.18	0.196123
119	758.825	0.156821	136	600.919	0.22632	140	672.505	0.208177	95	498.909	0.190415	65	539.99	0.120373	111	627.271	0.176957
110	605.619	0.181632	149	654.908	0.227513	102	693.776	0.147022	73	408.784	0.178578	2	19.3739	0.103232	96	628.866	0.152656
114	742.056	0.153627	112	675.378	0.165833	124	655.624	0.189133	82	628.78	0.130411	118	611.639	0.192924	102	638.461	0.159759
133	634.92	0.209475	125	649.152	0.192559	122	608.233	0.200581	85	611.104	0.139093	9	244.878	0.036753	92	618.548	0.148735
130	723.144	0.179771	141	669.379	0.210643	112	619.307	0.180847	108	560.941	0.192534	91	615.247	0.147908	91	590.648	0.154068
105	631.965	0.166148	126	647.006	0.194743	111	682.226	0.162703	92	588.387	0.15636	88	595.536	0.147766	136	669.877	0.203022
			129	604.458	0.213414	113	595.759	0.189674	89	550.437	0.16169	122	623.812	0.195572	84	607.318	0.138313
			144	603.667	0.238542	139	632.423	0.21979	100	548.824	0.182208	127	577.092	0.220069	77	613.093	0.125593
			145	567.124	0.255676	139	624.776	0.22248	103	535.117	0.192481	55	405.901	0.135501	109	661.402	0.164801
			146	654.501	0.223071	99	650.259	0.152247	117	624.302	0.187409	44	463.373	0.0949559	137	669.669	0.204579
						139	676.339	0.205518				122	664.272	0.18366	90	641.736	0.140245
						125	642.935	0.194421				112	629.987	0.177782	87	607.693	0.143164
						129	690.557	0.186806							121	514.858	0.235016
108.462	684.248	0.161414	135.118	632.965	0.214741	124.4	648.165	0.192309	91.8125	529.004	0.164063	88.1579	533.692	0.156265	100	622.718	0.16185
						Averages	Cell/surface	0.191903								Cell/surface	0.160726
							Cells	122.66								Cells	93.3235
							Surface	655.126								Surface	561.805

## Sheet: Fig. 6d
Fig. 6d: Number of olig2-positive cells migrating dorsally from the spinal cord of Tg(olig2:EGFP); chd1l+/+ and Tg(olig2:EGFP); chd1l+/- larvae at 3 dpf (n = 3 replicate/genotype, 15-20 larvae/replicate).
	Spinal cord
	chd1l+/+	chd1l+/+	chd1l+/+	chd1l+/-	chd1l+/-	chd1l+/-
1	28	58	39	21	33	31
2	28	38	50	22	30	35
3	27	33	35	39	23	28
4	33	41	39	44	42	40
5	27	31	35	0	55	20
6	4	33	27	11	7	37
7	26	30	40	2	15	30
8	36	46	49	46	20	22
9	32	47	37	46	0	36
10	33	38	34	43	0	37
11	42	45	40	33	43	41
12	17	46	32	3	0	44
13	26	36	41	7	44	40
14	37	31	38	19	44	23
15	36	48	33	8	44	40
16		67	36	52	47	38
17			44			39
18			32			27
19			36			41
20			35			38
Average per batch	28.8	41.75	37.6	24.75	27.9375	34.35
Average per genotype			36.3137			29.4231

## Sheet: Fig. 6g
Fig. 6g: qPCR data of CHD1L, EOMES, SATB2, CTIP2 and DCX transcripts in non-targeting (NT) and CHD1L knock-down (KD) neurons
Housekeeping	Ct_HPRT	Ct_GAPDH	Ct_Geomean	stddev for HK
210 NT1	25.248	15.6449	19.8747	0.380386
210 NT1	25.1882	15.5085	19.7644
210 NT2	24.6642	15.0975	19.2968
210 NT2	24.6457	15.1702	19.3359
210 KD1	24.3925	14.7924	18.9954
210 KD1	24.3295	14.8229	18.9904
210 KD2	24.9155	15.3738	19.5716
210 KD2	25.9345	15.3757	19.969
2012 NT1	23.6308	15.1431	18.9168	0.240284
2012 NT1	23.3645	14.7135	18.5411
2012 NT2	23.4132	14.3417	18.3245
2012 NT2	23.3229	14.4062	18.3302
2012 KD1	23.5059	14.2227	18.2844
2012 KD1	23.1189	14.2979	18.1811
2012 KD2	23.2962	14.2145	18.1973
2012 KD2	23.9473	14.2405	18.4667
2022 NT1	23.9744	14.1857	18.4416	0.146014
2022 NT1	23.796	14.0934	18.313
2022 NT2	23.9572	13.8532	18.2177
2022 NT2	23.8559	13.9709	18.2562
2022 KD1	23.8166	14.3991	18.5186
2022 KD1	23.602	14.3737	18.4187
2022 KD2	23.9551	14.4798	18.6243
2022 KD2	23.7326	14.5065	18.5547
CHD1L
	Ct_CHD1L	del ct	del ct_avg	2^(-ct)		del del ct	Fold change
210 NT1	24.0932	4.21852	4.24693	0.0526681	4.2173	0	1
210 NT1	24.0397	4.27533
210 NT2	23.3888	4.09198	4.18767	0.0548766
210 NT2	23.6193	4.28335
210 KD1	24.9594	5.964	5.92651	0.0164415	5.87787	1.66058	0.316313
210 KD1	24.8794	5.88903
210 KD2	25.374	5.80239	5.82923	0.0175884
210 KD2	25.8251	5.85608
2012 NT1	22.9795	4.06277	4.19609	0.0545572	4.37196	0	1
2012 NT1	22.8705	4.32941
2012 NT2	22.9374	4.61296	4.54783	0.0427529
2012 NT2	22.8129	4.48271
2012 KD1	23.5504	5.26604	5.31363	0.0251443	5.35312	0.981157	0.506573
2012 KD1	23.5423	5.36122
2012 KD2	23.7241	5.52675	5.39261	0.0238047
2012 KD2	23.7252	5.25847
2022 NT1	22.943	4.50141	4.52741	0.0433623	4.49066	0	1
2022 NT1	22.8664	4.55342
2022 NT2	22.7244	4.50667	4.4539	0.0456292
2022 NT2	22.6573	4.40112
2022 KD1	23.9346	5.41602	5.44827	0.0229038	5.52353	1.03287	0.488737
2022 KD1	23.8992	5.48052
2022 KD2	24.2007	5.57639	5.59878	0.0206347
2022 KD2	24.1759	5.62118
SATB2 (Upper layer neuron marker)
	Ct_SATB2	del ct	del ct_avg	2^(-ct)		del del ct	Fold change
210 NT1	24.8004	4.92573	4.95657	0.032205	5.14248	0	1
210 NT1	24.7518	4.98741
210 NT2	24.7	5.40313	5.32839	0.0248883
210 NT2	24.5896	5.25365
210 KD1	24.7887	5.79331	5.80105	0.0179353	5.52316	0.380683	0.768074
210 KD1	24.7991	5.80879
210 KD2	25.063	5.49139	5.24527	0.0263643
210 KD2	24.9682	4.99915
2012 NT1	25.2553	6.33858	6.42846	0.0116103	6.48008	0	1
2012 NT1	25.0595	6.51834
2012 NT2	24.9722	6.64773	6.5317	0.0108084
2012 NT2	24.7458	6.41567
2012 KD1	25.209	6.92466	6.97885	0.00792789	6.95732	0.477246	0.718348
2012 KD1	25.2141	7.03303
2012 KD2	25.2008	7.00342	6.9358	0.008168
2012 KD2	25.3349	6.86818
2022 NT1	24.9535	6.51193	6.56748	0.0105436	6.79297	0	1
2022 NT1	24.936	6.62304
2022 NT2	25.2231	7.00546	7.01845	0.00771324
2022 NT2	25.2876	7.03144
2022 KD1	24.9936	6.47505	6.50501	0.0110103	6.50456	-0.288408	1.22129
2022 KD1	24.9537	6.53497
2022 KD2	25.1	6.47575	6.50411	0.0110171
2022 KD2	25.0872	6.53247
EOMES (IPC marker)
	Ct_EOMES	del ct	del ct_avg	2^(-ct)		del del ct	Fold change
210 NT1	28.7963	8.92162	8.47974	0.0028012	8.24106	0	1
210 NT1	27.8023	8.03786
210 NT2	27.2603	7.96349	8.00238	0.0038998
210 NT2	27.3772	8.04128
210 KD1	27.7609	8.76554	8.66275	0.00246747	8.73259	0.491526	0.711272
210 KD1	27.5503	8.55997
210 KD2	28.1587	8.58717	8.80242	0.00223979
210 KD2	28.9867	9.01767
2012 NT1	26.8922	7.97544	8.12195	0.00358962	7.85617	0	1
2012 NT1	26.8096	8.26847
2012 NT2	25.8933	7.56879	7.59039	0.00518876
2012 NT2	25.9422	7.612
2012 KD1	26.6907	8.40633	8.36823	0.0030263	8.27391	0.417741	0.748596
2012 KD1	26.5112	8.33013
2012 KD2	26.5934	8.39608	8.1796	0.00344902
2012 KD2	26.4298	7.96311
2022 NT1	27.7954	9.35386	9.21346	0.0016845	9.42547	0	1
2022 NT1	27.3861	9.07307
2022 NT2	27.878	9.66027	9.63748	0.00125554
2022 NT2	27.8709	9.61469
2022 KD1	27.0338	8.51527	8.50393	0.00275462	8.40221	-1.02326	2.03251
2022 KD1	26.9113	8.4926
2022 KD2	26.9555	8.33119	8.30048	0.0031718
2022 KD2	26.8245	8.26977
CTIP2 (deep layer neuron marker)
	Ct_CTIP2	del ct	del ct_avg	2^(-ct)		del del ct	Fold change
210 NT1	26.9762	7.10155	7.06954	0.00744487	7.21737	0	1
210 NT1	26.8019	7.03752
210 NT2	26.7303	7.43341	7.36521	0.0060653
210 NT2	26.6329	7.297
210 KD1	27.0077	8.01227	8.06615	0.00373118	7.68126	0.463886	0.725031
210 KD1	27.1104	8.12003
210 KD2	27.0689	7.4973	7.29636	0.00636173
210 KD2	27.0644	7.09543
2012 NT1	24.8859	5.96916	6.15245	0.0140582	6.12578	0	1
2012 NT1	24.8769	6.33573
2012 NT2	24.4679	6.14343	6.09911	0.0145877
2012 NT2	24.385	6.05479
2012 KD1	25.1336	6.84924	6.85896	0.00861483	6.49338	0.367598	0.775072
2012 KD1	25.0497	6.86868
2012 KD2	24.5695	6.37221	6.12779	0.0143005
2012 KD2	24.3501	5.88337
2022 NT1	25.0577	6.61611	6.71947	0.00948937	6.77702	0	1
2022 NT1	25.1358	6.82283
2022 NT2	25.0226	6.80486	6.83457	0.00876169
2022 NT2	25.1205	6.86429
2022 KD1	24.8304	6.31185	6.39157	0.0119109	6.48914	-0.287887	1.22085
2022 KD1	24.89	6.4713
2022 KD2	25.2018	6.5775	6.5867	0.0104041
2022 KD2	25.1506	6.5959
NCAM1 (general neuronal marker)
	Ct_NCAM1	del ct	del ct_avg	2^(-ct)		del del ct	Fold change
210 NT1	22.9821	3.10739	3.08549	0.117808	3.10788	0	1
210 NT1	22.828	3.06359
210 NT2	22.57	3.27314	3.13027	0.114208
210 NT2	22.3233	2.9874
210 KD1	22.5812	3.58576	3.52706	0.0867457	3.34709	0.239216	0.847206
210 KD1	22.4587	3.46837
210 KD2	22.9582	3.38662	3.16713	0.111327
210 KD2	22.9166	2.94763
2012 NT1	22.2966	3.37984	3.4529	0.0913213	3.47322	0	1
2012 NT1	22.0671	3.52597
2012 NT2	21.9051	3.58065	3.49354	0.0887851
2012 NT2	21.7366	3.40643
2012 KD1	22.3901	4.10574	4.05541	0.0601452	3.78581	0.312593	0.805193
2012 KD1	22.1861	4.00507
2012 KD2	21.9013	3.70393	3.51622	0.0874
2012 KD2	21.7953	3.32852
2022 NT1	22.4306	3.98897	4.05931	0.0599828	4.01807	0	1
2022 NT1	22.4426	4.12965
2022 NT2	22.2971	4.07942	3.97683	0.0635118
2022 NT2	22.1304	3.87424
2022 KD1	22.4646	3.94606	3.92137	0.066001	3.97349	-0.0445822	1.03138
2022 KD1	22.3154	3.89667
2022 KD2	22.6399	4.01559	4.02561	0.0614005
2022 KD2	22.5903	4.03562
DCX (immature neuron marker)
	Ct_DCX	del ct	del ct_avg	2^(-ct)
210 NT1	19.1002	-0.774531	-0.911001	1.88035
210 NT1	18.7169	-1.04747
210 NT2	18.2395	-1.05732	-1.09671	2.13867
210 NT2	18.1998	-1.13611
210 KD1	18.0834	-0.911971	-0.936068	1.91331
210 KD1	18.0302	-0.960164
210 KD2	18.5345	-1.03706	-1.03706	2.05205
210 KD2	20.7804
2012 NT1	18.2345	-0.682308	-0.559871	1.47414
2012 NT1	18.1037	-0.437434
2012 NT2	17.6432	-0.681244	-0.667605	1.58843
2012 NT2	17.6762	-0.653965
2012 KD1	17.6493	-0.635068	-0.595531	1.51103
2012 KD1	17.6251	-0.555994
2012 KD2	17.4623	-0.735031	-0.723127	1.65076
2012 KD2	17.7555	-0.711223
2022 NT1	17.4637	-0.977905	-0.898216	1.86376
2022 NT1	17.4945	-0.818528
2022 NT2	17.2994	-0.918277	-0.915679	1.88646
2022 NT2	17.3431	-0.913081
2022 KD1	17.0427	-1.47583	-1.37775	2.59862
2022 KD1	17.1391	-1.27966
2022 KD2	17.2692	-1.35507	-1.27845	2.42579
2022 KD2	17.3529	-1.20183

[truncated: 3 more sheets: Fig. 6h, Fig.6i_210 NT, Suppl. Fig. 5d]
